# Supplementary material for: Exploring the genetic landscape of the Copper Homeostasis and Silver Resistance Island (CHASRI) in Salmonella enterica
Source: PLoS One. 2025 Nov 3;20(11):e0334908. doi: 10.1371/journal.pone.0334908 (PMC12582456; doi:10.1371/journal.pone.0334908)
Supplement: S1 File — (XLSX) [file pone.0334908.s001.xlsx]

## Sheet: PD-Raw Data
#Strain	Isolate identifiers	Location	IFSAC category	AMRFinderPlus version	Source type	Isolation source	Isolation type	Food origin	Host	BioSample	Collection date	AMR genotypes	Stress genotypes	Run
Gen_001782	Gen_001782,"SRS426891"	USA		3.11.26		food	environmental/other			SAMN02147121	2013	fosA7=COMPLETE,mdsA=COMPLETE,mdsB=COMPLETE	arsR=COMPLETE,asr=HMM,golS=COMPLETE,golT=COMPLETE,pcoA=COMPLETE,pcoB=COMPLETE,pcoC=COMPLETE,pcoD=COMPLETE,pcoE=COMPLETE,pcoR=COMPLETE,pcoS=COMPLETE,silA=COMPLETE,silB=COMPLETE,silC=COMPLETE,silE=COMPLETE,silF=COMPLETE,silP=COMPLETE,silR=COMPLETE,silS=COMPLETE	SRR863392	Heidelberg
Gen_001783	Gen_001783,"SRS426892"	USA		3.11.26		food	environmental/other			SAMN02147122	2013	blaCMY-2=COMPLETE,fosA7=COMPLETE,mdsA=COMPLETE,mdsB=COMPLETE	arsR=COMPLETE,asr=HMM,golS=COMPLETE,golT=COMPLETE,pcoA=COMPLETE,pcoB=COMPLETE,pcoC=COMPLETE,pcoD=COMPLETE,pcoE=COMPLETE,pcoR=COMPLETE,pcoS=COMPLETE,silA=COMPLETE,silB=COMPLETE,silC=COMPLETE,silE=COMPLETE,silF=COMPLETE,silP=COMPLETE,silR=COMPLETE,silS=COMPLETE	SRR863393	Heidelberg
NY_BAC0400004072	N505,"NY_BAC0400004072","SRS468296"	USA	turkey	3.11.26	food	ground turkey	environmental/other			SAMN01902243	2004-04-02	mcr-9.1=COMPLETE,mdsA=COMPLETE,mdsB=COMPLETE,tet(C)=COMPLETE	golS=COMPLETE,golT=COMPLETE,merD=COMPLETE,merE=COMPLETE,merP=COMPLETE,merR=COMPLETE,merT=COMPLETE,pcoA=COMPLETE,pcoB=COMPLETE,pcoC=COMPLETE,pcoD=COMPLETE,pcoE=COMPLETE,pcoR=COMPLETE,pcoS=COMPLETE,pcoS=PARTIAL,silA=COMPLETE,silB=COMPLETE,silC=COMPLETE,silE=COMPLETE,silF=COMPLETE,silP=COMPLETE,silR=COMPLETE,silS=COMPLETE,terD=COMPLETE,terW=COMPLETE,terZ=COMPLETE	SRR949384	Schwarzengrund
NY_BAC0500003470	N6433,"NY_BAC0500003470","SRS468300"	USA	turkey	3.11.26	food	ground turkey	environmental/other			SAMN01902251	2005-05-06	mdsA=COMPLETE,mdsB=COMPLETE	arsC=HMM,asr=HMM,golS=COMPLETE,golT=COMPLETE,pcoA=COMPLETE,pcoB=COMPLETE,pcoC=COMPLETE,pcoD=COMPLETE,pcoE=COMPLETE,pcoR=COMPLETE,pcoS=COMPLETE,silA=COMPLETE,silB=COMPLETE,silC=COMPLETE,silE=COMPLETE,silF=COMPLETE,silP=COMPLETE,silR=COMPLETE,silS=COMPLETE	SRR949392	Schwarzengrund
NY_BAC0600004286	NY_BAC0600004286,"SRS468319"	USA	other animal	3.11.26	animal	white-tailed deer (Odocoileus virginianus)	environmental/other			SAMN01902271	2006-06-05	aadA2=COMPLETE,ant(2'')-Ia=COMPLETE,mcr-9.1=COMPLETE,mdsA=COMPLETE,mdsB=COMPLETE,sul1=COMPLETE,tet(B)=COMPLETE	arsC=COMPLETE,arsD=HMM,asr=HMM,golS=COMPLETE,golT=COMPLETE,merA=COMPLETE,merC=HMM,merD=COMPLETE,merE=COMPLETE,merP=HMM,merR=COMPLETE,merT=COMPLETE,pcoS=COMPLETE,qacEdelta1=COMPLETE,terD=COMPLETE,terW=COMPLETE,terZ=COMPLETE	SRR949411	Montevideo
CFSAN002870	CFSAN002870,"SRS465398"	USA	environmental-factory/production facility	3.11.26	environmental	environmental swab production facility	environmental/other	USA		SAMN01920906	2007	mdsA=COMPLETE,mdsB=COMPLETE	arsD=HMM,asr=HMM,golS=COMPLETE,golT=COMPLETE,pcoA=COMPLETE,pcoB=COMPLETE,pcoC=COMPLETE,pcoD=COMPLETE,pcoE=COMPLETE,pcoR=COMPLETE,pcoS=COMPLETE,silA=COMPLETE,silB=COMPLETE,silC=COMPLETE,silE=COMPLETE,silF=COMPLETE,silP=COMPLETE,silR=COMPLETE,silS=COMPLETE	SRR1177366	Montevideo
CFSAN002745	CFSAN002745,"SRS465370"	USA	pork	3.11.26	food	pork	environmental/other	USA		SAMN01920931	2006	fosA7.3=COMPLETE,mdsA=COMPLETE,mdsB=COMPLETE,tet(B)=COMPLETE	arsD=HMM,asr=HMM,golS=COMPLETE,golT=COMPLETE,silA=COMPLETE,silB=COMPLETE,silC=COMPLETE,silE=COMPLETE,silF=COMPLETE,silP=COMPLETE,silR=COMPLETE,silS=COMPLETE	SRR1177357	I -:-:-
WAPHL_SAL-A00022	SRS465423,"WAPHL_SAL-A00022"	USA	wild animal	3.11.26	animal	lizard	environmental/other			SAMN02182885	2002-12-02	mdsA=COMPLETE,mdsB=COMPLETE	arsD=HMM,asr=HMM,golS=COMPLETE,golT=COMPLETE,pcoA=COMPLETE,pcoB=COMPLETE,pcoC=COMPLETE,pcoD=COMPLETE,pcoE=COMPLETE,pcoR=COMPLETE,pcoS=COMPLETE,silA=COMPLETE,silB=COMPLETE,silC=COMPLETE,silE=COMPLETE,silF=COMPLETE,silP=COMPLETE,silR=COMPLETE,silS=COMPLETE	SRR945137	Senftenberg
FL_FLDACS-22584	FL_FLDACS-22584,"SRS470646"	USA	seeds	3.11.26	food	sesame seed	environmental/other			SAMN02253019	2002	mdsA=COMPLETE,mdsB=COMPLETE	arsC=HMM,arsD=HMM,asr=HMM,golS=COMPLETE,golT=COMPLETE,pcoA=COMPLETE,pcoB=COMPLETE,pcoC=COMPLETE,pcoD=COMPLETE,pcoE=COMPLETE,pcoR=COMPLETE,pcoS=COMPLETE,silA=COMPLETE,silB=COMPLETE,silC=COMPLETE,silE=COMPLETE,silF=COMPLETE,silP=COMPLETE,silR=COMPLETE,silS=COMPLETE	SRR952939	Senftenberg
AZ_TG68124	AZ_TG68124,"SRS471186"	USA	turkey	3.11.26	food	ground turkey	environmental/other	USA		SAMN02261116	2009	blaTEM-1=COMPLETE,mcr-9.1=COMPLETE,mdsA=MISTRANSLATION,mdsB=COMPLETE,tet(B)=COMPLETE	asr=HMM,golS=COMPLETE,golT=COMPLETE,pcoS=PARTIAL_END_OF_CONTIG,terD=COMPLETE,terW=COMPLETE,terZ=COMPLETE	SRR953544	Saintpaul
AZ_TG68136	AZ_TG68136,"SRS471188"	USA	turkey	3.11.26	food	ground turkey	environmental/other	USA		SAMN02261119	2009	blaTEM-1=COMPLETE,mcr-9.1=COMPLETE,mdsA=MISTRANSLATION,mdsB=COMPLETE,tet(B)=COMPLETE	asr=HMM,golS=COMPLETE,golT=COMPLETE,pcoS=PARTIAL_END_OF_CONTIG,terD=COMPLETE,terW=COMPLETE,terZ=COMPLETE	SRR953546	Saintpaul
AZ_TG68148	AZ_TG68148,"SRS471189"	USA	chicken	3.11.26	food	chicken breast	environmental/other	USA		SAMN02261122	2009	aph(3'')-Ib=COMPLETE,aph(6)-Id=COMPLETE,mdsA=COMPLETE,mdsB=COMPLETE,tet(B)=COMPLETE	arsD=HMM,asr=HMM,golS=COMPLETE,golT=COMPLETE,silA=COMPLETE,silB=COMPLETE,silC=COMPLETE,silE=COMPLETE,silF=COMPLETE,silP=COMPLETE,silR=COMPLETE,silS=COMPLETE	SRR1177311	Kentucky
AZ_TG68188	AZ_TG68188,"SRS471192"	USA	turkey	3.11.26	food	ground turkey	environmental/other	USA		SAMN02261132	2009	aph(3'')-Ib=COMPLETE,blaTEM-1=COMPLETE,mcr-9.1=COMPLETE,mdsA=MISTRANSLATION,mdsB=COMPLETE,tet(B)=COMPLETE	asr=HMM,golS=COMPLETE,golT=COMPLETE,pcoS=PARTIAL_END_OF_CONTIG,terD=COMPLETE,terW=COMPLETE,terZ=COMPLETE	SRR953550	Saintpaul
AZ_TG68228	AZ_TG68228,"SRS471194"	USA	turkey	3.11.26	food	ground turkey	environmental/other	USA		SAMN02261142	2009	blaTEM-1=COMPLETE,mcr-9.1=COMPLETE,mdsA=MISTRANSLATION,mdsB=COMPLETE,tet(B)=COMPLETE	asr=HMM,golS=COMPLETE,golT=COMPLETE,pcoS=PARTIAL_END_OF_CONTIG,terD=COMPLETE,terW=COMPLETE,terZ=COMPLETE	SRR953552	Saintpaul
CFSAN005638	CFSAN005638,"SRS469349"	USA	chicken	3.11.26	animal		environmental/other	USA	Gallus gallus	SAMN02265265	2009-11-06	aph(3'')-Ib=COMPLETE,aph(3')-IIa=COMPLETE,aph(6)-Ic=COMPLETE,aph(6)-Id=COMPLETE,ble=COMPLETE,fosA7=COMPLETE,mdsA=COMPLETE,mdsB=COMPLETE,tet(B)=COMPLETE	arsR=COMPLETE,asr=HMM,golS=COMPLETE,golT=COMPLETE,pcoA=COMPLETE,pcoB=COMPLETE,pcoC=COMPLETE,pcoD=COMPLETE,pcoE=COMPLETE,pcoR=COMPLETE,pcoS=COMPLETE,silA=COMPLETE,silB=COMPLETE,silC=COMPLETE,silE=COMPLETE,silF=COMPLETE,silP=COMPLETE,silR=COMPLETE,silS=COMPLETE,terD=COMPLETE,terW=COMPLETE,terZ=COMPLETE	SRR950673	Heidelberg
CFSAN005657	CFSAN005657,"SRS469269"	USA	veterinary clinical/research| cow	3.11.26	animal	bovine colon	environmental/other	USA	bovine	SAMN02265284	2007-01-09	aadA2=COMPLETE,fosA7.3=COMPLETE,mdsA=COMPLETE,mdsB=COMPLETE,sul1=COMPLETE,tet(A)=COMPLETE	arsD=HMM,asr=HMM,golS=COMPLETE,golT=COMPLETE,merA=HMM,merC=COMPLETE,merD=HMM,merE=HMM,merP=COMPLETE,merR=COMPLETE,merT=COMPLETE,pcoA=COMPLETE,qacEdelta1=COMPLETE,silA=COMPLETE,silB=COMPLETE,silC=COMPLETE,silE=COMPLETE,silF=COMPLETE,silP=COMPLETE,silR=COMPLETE,silS=COMPLETE	SRR950680	I 4:f,g:1,7
CFSAN005689	CFSAN005689,"SRS468547"	USA	cow	3.11.26	animal	bovine carcass	environmental/other	USA	bovine	SAMN02265316	2007-10-15	mdsA=COMPLETE,mdsB=COMPLETE	arsD=HMM,asr=HMM,golS=COMPLETE,golT=COMPLETE,pcoA=COMPLETE,pcoB=COMPLETE,pcoC=COMPLETE,pcoD=COMPLETE,pcoE=COMPLETE,pcoR=COMPLETE,pcoS=COMPLETE,silA=COMPLETE,silB=COMPLETE,silC=COMPLETE,silE=COMPLETE,silF=COMPLETE,silP=COMPLETE,silR=COMPLETE,silS=COMPLETE	SRR949878	Senftenberg
CFSAN005693	CFSAN005693,"SRS468552"	USA	cow	3.11.26	animal	bovine carcass	environmental/other	USA	bovine	SAMN02265320	2007-10-16	mdsA=COMPLETE,mdsB=COMPLETE	asr=HMM,golS=COMPLETE,golT=COMPLETE,pcoA=COMPLETE,pcoB=COMPLETE,pcoC=COMPLETE,pcoD=COMPLETE,pcoE=COMPLETE,pcoR=COMPLETE,pcoS=COMPLETE,silA=COMPLETE,silB=COMPLETE,silC=COMPLETE,silE=COMPLETE,silF=COMPLETE,silP=COMPLETE,silR=COMPLETE,silS=COMPLETE	SRR949882	Cerro
CFSAN005706	CFSAN005706,"SRS468261"	USA	cow	3.11.26	animal	bovine carcass	environmental/other	USA	bovine	SAMN02265333	2007-10-22	mdsA=COMPLETE,mdsB=COMPLETE	arsC=HMM,asr=HMM,golS=COMPLETE,golT=COMPLETE,pcoA=COMPLETE,pcoB=COMPLETE,pcoC=COMPLETE,pcoD=COMPLETE,pcoE=COMPLETE,pcoR=COMPLETE,pcoS=COMPLETE,silA=COMPLETE,silB=COMPLETE,silC=COMPLETE,silE=COMPLETE,silF=COMPLETE,silP=COMPLETE,silR=COMPLETE,silS=COMPLETE	SRR949349	Orion
CFSAN005729	CFSAN005729,"SRS471203"	USA	cow	3.11.26	animal	bovine carcass	environmental/other	USA	bovine	SAMN02265356	2007-11-15	mdsA=COMPLETE,mdsB=COMPLETE	arsD=HMM,asr=HMM,golS=COMPLETE,golT=COMPLETE,pcoA=COMPLETE,pcoB=COMPLETE,pcoC=COMPLETE,pcoD=COMPLETE,pcoE=COMPLETE,pcoR=COMPLETE,pcoS=COMPLETE,silA=COMPLETE,silB=COMPLETE,silC=COMPLETE,silE=COMPLETE,silF=COMPLETE,silP=COMPLETE,silR=COMPLETE,silS=COMPLETE	SRR953562	Senftenberg
CFSAN005730	CFSAN005730,"SRS471204"	USA	cow	3.11.26	animal	bovine carcass	environmental/other	USA	bovine	SAMN02265357	2007-11-06	mdsA=COMPLETE,mdsB=COMPLETE	arsC=HMM,asr=HMM,golS=COMPLETE,golT=COMPLETE,pcoA=COMPLETE,pcoB=COMPLETE,pcoC=COMPLETE,pcoD=COMPLETE,pcoE=COMPLETE,pcoR=COMPLETE,pcoS=COMPLETE,silA=COMPLETE,silB=COMPLETE,silC=COMPLETE,silE=COMPLETE,silF=COMPLETE,silP=COMPLETE,silR=COMPLETE,silS=COMPLETE	SRR953563	Orion
CFSAN005744	CFSAN005744,"SRS471991"	USA	cow	3.11.26	animal	bovine carcass	environmental/other	USA	bovine	SAMN02265371	2007-12-14	mdsA=COMPLETE,mdsB=COMPLETE	arsC=HMM,asr=HMM,golS=COMPLETE,golT=COMPLETE,pcoA=COMPLETE,pcoB=COMPLETE,pcoC=COMPLETE,pcoD=COMPLETE,pcoE=COMPLETE,pcoR=COMPLETE,pcoS=COMPLETE,silA=COMPLETE,silB=COMPLETE,silC=COMPLETE,silE=COMPLETE,silF=COMPLETE,silP=COMPLETE,silR=COMPLETE,silS=COMPLETE	SRR954982	Muenster
CFSAN005632	CFSAN005632,"SRS473991"	USA	animal feed	3.11.26	food	white pepper	environmental/other	USA		SAMN02265259	2009-05-15	mdsA=COMPLETE,mdsB=COMPLETE,tet(A)=COMPLETE	arsD=HMM,asr=HMM,golS=COMPLETE,golT=COMPLETE,pcoA=COMPLETE,pcoB=COMPLETE,pcoC=COMPLETE,pcoD=COMPLETE,pcoE=COMPLETE,pcoR=COMPLETE,pcoS=COMPLETE,silA=COMPLETE,silB=COMPLETE,silC=COMPLETE,silE=COMPLETE,silF=COMPLETE,silP=COMPLETE,silR=COMPLETE,silS=COMPLETE	SRR958034	Rissen
CFSAN005636	CFSAN005636,"SRS473995"	USA	herbs	3.11.26	food	spice	environmental/other	USA		SAMN02265263	2008-09-18	mdsA=COMPLETE,mdsB=COMPLETE,tet(B)=COMPLETE	arsC=HMM,arsD=HMM,asr=HMM,golS=COMPLETE,golT=COMPLETE,pcoA=COMPLETE,pcoB=COMPLETE,pcoC=COMPLETE,pcoD=COMPLETE,pcoE=COMPLETE,pcoR=COMPLETE,pcoS=COMPLETE,silA=COMPLETE,silB=COMPLETE,silC=COMPLETE,silE=COMPLETE,silF=COMPLETE,silP=COMPLETE,silR=COMPLETE,silS=COMPLETE,terD=COMPLETE,terW=COMPLETE,terZ=COMPLETE	SRR958038	Cubana
WAPHL_SAL-A00054	SRS479790,"WAPHL_SAL-A00054"	USA	environmental	3.11.26	environmental	crate	environmental/other			SAMN02182917	2005-04-28	mdsA=COMPLETE,mdsB=COMPLETE	arsD=HMM,asr=HMM,golS=COMPLETE,golT=COMPLETE,pcoA=COMPLETE,pcoB=COMPLETE,pcoC=COMPLETE,pcoD=COMPLETE,pcoE=COMPLETE,pcoR=COMPLETE,pcoS=COMPLETE,silA=COMPLETE,silB=COMPLETE,silC=COMPLETE,silE=COMPLETE,silF=COMPLETE,silP=COMPLETE,silR=COMPLETE,silS=COMPLETE	SRR980350	Montevideo
AZ_TG68196	AZ_TG68196,"SRS487531"	USA	chicken	3.11.26	food	chicken breast	environmental/other	USA		SAMN02261134	2009	mdsA=COMPLETE,mdsB=COMPLETE	arsD=HMM,asr=HMM,golS=COMPLETE,golT=COMPLETE,pcoA=COMPLETE,pcoB=COMPLETE,pcoC=COMPLETE,pcoD=COMPLETE,pcoR=COMPLETE,pcoS=COMPLETE,silA=COMPLETE,silB=COMPLETE,silC=COMPLETE,silE=COMPLETE,silF=COMPLETE,silP=COMPLETE,silR=COMPLETE,silS=COMPLETE	SRR1002852	Kentucky
AZ_TG68212	AZ_TG68212,"SRS487539"	USA	turkey	3.11.26	food	ground turkey	environmental/other	USA		SAMN02261138	2009	mdsA=COMPLETE,mdsB=COMPLETE	arsC=HMM,asr=HMM,golS=COMPLETE,golT=COMPLETE,pcoA=COMPLETE,pcoB=COMPLETE,pcoC=COMPLETE,pcoD=COMPLETE,pcoE=COMPLETE,pcoR=COMPLETE,pcoS=COMPLETE,silA=COMPLETE,silB=COMPLETE,silC=COMPLETE,silE=COMPLETE,silF=COMPLETE,silP=COMPLETE,silR=COMPLETE,silS=COMPLETE	SRR1171434	Orion
AZ_TG68172	AZ_TG68172,"SRS487525"	USA	chicken	3.11.26	food	chicken breast	environmental/other	USA		SAMN02261128	2009	mdsA=COMPLETE,mdsB=COMPLETE	arsD=HMM,asr=HMM,golS=COMPLETE,golT=COMPLETE,pcoA=COMPLETE,pcoB=COMPLETE,pcoC=COMPLETE,pcoD=COMPLETE,pcoR=COMPLETE,pcoS=COMPLETE,silA=COMPLETE,silB=COMPLETE,silC=COMPLETE,silE=COMPLETE,silF=COMPLETE,silP=COMPLETE,silR=COMPLETE,silS=COMPLETE	SRR1002845	Kentucky
AZ_TG68252	AZ_TG68252,"SRS487547"	USA	turkey	3.11.26	food	ground turkey	environmental/other	USA		SAMN02261148	2010	blaTEM-1=COMPLETE,mcr-9.1=COMPLETE,mdsA=MISTRANSLATION,mdsB=COMPLETE,tet(B)=COMPLETE	asr=HMM,golS=COMPLETE,golT=COMPLETE,pcoS=PARTIAL_END_OF_CONTIG,terD=COMPLETE,terW=COMPLETE,terZ=COMPLETE	SRR1171405	Saintpaul
AZ_TG68236	AZ_TG68236,"SRS487543"	USA	turkey	3.11.26	food	ground turkey	environmental/other	USA		SAMN02261144	2009	aadA1=COMPLETE,aadA2=COMPLETE,aph(3')-Ia=COMPLETE,blaCMY-2=COMPLETE,cmlA1=COMPLETE,mdsA=COMPLETE,mdsB=COMPLETE,sul3=COMPLETE	arsC=HMM,arsD=HMM,asr=HMM,golS=COMPLETE,golT=COMPLETE,pcoA=COMPLETE,pcoB=COMPLETE,pcoC=COMPLETE,pcoD=COMPLETE,pcoE=COMPLETE,pcoR=COMPLETE,pcoS=COMPLETE,qacL=COMPLETE,silA=COMPLETE,silB=COMPLETE,silC=COMPLETE,silE=COMPLETE,silF=COMPLETE,silP=COMPLETE,silR=COMPLETE,silS=COMPLETE	SRR3399743	Senftenberg
AZ_TG68164	AZ_TG68164,"SRS487523"	USA	chicken	3.11.26	food	chicken breast	environmental/other	USA		SAMN02261126	2009	aph(3'')-Ib=COMPLETE,aph(6)-Id=COMPLETE,blaCMY-2=COMPLETE,mdsA=COMPLETE,mdsB=COMPLETE,tet(B)=COMPLETE	arsD=HMM,asr=HMM,golS=COMPLETE,golT=COMPLETE,silE=COMPLETE	SRR1002843	Kentucky
AZ_TG68208	AZ_TG68208,"SRS487538"	USA	turkey	3.11.26	food	ground turkey	environmental/other	USA		SAMN02261137	2009	mdsA=COMPLETE,mdsB=COMPLETE	arsD=HMM,asr=HMM,golS=COMPLETE,golT=COMPLETE,pcoA=COMPLETE,pcoB=COMPLETE,pcoC=COMPLETE,pcoD=COMPLETE,pcoE=COMPLETE,pcoR=COMPLETE,pcoS=COMPLETE,silA=COMPLETE,silB=COMPLETE,silC=COMPLETE,silE=COMPLETE,silF=COMPLETE,silP=COMPLETE,silR=COMPLETE,silS=COMPLETE	SRR1171428	I -:-:-
AZ_TG68248	AZ_TG68248,"SRS487546"	USA	turkey	3.11.26	food	ground turkey	environmental/other	USA		SAMN02261147	2010	aph(3'')-Ib=COMPLETE,aph(3')-Ia=COMPLETE,aph(6)-Id=COMPLETE,blaCMY-2=COMPLETE,fosA7.8=COMPLETE,mdsA=COMPLETE,mdsB=COMPLETE,sul2=COMPLETE,tet(A)=COMPLETE	arsC=HMM,arsD=HMM,asr=HMM,golS=COMPLETE,golT=COMPLETE,merA=COMPLETE,merB=COMPLETE,merD=COMPLETE,merE=COMPLETE,merP=COMPLETE,merR=COMPLETE,merT=COMPLETE,pcoA=COMPLETE,pcoB=COMPLETE,pcoC=COMPLETE,pcoD=COMPLETE,pcoE=COMPLETE,pcoR=COMPLETE,pcoS=COMPLETE,silA=COMPLETE,silB=COMPLETE,silC=COMPLETE,silE=COMPLETE,silF=COMPLETE,silP=COMPLETE,silR=COMPLETE,silS=COMPLETE	SRR1171435	I -:-:-
AZ_TG68168	AZ_TG68168,"SRS487524"	USA	turkey	3.11.26	food	ground turkey	environmental/other	USA		SAMN02261127	2009	mdsA=COMPLETE,mdsB=COMPLETE	arsC=HMM,asr=HMM,golS=COMPLETE,golT=COMPLETE,pcoA=COMPLETE,pcoB=COMPLETE,pcoC=COMPLETE,pcoD=COMPLETE,pcoE=COMPLETE,pcoR=COMPLETE,pcoS=COMPLETE,silA=COMPLETE,silB=COMPLETE,silC=COMPLETE,silE=COMPLETE,silF=COMPLETE,silP=COMPLETE,silR=COMPLETE,silS=COMPLETE	SRR1002844	Schwarzengrund
FL_FLDACS-16438	FL_FLDACS-16438,"SRS493248"	USA	fish	3.11.26	food	grouper fillet	environmental/other			SAMN02253027	2008-07-01	aac(3)-IVa=COMPLETE,aph(3'')-Ib=COMPLETE,aph(4)-Ia=COMPLETE,aph(6)-Id=COMPLETE,blaTEM-1=COMPLETE,mdsA=COMPLETE,mdsB=COMPLETE,oqxA=COMPLETE,oqxB=COMPLETE,sul2=COMPLETE,tet(B)=COMPLETE	arsD=HMM,asr=HMM,golS=COMPLETE,golT=COMPLETE,pcoA=COMPLETE,pcoB=COMPLETE,pcoC=COMPLETE,pcoD=COMPLETE,pcoR=COMPLETE,pcoS=COMPLETE,silA=COMPLETE,silB=COMPLETE,silC=COMPLETE,silE=COMPLETE,silF=COMPLETE,silP=COMPLETE,silR=COMPLETE,silS=COMPLETE,terD=COMPLETE,terW=COMPLETE,terZ=COMPLETE	SRR1015716	Anatum
AZ_TG68088	AZ_TG68088,"SRS496931"	USA	chicken	3.11.26	food	chicken breast	environmental/other	USA		SAMN02261107	2008	mdsA=COMPLETE,mdsB=COMPLETE	arsD=HMM,asr=HMM,golS=COMPLETE,golT=COMPLETE,pcoA=COMPLETE,pcoB=COMPLETE,pcoC=COMPLETE,pcoD=COMPLETE,pcoR=COMPLETE,pcoS=COMPLETE,silA=COMPLETE,silB=COMPLETE,silC=COMPLETE,silE=COMPLETE,silF=COMPLETE,silP=COMPLETE,silR=COMPLETE,silS=COMPLETE	SRR1021746	Kentucky
AZ_TG68100	AZ_TG68100,"SRS496998"	USA	chicken	3.11.26	food	chicken breast	environmental/other	USA		SAMN02261110	2008	fosA7=COMPLETE,mdsA=COMPLETE,mdsB=COMPLETE	arsR=COMPLETE,asr=HMM,golS=COMPLETE,golT=COMPLETE,pcoA=COMPLETE,pcoB=COMPLETE,pcoC=COMPLETE,pcoD=COMPLETE,pcoR=COMPLETE,pcoS=COMPLETE,silA=COMPLETE,silB=COMPLETE,silC=COMPLETE,silE=COMPLETE,silF=COMPLETE,silP=COMPLETE,silR=COMPLETE,silS=COMPLETE	SRR1021811	Heidelberg
AZ_TG68284	AZ_TG68284,"SRS498464"	USA	turkey	3.11.26	food	ground turkey	environmental/other	USA		SAMN02261156	2010	aph(3'')-Ib=COMPLETE,aph(3')-Ia=COMPLETE,aph(6)-Id=COMPLETE,blaCMY-2=COMPLETE,fosA7.8=COMPLETE,mdsA=COMPLETE,mdsB=COMPLETE,sul2=COMPLETE,tet(A)=COMPLETE	arsC=HMM,arsD=HMM,asr=HMM,golS=COMPLETE,golT=COMPLETE,merA=COMPLETE,merB=COMPLETE,merD=COMPLETE,merE=COMPLETE,merP=COMPLETE,merR=COMPLETE,merT=COMPLETE,pcoA=COMPLETE,pcoB=COMPLETE,pcoC=COMPLETE,pcoD=COMPLETE,pcoE=COMPLETE,pcoR=COMPLETE,pcoS=COMPLETE,silA=COMPLETE,silB=COMPLETE,silC=COMPLETE,silE=COMPLETE,silF=COMPLETE,silP=COMPLETE,silR=COMPLETE,silS=COMPLETE	SRR1023857	Alachua
AZ_TG68292	AZ_TG68292,"SRS498466"	USA	turkey	3.11.26	food	ground turkey	environmental/other	USA		SAMN02261158	2010	mcr-9.1=COMPLETE,mdsA=MISTRANSLATION,mdsB=COMPLETE,tet(B)=COMPLETE	asr=HMM,golS=COMPLETE,golT=COMPLETE,pcoS=PARTIAL_END_OF_CONTIG,terD=COMPLETE,terW=COMPLETE,terZ=COMPLETE	SRR1023859	Saintpaul
AZ_TG68296	AZ_TG68296,"SRS498467"	USA	turkey	3.11.26	food	ground turkey	environmental/other	USA		SAMN02261159	2010	aph(3'')-Ib=COMPLETE,aph(3')-IIa=COMPLETE,aph(3')-Ia=COMPLETE,aph(6)-Ic=COMPLETE,aph(6)-Id=COMPLETE,blaCMY-2=COMPLETE,ble=COMPLETE,fosA7=COMPLETE,mdsA=COMPLETE,mdsB=COMPLETE,sul2=COMPLETE,tet(A)=COMPLETE,tet(B)=COMPLETE	arsR=COMPLETE,asr=HMM,golS=COMPLETE,golT=COMPLETE,merA=COMPLETE,merB=COMPLETE,merD=COMPLETE,merE=COMPLETE,merP=COMPLETE,merR=COMPLETE,merT=COMPLETE,pcoA=COMPLETE,pcoB=COMPLETE,pcoC=COMPLETE,pcoD=COMPLETE,pcoE=COMPLETE,pcoR=COMPLETE,pcoS=COMPLETE,silA=COMPLETE,silB=COMPLETE,silC=COMPLETE,silE=COMPLETE,silF=COMPLETE,silP=COMPLETE,silR=COMPLETE,silS=COMPLETE,terD=COMPLETE,terW=COMPLETE,terZ=COMPLETE	SRR1023860	Heidelberg
FL_FLDACS-99442	FL_FLDACS-99442,"SRS500558"	USA	root/underground (bulbs)| sprouts	3.11.26	food	onion clover sprout	environmental/other			SAMN02253035	2010	mdsA=COMPLETE,mdsB=COMPLETE	arsC=HMM,arsD=HMM,asr=HMM,golS=COMPLETE,golT=COMPLETE,pcoA=COMPLETE,pcoB=COMPLETE,pcoC=COMPLETE,pcoD=COMPLETE,pcoE=COMPLETE,pcoR=COMPLETE,pcoS=COMPLETE,silA=COMPLETE,silB=COMPLETE,silC=COMPLETE,silE=COMPLETE,silF=COMPLETE,silP=COMPLETE,silR=COMPLETE,silS=COMPLETE	SRR1027784	Cubana
FL_FLDACS-00513	FL_FLDACS-00513,"SRS500562"	USA	animal feed	3.11.26	Animal feed	dog food raw chicken patty	environmental/other			SAMN02253037	2010-04-19	aac(3)-VIa=COMPLETE,aadA1=COMPLETE,mdsA=COMPLETE,mdsB=COMPLETE,sul1=COMPLETE,sul1=PARTIAL_END_OF_CONTIG	arsC=HMM,arsD=HMM,asr=HMM,golS=COMPLETE,golT=COMPLETE,merA=COMPLETE,merC=HMM,merD=COMPLETE,merE=COMPLETE,merP=HMM,merR=COMPLETE,merT=COMPLETE,pcoA=PARTIAL_END_OF_CONTIG,pcoC=COMPLETE,pcoE=COMPLETE,qacE=COMPLETE,qacEdelta1=COMPLETE,silA=COMPLETE,silB=COMPLETE,silC=COMPLETE,silE=COMPLETE,silF=COMPLETE,silP=COMPLETE,silR=COMPLETE,silS=COMPLETE,terD=COMPLETE,terW=COMPLETE,terZ=COMPLETE	SRR1027788	Havana
AZ_TG68304	AZ_TG68304,"SRS502245"	USA	turkey	3.11.26	food	ground turkey	environmental/other	USA		SAMN02261161	2010	blaCMY-2=COMPLETE,mdsA=COMPLETE,mdsB=COMPLETE	arsC=HMM,arsD=HMM,asr=HMM,golS=COMPLETE,golT=COMPLETE,pcoA=COMPLETE,pcoB=COMPLETE,pcoC=COMPLETE,pcoD=COMPLETE,pcoE=COMPLETE,pcoR=COMPLETE,pcoS=COMPLETE,silA=COMPLETE,silB=COMPLETE,silC=COMPLETE,silE=COMPLETE,silF=COMPLETE,silP=COMPLETE,silR=COMPLETE,silS=COMPLETE	SRR1029580	Senftenberg
AZ_TG68332	AZ_TG68332,"SRS502222"	USA	turkey	3.11.26	food	ground turkey	environmental/other	USA		SAMN02261168	2010	mdsA=COMPLETE,mdsB=COMPLETE	arsC=HMM,asr=HMM,golS=COMPLETE,golT=COMPLETE,pcoA=COMPLETE,pcoB=COMPLETE,pcoC=COMPLETE,pcoD=COMPLETE,pcoE=COMPLETE,pcoR=COMPLETE,pcoS=COMPLETE,silA=COMPLETE,silB=COMPLETE,silC=COMPLETE,silE=COMPLETE,silF=COMPLETE,silP=COMPLETE,silR=COMPLETE,silS=COMPLETE	SRR1029574	Schwarzengrund
NY_02032756	NY_02032756,"SRS502792"	USA	environmental| poultry	3.11.26	environmental	drag swab poultry	environmental/other			SAMN02222903	2008-07-29	mdsA=COMPLETE,mdsB=COMPLETE	arsC=HMM,arsD=HMM,asr=HMM,golS=COMPLETE,golT=COMPLETE,pcoA=COMPLETE,pcoB=COMPLETE,pcoC=COMPLETE,pcoD=COMPLETE,pcoE=COMPLETE,pcoR=COMPLETE,pcoS=COMPLETE,silA=COMPLETE,silB=COMPLETE,silC=COMPLETE,silE=COMPLETE,silF=COMPLETE,silP=COMPLETE,silR=COMPLETE,silS=COMPLETE	SRR1030351	Senftenberg
AZ_TG68260	AZ_TG68260,"SRS502938"	USA	turkey	3.11.26	food	ground turkey	environmental/other	USA		SAMN02261150	2010	aph(3'')-Ib=COMPLETE,aph(3')-IIa=COMPLETE,aph(6)-Ic=COMPLETE,aph(6)-Id=COMPLETE,aph(6)-Id=PARTIAL_END_OF_CONTIG,ble=COMPLETE,fosA7=COMPLETE,mdsA=COMPLETE,mdsB=COMPLETE,tet(B)=COMPLETE	arsR=COMPLETE,asr=HMM,golS=COMPLETE,golT=COMPLETE,pcoA=COMPLETE,pcoB=COMPLETE,pcoC=COMPLETE,pcoD=COMPLETE,pcoE=COMPLETE,pcoR=COMPLETE,pcoS=COMPLETE,silA=COMPLETE,silB=COMPLETE,silC=COMPLETE,silE=COMPLETE,silF=COMPLETE,silP=COMPLETE,silR=COMPLETE,silS=COMPLETE,terD=COMPLETE,terW=COMPLETE,terZ=COMPLETE	SRR2082936	Heidelberg
FL_FLDACS-19607	FL_FLDACS-19607,"SRS503164"	USA	animal feed	3.11.26	Animal feed	pet food	environmental/other			SAMN02253051	2004-12-14	aph(3'')-Ib=COMPLETE,aph(6)-Id=COMPLETE,blaCMY-2=COMPLETE,mdsA=COMPLETE,mdsB=COMPLETE,tet(B)=PARTIAL	golS=COMPLETE,golT=COMPLETE,pcoA=COMPLETE,pcoB=COMPLETE,pcoC=COMPLETE,pcoD=COMPLETE,pcoE=COMPLETE,pcoR=COMPLETE,pcoS=COMPLETE,terD=COMPLETE,terW=COMPLETE,terZ=COMPLETE	SRR1030853	Kentucky
MDH-2013-00195	MDH-2013-00195,"SRS503386"	USA	turkey	3.11.26	food	ground turkey	environmental/other			SAMN02378200	2013-03-25	aph(3'')-Ib=COMPLETE,aph(3')-IIa=COMPLETE,aph(6)-Ic=COMPLETE,aph(6)-Id=COMPLETE,blaCMY-2=COMPLETE,ble=COMPLETE,fosA7=COMPLETE,mdsA=COMPLETE,mdsB=COMPLETE,tet(B)=COMPLETE	arsR=COMPLETE,asr=HMM,golS=COMPLETE,golT=COMPLETE,pcoA=COMPLETE,pcoB=COMPLETE,pcoC=COMPLETE,pcoD=COMPLETE,pcoE=COMPLETE,pcoR=COMPLETE,pcoS=COMPLETE,silA=COMPLETE,silB=COMPLETE,silC=COMPLETE,silE=COMPLETE,silF=COMPLETE,silP=COMPLETE,silR=COMPLETE,silS=COMPLETE,terD=COMPLETE,terW=COMPLETE,terZ=COMPLETE	SRR1031975	Heidelberg
CFSAN006255	12-CIES-0453,"12-INO-SUP-367","CFSAN006255","CIES-12-0453","SRS504668"	Mexico	environmental-factory/production facility	3.11.26	environmental	surface	environmental/other			SAMN02335393	2012-06-25	aph(3'')-Ib=COMPLETE,aph(6)-Id=COMPLETE,fosA7=COMPLETE,mdsA=COMPLETE,mdsB=COMPLETE	arsA=COMPLETE,arsB=COMPLETE,arsC=COMPLETE,arsD=COMPLETE,arsD=HMM,arsR=COMPLETE,asr=HMM,golS=COMPLETE,golT=COMPLETE,pcoA=COMPLETE,pcoC=COMPLETE,pcoD=COMPLETE,pcoR=COMPLETE,pcoS=COMPLETE,silA=COMPLETE,silB=COMPLETE,silC=COMPLETE,silE=COMPLETE,silF=COMPLETE,silP=COMPLETE,silR=COMPLETE,silS=COMPLETE,terD=COMPLETE,terW=COMPLETE,terZ=COMPLETE	SRR1033549	Agona
CFSAN006256	12-CIES-0454,"12-INO-SUP-344","CFSAN006256","CIES-12-0454","SRS504605"	Mexico	environmental-factory/production facility	3.11.26	environmental	surface	environmental/other			SAMN02335394	2012-06-25	aph(3'')-Ib=COMPLETE,aph(6)-Id=COMPLETE,fosA7=COMPLETE,mdsA=COMPLETE,mdsB=COMPLETE	arsA=COMPLETE,arsB=COMPLETE,arsC=COMPLETE,arsD=COMPLETE,arsD=HMM,arsR=COMPLETE,asr=HMM,golS=COMPLETE,golT=COMPLETE,pcoA=COMPLETE,pcoC=COMPLETE,pcoD=COMPLETE,pcoR=COMPLETE,pcoS=COMPLETE,silA=COMPLETE,silB=COMPLETE,silC=COMPLETE,silE=COMPLETE,silF=COMPLETE,silP=COMPLETE,silR=COMPLETE,silS=COMPLETE,terD=COMPLETE,terW=COMPLETE,terZ=COMPLETE	SRR1033486	Agona
CFSAN006257	12-CIES-0457,"12-INO-SUP-356","CFSAN006257","CIES-12-0457","SRS504621"	Mexico	environmental-factory/production facility	3.11.26	environmental	surface	environmental/other			SAMN02335395	2012-06-25	aph(3'')-Ib=COMPLETE,aph(6)-Id=COMPLETE,fosA7=COMPLETE,mdsA=COMPLETE,mdsB=COMPLETE	arsA=COMPLETE,arsB=COMPLETE,arsC=COMPLETE,arsD=COMPLETE,arsD=HMM,arsR=COMPLETE,asr=HMM,golS=COMPLETE,golT=COMPLETE,pcoA=COMPLETE,pcoC=COMPLETE,pcoD=COMPLETE,pcoR=COMPLETE,pcoS=COMPLETE,silA=COMPLETE,silB=COMPLETE,silC=COMPLETE,silE=COMPLETE,silF=COMPLETE,silP=COMPLETE,silR=COMPLETE,silS=COMPLETE,terD=COMPLETE,terW=COMPLETE,terZ=COMPLETE	SRR1033502	Agona
CFSAN006258	12-CIES-0463,"12-INO-SUP-362","CFSAN006258","CIES-12-0463","SRS504634"	Mexico	environmental-factory/production facility	3.11.26	environmental	surface	environmental/other			SAMN02335396	2012-06-25	aph(3'')-Ib=COMPLETE,aph(6)-Id=COMPLETE,fosA7=COMPLETE,mdsA=COMPLETE,mdsB=COMPLETE	arsA=COMPLETE,arsB=COMPLETE,arsC=COMPLETE,arsD=COMPLETE,arsD=HMM,arsR=COMPLETE,asr=HMM,golS=COMPLETE,golT=COMPLETE,pcoA=COMPLETE,pcoC=COMPLETE,pcoD=COMPLETE,pcoR=COMPLETE,pcoS=COMPLETE,silA=COMPLETE,silB=COMPLETE,silC=COMPLETE,silE=COMPLETE,silF=COMPLETE,silP=COMPLETE,silR=COMPLETE,silS=COMPLETE,terD=COMPLETE,terW=COMPLETE,terZ=COMPLETE	SRR1033515	Agona
CFSAN006259	12-CIES-0464,"12-INO-PRO-347","CFSAN006259","CIES-12-0464","SRS504653"	Mexico	clinical/research	3.11.26	food		environmental/other			SAMN02335397	2012-06-26	aph(3'')-Ib=COMPLETE,aph(6)-Id=COMPLETE,fosA7=COMPLETE,mdsA=COMPLETE,mdsB=COMPLETE	arsA=COMPLETE,arsB=COMPLETE,arsC=COMPLETE,arsD=COMPLETE,arsD=HMM,arsR=COMPLETE,asr=HMM,golS=COMPLETE,golT=COMPLETE,pcoA=COMPLETE,pcoC=COMPLETE,pcoD=COMPLETE,pcoR=COMPLETE,pcoS=COMPLETE,silA=COMPLETE,silB=COMPLETE,silC=COMPLETE,silE=COMPLETE,silF=COMPLETE,silP=COMPLETE,silR=COMPLETE,silS=COMPLETE,terD=COMPLETE,terW=COMPLETE,terZ=COMPLETE	SRR1033534	Agona
CFSAN006261	12-CIES-0468,"12-INO-PRO-346","CFSAN006261","CIES-12-0468","SRS504602"	Mexico	clinical/research	3.11.26	food		environmental/other			SAMN02335399	2012-06-26	aph(3'')-Ib=COMPLETE,aph(6)-Id=COMPLETE,fosA7=COMPLETE,mdsA=COMPLETE,mdsB=COMPLETE	arsA=COMPLETE,arsB=COMPLETE,arsC=COMPLETE,arsD=COMPLETE,arsD=HMM,arsR=COMPLETE,asr=HMM,golS=COMPLETE,golT=COMPLETE,pcoA=COMPLETE,pcoC=COMPLETE,pcoD=COMPLETE,pcoR=COMPLETE,pcoS=COMPLETE,silA=COMPLETE,silB=COMPLETE,silC=COMPLETE,silE=COMPLETE,silF=COMPLETE,silP=COMPLETE,silR=COMPLETE,silS=COMPLETE,terD=COMPLETE,terW=COMPLETE,terZ=COMPLETE	SRR2053331	Agona
CFSAN006263	12-CIES-0615,"12-INO-PRO-686","CFSAN006263","CIES-12-0615","SRS504606"	Mexico	clinical/research	3.11.26	food		environmental/other			SAMN02335401	2012-08-09	aph(3'')-Ib=COMPLETE,aph(6)-Id=COMPLETE,fosA7=COMPLETE,mdsA=COMPLETE,mdsB=COMPLETE	arsA=COMPLETE,arsB=COMPLETE,arsC=COMPLETE,arsD=COMPLETE,arsD=HMM,arsR=COMPLETE,asr=HMM,golS=COMPLETE,golT=COMPLETE,pcoA=COMPLETE,pcoC=COMPLETE,pcoD=COMPLETE,pcoR=COMPLETE,pcoS=COMPLETE,silA=COMPLETE,silB=COMPLETE,silC=COMPLETE,silE=COMPLETE,silF=COMPLETE,silP=COMPLETE,silR=COMPLETE,silS=COMPLETE,terD=COMPLETE,terW=COMPLETE,terZ=COMPLETE	SRR1033487	Agona
CFSAN006265	12-CIES-0619,"12-INO-SUP-778","CFSAN006265","CIES-12-0619","SRS504592"	Mexico	environmental-factory/production facility	3.11.26	environmental	surface	environmental/other			SAMN02335403	2012-08-13	aph(3'')-Ib=COMPLETE,aph(6)-Id=COMPLETE,fosA7=COMPLETE,mdsA=COMPLETE,mdsB=COMPLETE	arsA=COMPLETE,arsB=COMPLETE,arsC=COMPLETE,arsD=COMPLETE,arsD=HMM,arsR=COMPLETE,asr=HMM,golS=COMPLETE,golT=COMPLETE,pcoA=COMPLETE,pcoC=COMPLETE,pcoD=COMPLETE,pcoR=COMPLETE,pcoS=COMPLETE,silA=COMPLETE,silB=COMPLETE,silC=COMPLETE,silE=COMPLETE,silF=COMPLETE,silP=COMPLETE,silR=COMPLETE,silS=COMPLETE,terD=COMPLETE,terW=COMPLETE,terZ=COMPLETE	SRR1033472	Agona
CFSAN006266	12-CIES-0621,"12-INO-SUP-783","CFSAN006266","CIES-12-0621","SRS504632"	Mexico	environmental-factory/production facility	3.11.26	environmental	surface	environmental/other			SAMN02335404	2012-08-13	aph(3'')-Ib=COMPLETE,aph(6)-Id=COMPLETE,fosA7=COMPLETE,mdsA=COMPLETE,mdsB=COMPLETE	arsA=COMPLETE,arsB=COMPLETE,arsC=COMPLETE,arsD=COMPLETE,arsD=HMM,arsR=COMPLETE,asr=HMM,golS=COMPLETE,golT=COMPLETE,pcoA=COMPLETE,pcoC=COMPLETE,pcoD=COMPLETE,pcoR=COMPLETE,pcoS=COMPLETE,silA=COMPLETE,silB=COMPLETE,silC=COMPLETE,silE=COMPLETE,silF=COMPLETE,silP=COMPLETE,silR=COMPLETE,silS=COMPLETE,terD=COMPLETE,terW=COMPLETE,terZ=COMPLETE	SRR1033513	Agona
FAR0012	FAR0012,"SRS504644"	USA	multi-ingredient| fish	3.11.26	food	snack dry charal fish	environmental/other	Mexico		SAMN02344839	2010-05-25	mdsA=COMPLETE,mdsB=COMPLETE,qnrB19=COMPLETE	arsD=HMM,asr=HMM,golS=COMPLETE,golT=COMPLETE,pcoA=COMPLETE,pcoB=COMPLETE,pcoC=COMPLETE,pcoD=COMPLETE,pcoE=COMPLETE,pcoR=COMPLETE,pcoS=COMPLETE,silA=COMPLETE,silB=COMPLETE,silC=COMPLETE,silE=COMPLETE,silF=COMPLETE,silP=COMPLETE,silR=COMPLETE,silS=COMPLETE	SRR1033525	Senftenberg
FAR0002	FAR0002,"SRS504625"	USA	multi-ingredient| grains| seeds	3.11.26	food	low fat soy flour	environmental/other	USA		SAMN02345008	2010-11-10	mdsA=COMPLETE,mdsB=COMPLETE	arsD=HMM,asr=HMM,golS=COMPLETE,golT=COMPLETE,pcoA=COMPLETE,pcoB=COMPLETE,pcoC=COMPLETE,pcoD=COMPLETE,pcoE=COMPLETE,pcoR=COMPLETE,pcoS=COMPLETE,silA=COMPLETE,silB=COMPLETE,silC=COMPLETE,silE=COMPLETE,silF=COMPLETE,silP=COMPLETE,silR=COMPLETE,silS=COMPLETE	SRR1033506	Senftenberg
FSW0032	FSW0032,"SRS504686"	USA	fish	3.11.26	food	frozen albacore saku	environmental/other	Indonesia		SAMN02345259	2011-07-19	dfrA1=COMPLETE,mdsA=COMPLETE,mdsB=COMPLETE,sul1=COMPLETE	arsD=HMM,asr=HMM,golS=COMPLETE,golT=COMPLETE,pcoA=COMPLETE,pcoB=COMPLETE,pcoC=COMPLETE,pcoD=COMPLETE,pcoE=COMPLETE,pcoR=COMPLETE,pcoS=COMPLETE,qacEdelta1=COMPLETE,silA=COMPLETE,silB=COMPLETE,silC=COMPLETE,silE=COMPLETE,silF=COMPLETE,silP=COMPLETE,silR=COMPLETE,silS=COMPLETE	SRR1033567	Senftenberg
FSW0031	FSW0031,"SRS504665"	USA	nuts	3.11.26	food	coconut shredded	environmental/other	Philippines		SAMN02345262	2011-07-22	mdsA=COMPLETE,mdsB=COMPLETE	arsD=HMM,asr=HMM,golS=COMPLETE,golT=COMPLETE,pcoA=COMPLETE,pcoB=COMPLETE,pcoC=COMPLETE,pcoD=COMPLETE,pcoE=COMPLETE,pcoR=COMPLETE,pcoS=COMPLETE,silA=COMPLETE,silB=COMPLETE,silC=COMPLETE,silE=COMPLETE,silF=COMPLETE,silP=COMPLETE,silR=COMPLETE,silS=COMPLETE	SRR1033546	Rissen
FSW0030	FSW0030,"SRS504614"	USA	fish	3.11.26	food	frozen ground albacore fish	environmental/other	Indonesia		SAMN02345266	2011-07-26	dfrA1=COMPLETE,mdsA=COMPLETE,mdsB=COMPLETE,sul1=COMPLETE	arsD=HMM,asr=HMM,golS=COMPLETE,golT=COMPLETE,pcoA=COMPLETE,pcoB=COMPLETE,pcoC=COMPLETE,pcoD=COMPLETE,pcoE=COMPLETE,pcoR=COMPLETE,pcoS=COMPLETE,qacEdelta1=COMPLETE,silA=COMPLETE,silB=COMPLETE,silC=COMPLETE,silE=COMPLETE,silF=COMPLETE,silP=COMPLETE,silR=COMPLETE,silS=COMPLETE	SRR1033495	Senftenberg
FSW0028	FSW0028,"SRS504675"	USA	seeded vegetables (solanaceous)| other (flavoring or seasoning)	3.11.26	food	red chili powder	environmental/other	Pakistan		SAMN02345275	2011-08-04	mdsA=COMPLETE,mdsB=COMPLETE	arsC=HMM,asr=HMM,golS=COMPLETE,golT=COMPLETE,pcoA=COMPLETE,pcoB=COMPLETE,pcoC=COMPLETE,pcoD=COMPLETE,pcoE=COMPLETE,pcoR=COMPLETE,pcoS=COMPLETE,silA=COMPLETE,silB=COMPLETE,silC=COMPLETE,silE=COMPLETE,silF=COMPLETE,silP=COMPLETE,silR=COMPLETE,silS=COMPLETE	SRR1033556	Orion
FSW0027	FSW0027,"SRS504681"	USA	fish	3.11.26	food	frozen albacore steak fish	environmental/other	Indonesia		SAMN02345306	2011-09-04	dfrA1=COMPLETE,mdsA=COMPLETE,mdsB=COMPLETE,sul1=COMPLETE	arsD=HMM,asr=HMM,golS=COMPLETE,golT=COMPLETE,pcoA=COMPLETE,pcoB=COMPLETE,pcoC=COMPLETE,pcoD=COMPLETE,pcoE=COMPLETE,pcoR=COMPLETE,pcoS=COMPLETE,qacEdelta1=COMPLETE,silA=COMPLETE,silB=COMPLETE,silC=COMPLETE,silE=COMPLETE,silF=COMPLETE,silP=COMPLETE,silR=COMPLETE,silS=COMPLETE	SRR1033562	Senftenberg
FSW0026	FSW0026,"SRS504604"	USA	fish	3.11.26	food	frozen tilapia	environmental/other	Taiwan		SAMN02345309	2011-09-07	aac(3)-IVa=COMPLETE,aac(6')-Ib-cr5=COMPLETE,aadA2=COMPLETE,aph(3')-Ia=COMPLETE,aph(4)-Ia=COMPLETE,arr-3=COMPLETE,blaOXA-1=COMPLETE,catA2=COMPLETE,catB3=COMPLETE,dfrA12=COMPLETE,floR=COMPLETE,mcr-9.1=COMPLETE,mdsA=COMPLETE,mdsB=COMPLETE,qnrS1=COMPLETE,sul1=COMPLETE,sul2=COMPLETE,tet(D)=COMPLETE	arsC=COMPLETE,asr=HMM,golS=COMPLETE,golT=COMPLETE,merA=COMPLETE,merC=HMM,merD=COMPLETE,merE=COMPLETE,merP=HMM,merR=COMPLETE,merT=COMPLETE,pcoS=COMPLETE,qacEdelta1=COMPLETE,terD=COMPLETE,terW=COMPLETE,terZ=COMPLETE	SRR1033485	Typhimurium
FSW0002	FSW0002,"SRS504608"	USA	root/underground (other)	3.11.26	food	ginger powder	environmental/other	Viet Nam		SAMN02345549	2012-05-04	aadA1=COMPLETE,aadA1=PARTIAL_END_OF_CONTIG,aadA2=COMPLETE,blaTEM-1=COMPLETE,cmlA1=COMPLETE,dfrA12=COMPLETE,floR=COMPLETE,gyrA_S83Y=POINT,mdsA=COMPLETE,mdsB=COMPLETE,sul2=COMPLETE,sul3=COMPLETE,tet(A)=COMPLETE,tet(M)=COMPLETE	asr=HMM,golS=COMPLETE,golT=COMPLETE,pcoA=COMPLETE,pcoB=COMPLETE,pcoC=COMPLETE,pcoE=COMPLETE,pcoS=MISTRANSLATION,qacL=COMPLETE,silA=COMPLETE,silB=COMPLETE,silC=COMPLETE,silE=COMPLETE,silF=COMPLETE,silP=COMPLETE,silR=COMPLETE,silS=COMPLETE	SRR1033489	Give
FAR0003	FAR0003,"SRS504643"	USA	herbs| seeds	3.11.26	food	whole organic anise seed	environmental/other	USA		SAMN02345576	2012-05-31	mdsA=COMPLETE,mdsB=COMPLETE	arsD=HMM,asr=HMM,golS=COMPLETE,golT=COMPLETE,pcoA=COMPLETE,pcoB=COMPLETE,pcoC=COMPLETE,pcoD=COMPLETE,pcoE=COMPLETE,pcoR=COMPLETE,pcoS=COMPLETE,silA=COMPLETE,silB=COMPLETE,silC=COMPLETE,silE=COMPLETE,silF=COMPLETE,silP=COMPLETE,silR=COMPLETE,silS=COMPLETE	SRR1033524	Mbandaka
FAR0005	FAR0005,"SRS504680"	USA	multi-ingredient| dairy| other (food additive)	3.11.26	food	whey protein concentrate	environmental/other	USA		SAMN02345588	2012-06-12	mdsA=COMPLETE,mdsB=COMPLETE	arsD=HMM,asr=HMM,golS=COMPLETE,golT=COMPLETE,pcoA=COMPLETE,pcoB=COMPLETE,pcoC=COMPLETE,pcoD=COMPLETE,pcoE=COMPLETE,pcoR=COMPLETE,pcoS=COMPLETE,silA=COMPLETE,silB=COMPLETE,silC=COMPLETE,silE=COMPLETE,silF=COMPLETE,silP=COMPLETE,silR=COMPLETE,silS=COMPLETE	SRR1033561	Senftenberg
FNW19F01	FNW19F01,"SRS505833"	USA	fish	3.11.26	food	frozen mini cube carbon monoxide treated tuna	environmental/other	Indonesia		SAMN02344751	2010-02-26	mdsA=COMPLETE,mdsB=COMPLETE	arsD=HMM,asr=HMM,golS=COMPLETE,golT=COMPLETE,pcoA=COMPLETE,pcoB=COMPLETE,pcoC=COMPLETE,pcoD=COMPLETE,pcoE=COMPLETE,pcoR=COMPLETE,pcoS=COMPLETE,silA=COMPLETE,silB=COMPLETE,silC=COMPLETE,silE=COMPLETE,silF=COMPLETE,silP=COMPLETE,silR=COMPLETE,silS=COMPLETE	SRR1035568	Senftenberg
FSW0038	FSW0038,"SRS505851"	USA	fish	3.11.26	food	yellowfin tuna steak	environmental/other	Indonesia		SAMN02345220	2011-06-10	dfrA1=COMPLETE,mdsA=COMPLETE,mdsB=COMPLETE,sul1=COMPLETE	arsD=HMM,asr=HMM,golS=COMPLETE,golT=COMPLETE,pcoA=COMPLETE,pcoB=COMPLETE,pcoC=COMPLETE,pcoD=COMPLETE,pcoE=COMPLETE,pcoR=COMPLETE,pcoS=COMPLETE,qacEdelta1=COMPLETE,silA=COMPLETE,silB=COMPLETE,silC=COMPLETE,silE=COMPLETE,silF=COMPLETE,silP=COMPLETE,silR=COMPLETE,silS=COMPLETE	SRR1035586	Senftenberg
FSW0037	FSW0037,"SRS505823"	USA	multi-ingredient| seeds| nuts| other (confectionery)	3.11.26	food	sesame candy with pistachio	environmental/other	Lebanon		SAMN02345222	2011-06-12	mdsA=COMPLETE,mdsB=COMPLETE	arsC=HMM,arsD=HMM,asr=HMM,golS=COMPLETE,golT=COMPLETE,pcoA=COMPLETE,pcoB=COMPLETE,pcoC=COMPLETE,pcoD=COMPLETE,pcoE=COMPLETE,pcoR=COMPLETE,pcoS=COMPLETE,silA=COMPLETE,silB=COMPLETE,silC=COMPLETE,silE=COMPLETE,silF=COMPLETE,silP=COMPLETE,silR=COMPLETE,silS=COMPLETE	SRR1035557	Cubana
NY_02032858	NY_02032858,"SRS506346"	USA	environmental| poultry	3.11.26	environmental	drag swab poultry	environmental/other			SAMN02222905	2008-08-13	mdsA=COMPLETE,mdsB=COMPLETE	asr=HMM,golS=COMPLETE,golT=COMPLETE,pcoA=COMPLETE,pcoC=COMPLETE,pcoD=COMPLETE,pcoE=COMPLETE,pcoR=COMPLETE,pcoS=COMPLETE,silA=COMPLETE,silB=COMPLETE,silC=COMPLETE,silE=COMPLETE,silF=COMPLETE,silP=COMPLETE,silR=COMPLETE,silS=COMPLETE	SRR6680682	Orion
FL_FLDACS-19078	FL_FLDACS-19078,"SRS509933"	USA	sprouts	3.11.26	food	sprout	environmental/other			SAMN02253062	2012-05-15	fosA7=PARTIAL,mdsA=COMPLETE,mdsB=COMPLETE	arsD=HMM,asr=HMM,golS=COMPLETE,golT=COMPLETE,pcoA=COMPLETE,pcoB=COMPLETE,pcoC=COMPLETE,pcoD=COMPLETE,pcoE=COMPLETE,pcoR=COMPLETE,pcoS=MISTRANSLATION,silA=COMPLETE,silB=COMPLETE,silC=COMPLETE,silE=COMPLETE,silF=COMPLETE,silP=COMPLETE,silR=COMPLETE,silS=COMPLETE	SRR1041520	Montevideo
CFSAN006260	12-CIES-0466,"12-INO-SUP-345","CFSAN006260","CIES-12-0466","SRS509882"	Mexico	environmental-factory/production facility	3.11.26	environmental	surface	environmental/other			SAMN02335398	2012-06-26	aph(3'')-Ib=COMPLETE,aph(6)-Id=COMPLETE,fosA7=COMPLETE,mdsA=COMPLETE,mdsB=COMPLETE	arsA=COMPLETE,arsB=COMPLETE,arsC=COMPLETE,arsD=COMPLETE,arsD=HMM,arsR=COMPLETE,asr=HMM,golS=COMPLETE,golT=COMPLETE,pcoA=COMPLETE,pcoC=COMPLETE,pcoD=COMPLETE,pcoR=COMPLETE,pcoS=COMPLETE,silA=COMPLETE,silB=COMPLETE,silC=COMPLETE,silE=COMPLETE,silF=COMPLETE,silP=COMPLETE,silR=COMPLETE,silS=COMPLETE,terD=COMPLETE,terW=COMPLETE,terZ=COMPLETE	SRR2053315	Agona
FCC0041	FCC0041,"SRS509945"	USA	environmental	3.11.26	environmental	environmental swab	environmental/other	USA		SAMN02344913	2010-08-07	mdsA=COMPLETE,mdsB=COMPLETE	arsC=HMM,arsD=HMM,asr=HMM,golS=COMPLETE,golT=COMPLETE,pcoA=COMPLETE,pcoB=COMPLETE,pcoC=COMPLETE,pcoD=COMPLETE,pcoE=COMPLETE,pcoR=COMPLETE,pcoS=COMPLETE,silA=COMPLETE,silB=COMPLETE,silC=COMPLETE,silE=COMPLETE,silF=COMPLETE,silP=COMPLETE,silR=COMPLETE,silS=COMPLETE	SRR1041532	Cubana
FCC0038	FCC0038,"SRS509890"	USA	environmental	3.11.26	environmental	environmental swab	environmental/other	USA		SAMN02344918	2010-08-12	fosA7.8=COMPLETE,mdsA=COMPLETE,mdsB=COMPLETE	arsC=HMM,arsD=HMM,asr=HMM,golS=COMPLETE,golT=COMPLETE,pcoA=COMPLETE,pcoB=COMPLETE,pcoC=COMPLETE,pcoD=COMPLETE,pcoE=COMPLETE,pcoR=COMPLETE,pcoS=COMPLETE,silA=COMPLETE,silB=COMPLETE,silC=COMPLETE,silE=COMPLETE,silF=COMPLETE,silP=COMPLETE,silR=COMPLETE,silS=COMPLETE	SRR1041476	Alachua
FCC0030	FCC0030,"SRS509946"	USA	tropical fruit	3.11.26	food	papaya	environmental/other	Mexico		SAMN02344971	2010-10-04	aph(3'')-Ib=COMPLETE,aph(6)-Id=COMPLETE,mdsA=COMPLETE,mdsB=COMPLETE	arsC=COMPLETE,arsD=HMM,asr=HMM,golS=COMPLETE,golT=COMPLETE,merA=COMPLETE,merC=HMM,merD=COMPLETE,merE=COMPLETE,merP=HMM,merR=COMPLETE,merT=COMPLETE,pcoA=COMPLETE,pcoB=COMPLETE,pcoC=COMPLETE,pcoD=COMPLETE,pcoE=COMPLETE,pcoR=COMPLETE,pcoS=COMPLETE,silA=COMPLETE,silB=COMPLETE,silC=COMPLETE,silE=COMPLETE,silF=COMPLETE,silP=COMPLETE,silR=COMPLETE,silS=COMPLETE,terD=COMPLETE,terW=COMPLETE,terZ=COMPLETE	SRR1041533	Mbandaka
AZ_TG68559	AZ_TG68559,"SRS515143"	USA	veterinary clinical/research| cow	3.11.26	animal	calf feces	environmental/other			SAMN02314195	2010	aph(3'')-Ib=COMPLETE,aph(3')-Ia=COMPLETE,aph(6)-Id=COMPLETE,blaTEM-1=COMPLETE,blaTEM=COMPLETE,floR=COMPLETE,mdsA=COMPLETE,mdsB=COMPLETE,sul2=COMPLETE,sul2=PARTIAL_END_OF_CONTIG,tet(A)=COMPLETE,tet(B)=COMPLETE	arsA=COMPLETE,arsB=COMPLETE,arsC=COMPLETE,arsD=COMPLETE,arsR=COMPLETE,asr=HMM,golS=COMPLETE,golT=COMPLETE,merA=COMPLETE,merA=HMM,merB=COMPLETE,merC=COMPLETE,merD=COMPLETE,merD=HMM,merE=COMPLETE,merE=HMM,merP=COMPLETE,merR=COMPLETE,merT=COMPLETE,pcoA=COMPLETE,pcoC=COMPLETE,pcoD=COMPLETE,pcoR=COMPLETE,pcoS=COMPLETE,silA=COMPLETE,silB=COMPLETE,silC=COMPLETE,silE=COMPLETE,silF=COMPLETE,silP=COMPLETE,…	SRR1049697	I 4,[5],12:i:-
FCC0093	FCC0093,"SRS515144"	USA	seeds	3.11.26	food	hulled sesame seed	environmental/other	India		SAMN02344771	2010-03-18	mdsA=COMPLETE,mdsB=COMPLETE	arsD=HMM,asr=HMM,golS=COMPLETE,golT=COMPLETE,pcoA=COMPLETE,pcoB=COMPLETE,pcoC=COMPLETE,pcoD=COMPLETE,pcoE=COMPLETE,pcoR=COMPLETE,pcoS=COMPLETE,silA=COMPLETE,silB=COMPLETE,silC=COMPLETE,silE=COMPLETE,silF=COMPLETE,silP=COMPLETE,silR=COMPLETE,silS=COMPLETE	SRR1049698	Senftenberg
FAR0013	FAR0013,"SRS514232"	USA	multi-ingredient| fish	3.11.26	food	snack dry charal fish	environmental/other	Mexico		SAMN02344837	2010-05-23	mdsA=COMPLETE,mdsB=COMPLETE,qnrB19=COMPLETE	arsD=HMM,asr=HMM,golS=COMPLETE,golT=COMPLETE,pcoA=COMPLETE,pcoB=COMPLETE,pcoC=COMPLETE,pcoD=COMPLETE,pcoE=COMPLETE,pcoR=COMPLETE,pcoS=COMPLETE,silA=COMPLETE,silB=COMPLETE,silC=COMPLETE,silE=COMPLETE,silF=COMPLETE,silP=COMPLETE,silR=COMPLETE,silS=COMPLETE	SRR1048294	Senftenberg
FSF0050	FSF0050,"SRS515138"	USA	fish	3.11.26	food	individually quick frozen escolar steak wild	environmental/other	Taiwan		SAMN02344844	2010-05-30	mdsA=COMPLETE,mdsB=COMPLETE	arsD=HMM,asr=HMM,golS=COMPLETE,golT=COMPLETE,pcoA=COMPLETE,pcoB=COMPLETE,pcoC=COMPLETE,pcoD=COMPLETE,pcoE=COMPLETE,pcoR=COMPLETE,pcoS=COMPLETE,silA=COMPLETE,silB=COMPLETE,silC=COMPLETE,silE=COMPLETE,silF=COMPLETE,silP=COMPLETE,silR=COMPLETE,silS=COMPLETE	SRR1049691	Senftenberg
FCC0042	FCC0042,"SRS514259"	USA	environmental	3.11.26	environmental	environmental swab	environmental/other	USA		SAMN02344912	2010-08-06	fosA7.8=COMPLETE,mdsA=COMPLETE,mdsB=COMPLETE	arsC=HMM,arsD=HMM,asr=HMM,golS=COMPLETE,golT=COMPLETE,pcoA=COMPLETE,pcoB=COMPLETE,pcoC=COMPLETE,pcoD=COMPLETE,pcoE=COMPLETE,pcoR=COMPLETE,pcoS=COMPLETE,silA=COMPLETE,silB=COMPLETE,silC=COMPLETE,silE=COMPLETE,silF=COMPLETE,silP=COMPLETE,silR=COMPLETE,silS=COMPLETE	SRR1048301	Alachua
MDH-2013-00178	MDH-2013-00178,"SRS514282"	USA	beef	3.11.26	food	ground beef	environmental/other			SAMN02378183	2012-10-09	mdsA=COMPLETE,mdsB=COMPLETE	arsC=HMM,arsD=HMM,asr=HMM,golS=COMPLETE,golT=COMPLETE,pcoA=COMPLETE,pcoB=COMPLETE,pcoC=COMPLETE,pcoD=COMPLETE,pcoE=COMPLETE,pcoR=COMPLETE,pcoS=COMPLETE,silA=COMPLETE,silB=COMPLETE,silC=COMPLETE,silE=COMPLETE,silF=COMPLETE,silP=COMPLETE,silR=COMPLETE,silS=COMPLETE	SRR1048324	Kentucky
MDH-2013-00185	MDH-2013-00185,"SRS514286"	USA	pig	3.11.26	animal	porcine	environmental/other		Pig	SAMN02378190	2012-09-03	aadA2=COMPLETE,aph(3')-Ia=COMPLETE,blaTEM-1=COMPLETE,bleO=COMPLETE,dfrA12=COMPLETE,gyrA_S83F=POINT,mdsA=COMPLETE,mdsB=COMPLETE,sul1=COMPLETE,tet(A)=PARTIAL_END_OF_CONTIG,tet(M)=COMPLETE	asr=HMM,golS=COMPLETE,golT=COMPLETE,merA=HMM,merC=COMPLETE,merD=HMM,merE=HMM,merR=COMPLETE,merT=COMPLETE,qacEdelta1=COMPLETE,silA=COMPLETE,silB=COMPLETE,silC=COMPLETE,silE=COMPLETE,silF=COMPLETE,silP=COMPLETE,silR=COMPLETE,silS=COMPLETE	SRR1048328	Typhimurium
FCC0065	FCC0065,"SRS517614"	USA	environmental	3.11.26	environmental	environmental swab	environmental/other	USA		SAMN02344812	2010-04-28	mdsA=COMPLETE,mdsB=COMPLETE,tet(C)=COMPLETE	arsD=HMM,asr=HMM,golS=COMPLETE,golT=COMPLETE,silA=COMPLETE,silB=COMPLETE,silC=COMPLETE,silE=COMPLETE,silF=COMPLETE,silP=COMPLETE,silR=COMPLETE,silS=COMPLETE	SRR1055759	Kentucky
FCC0064	FCC0064,"SRS517592"	USA	nuts| seeded vegetables (legumes)	3.11.26	food	peanut	environmental/other	Philippines		SAMN02344813	2010-04-29	mdsA=COMPLETE,mdsB=COMPLETE	arsD=HMM,asr=HMM,golS=COMPLETE,golT=COMPLETE,pcoA=COMPLETE,pcoB=COMPLETE,pcoC=COMPLETE,pcoD=COMPLETE,pcoE=COMPLETE,pcoR=COMPLETE,pcoS=COMPLETE,silA=COMPLETE,silB=COMPLETE,silC=COMPLETE,silE=COMPLETE,silF=COMPLETE,silP=COMPLETE,silR=COMPLETE,silS=COMPLETE	SRR1055742	Tennessee
FSF0042	FSF0042,"SRS517594"	USA	herbs	3.11.26	food	coriander spice	environmental/other	India		SAMN02344857	2010-06-12	mdsA=COMPLETE,mdsB=COMPLETE	arsD=HMM,asr=HMM,golS=COMPLETE,golT=COMPLETE,pcoA=COMPLETE,pcoB=COMPLETE,pcoC=COMPLETE,pcoD=COMPLETE,pcoE=COMPLETE,pcoR=COMPLETE,pcoS=COMPLETE,silA=COMPLETE,silB=COMPLETE,silC=COMPLETE,silE=COMPLETE,silF=COMPLETE,silP=COMPLETE,silR=COMPLETE,silS=COMPLETE	SRR1055744	Senftenberg
FSF0043	FSF0043,"SRS517616"	USA	herbs	3.11.26	food	coriander spice	environmental/other	India		SAMN02344858	2010-06-13	mdsA=COMPLETE,mdsB=COMPLETE	arsD=HMM,asr=HMM,golS=COMPLETE,golT=COMPLETE,pcoA=COMPLETE,pcoB=COMPLETE,pcoC=COMPLETE,pcoD=COMPLETE,pcoE=COMPLETE,pcoR=COMPLETE,pcoS=COMPLETE,silA=COMPLETE,silB=COMPLETE,silC=COMPLETE,silE=COMPLETE,silF=COMPLETE,silP=COMPLETE,silR=COMPLETE,silS=COMPLETE	SRR1055761	Senftenberg
NVSL 5820	BCW_1758,"CFSAN000643","NVSL 5820","SGSC:2184","SRS519683"	USA		3.11.26		Rabbit	environmental/other			SAMN02367647	1986	blaTEM-1=COMPLETE,mdsA=COMPLETE,mdsB=COMPLETE,sul2=COMPLETE	asr=HMM,golS=COMPLETE,golT=COMPLETE,pcoA=COMPLETE,pcoB=COMPLETE,pcoC=COMPLETE,pcoD=COMPLETE,pcoR=COMPLETE,pcoS=COMPLETE,silA=COMPLETE,silB=COMPLETE,silC=COMPLETE,silE=COMPLETE,silF=COMPLETE,silP=COMPLETE,silR=COMPLETE,silS=COMPLETE	SRR1060691	Typhimurium
NY_02035321	NY_02035321,"SRS523551"	USA	multi-ingredient| pork	3.11.26	food	calabrese salami	environmental/other			SAMN02222923	2010-02-04	fosA7=PARTIAL,mdsA=COMPLETE,mdsB=COMPLETE	arsD=HMM,asr=HMM,golS=COMPLETE,golT=COMPLETE,pcoA=COMPLETE,pcoB=COMPLETE,pcoC=COMPLETE,pcoD=COMPLETE,pcoE=COMPLETE,pcoR=COMPLETE,pcoS=COMPLETE,silA=COMPLETE,silB=COMPLETE,silC=COMPLETE,silE=COMPLETE,silF=COMPLETE,silP=COMPLETE,silR=COMPLETE,silS=COMPLETE	SRR1067652	Montevideo
NY_02035324	NY_02035324,"SRS523553"	USA	multi-ingredient| pork	3.11.26	food	capocollo salami	environmental/other			SAMN02222924	2010-02-04	aph(3'')-Ib=PARTIAL,aph(3'')-Ib=PARTIAL_END_OF_CONTIG,mdsA=COMPLETE,mdsB=COMPLETE,sul2=COMPLETE,tet(A)=COMPLETE	arsD=HMM,asr=HMM,golS=COMPLETE,golT=COMPLETE,pcoA=COMPLETE,pcoB=COMPLETE,pcoC=COMPLETE,pcoD=COMPLETE,pcoE=COMPLETE,pcoR=COMPLETE,pcoS=COMPLETE,silA=COMPLETE,silB=COMPLETE,silC=COMPLETE,silE=COMPLETE,silF=COMPLETE,silP=COMPLETE,silR=COMPLETE,silS=COMPLETE	SRR1067653	Senftenberg
NY_02035325	NY_02035325,"SRS523531"	USA	multi-ingredient| pork	3.11.26	food	capocollo salami	environmental/other			SAMN02222925	2010-02-04	fosA7=PARTIAL,mdsA=COMPLETE,mdsB=COMPLETE	arsD=HMM,asr=HMM,golS=COMPLETE,golT=COMPLETE,pcoA=COMPLETE,pcoB=COMPLETE,pcoC=COMPLETE,pcoD=COMPLETE,pcoE=COMPLETE,pcoR=COMPLETE,pcoS=COMPLETE,silA=COMPLETE,silB=COMPLETE,silC=COMPLETE,silE=COMPLETE,silF=COMPLETE,silP=COMPLETE,silR=COMPLETE,silS=COMPLETE	SRR1067632	Montevideo
NY_02035327	NY_02035327,"SRS523508"	USA	environmental	3.11.26	environmental	packaging	environmental/other			SAMN02222926	2010-02-04	fosA7=PARTIAL,mdsA=COMPLETE,mdsB=COMPLETE	arsD=HMM,asr=HMM,golS=COMPLETE,golT=COMPLETE,pcoA=COMPLETE,pcoB=COMPLETE,pcoC=COMPLETE,pcoD=COMPLETE,pcoE=COMPLETE,pcoR=COMPLETE,pcoS=COMPLETE,silA=COMPLETE,silB=COMPLETE,silC=COMPLETE,silE=COMPLETE,silF=COMPLETE,silP=COMPLETE,silR=COMPLETE,silS=COMPLETE	SRR1067609	Montevideo
NY_02035319	NY_02035319,"SRS523552"	USA	multi-ingredient| other (flavoring or seasoning)| pork	3.11.26	food	pepper salami	environmental/other			SAMN02222927	2010-02-04	fosA7=PARTIAL,mdsA=COMPLETE,mdsB=COMPLETE	arsD=HMM,asr=HMM,golS=COMPLETE,golT=COMPLETE,pcoA=COMPLETE,pcoB=COMPLETE,pcoC=COMPLETE,pcoD=COMPLETE,pcoE=COMPLETE,pcoR=COMPLETE,pcoS=COMPLETE,silA=COMPLETE,silB=COMPLETE,silC=COMPLETE,silE=COMPLETE,silF=COMPLETE,silP=COMPLETE,silR=COMPLETE,silS=COMPLETE	SRR1067654	Montevideo
MDH-2013-00142	MDH-2013-00142,"SRS523526"	USA	turkey	3.11.26	food	ground turkey	environmental/other			SAMN02378147	2011-05-02	aadA1=COMPLETE,aadA2=COMPLETE,blaCMY-2=COMPLETE,cmlA1=COMPLETE,mdsA=COMPLETE,mdsB=COMPLETE,sul3=COMPLETE	arsC=HMM,arsD=HMM,asr=HMM,golS=COMPLETE,golT=COMPLETE,pcoA=COMPLETE,pcoB=COMPLETE,pcoC=COMPLETE,pcoD=COMPLETE,pcoE=COMPLETE,pcoR=COMPLETE,pcoS=COMPLETE,qacL=COMPLETE,silA=COMPLETE,silB=COMPLETE,silC=COMPLETE,silE=COMPLETE,silF=COMPLETE,silP=COMPLETE,silR=COMPLETE,silS=COMPLETE	SRR1067627	Senftenberg
MDH-2013-00146	MDH-2013-00146,"SRS523513"	USA	turkey	3.11.26	food	ground turkey	environmental/other			SAMN02378151	2011-09-26	aac(6')-Ib4=COMPLETE,aadA1=COMPLETE,blaTEM-1=COMPLETE,grdA=COMPLETE,mdsA=COMPLETE,mdsB=COMPLETE	arsD=HMM,asr=HMM,clpK=COMPLETE,golS=COMPLETE,golT=COMPLETE,hdeD-GI=PARTIAL_END_OF_CONTIG,hsp20=COMPLETE,kefB-GI=COMPLETE,merA=HMM,merC=COMPLETE,merD=HMM,merP=COMPLETE,merR=COMPLETE,merT=COMPLETE,pcoA=COMPLETE,pcoB=COMPLETE,pcoC=COMPLETE,pcoD=COMPLETE,pcoE=COMPLETE,pcoR=COMPLETE,pcoS=COMPLETE,psi-GI=COMPLETE,shsP=COMPLETE,silA=COMPLETE,silB=COMPLETE,silC=COMPLETE,silE=COMPLETE,silF=COMPLETE,silP=C…	SRR1067615	Senftenberg
MDH-2013-00147	MDH-2013-00147,"SRS523511"	USA	turkey	3.11.26	food	ground turkey	environmental/other			SAMN02378152	2011-09-26	aph(3'')-Ib=COMPLETE,aph(3')-IIa=COMPLETE,aph(6)-Ic=COMPLETE,aph(6)-Id=COMPLETE,blaCMY=PARTIAL_END_OF_CONTIG,ble=COMPLETE,fosA7=COMPLETE,mdsA=COMPLETE,mdsB=COMPLETE,tet(B)=COMPLETE	arsR=COMPLETE,golS=COMPLETE,golT=COMPLETE,pcoA=COMPLETE,pcoB=COMPLETE,pcoC=COMPLETE,pcoD=COMPLETE,pcoE=COMPLETE,pcoR=COMPLETE,pcoS=COMPLETE,silA=COMPLETE,silB=COMPLETE,silC=COMPLETE,silE=COMPLETE,silF=COMPLETE,silP=COMPLETE,silR=COMPLETE,silS=COMPLETE,terD=COMPLETE,terW=COMPLETE,terZ=COMPLETE	SRR1067612	Heidelberg
MDH-2013-00150	MDH-2013-00150,"SRS523519"	USA	pig	3.11.26	animal	porcine	environmental/other		Pig	SAMN02378155	2011-06-30	aadA2=COMPLETE,aph(3'')-Ib=COMPLETE,aph(6)-Id=COMPLETE,blaCMY-2=COMPLETE,blaCMY=COMPLETE,blaTEM-1=COMPLETE,bleO=COMPLETE,dfrA12=COMPLETE,floR=COMPLETE,mdsA=COMPLETE,mdsB=COMPLETE,sul2=COMPLETE,sul3=COMPLETE,tet(A)=COMPLETE,tet(M)=COMPLETE	asr=HMM,golS=COMPLETE,golT=COMPLETE,merA=COMPLETE,merA=HMM,merB=COMPLETE,merC=COMPLETE,merD=COMPLETE,merD=HMM,merE=COMPLETE,merE=HMM,merP=COMPLETE,merR=COMPLETE,merT=COMPLETE,silA=COMPLETE,silB=COMPLETE,silB=PARTIAL_END_OF_CONTIG,silC=COMPLETE,silE=COMPLETE,silF=COMPLETE,silP=COMPLETE,silR=COMPLETE,silS=COMPLETE	SRR1067620	Typhimurium
MDH-2013-00152	MDH-2013-00152,"SRS523565"	USA	pig	3.11.26	animal	porcine	environmental/other		Pig	SAMN02378157	2011-11-08	aadA2=COMPLETE,blaCARB-2=COMPLETE,blaTEM-1=COMPLETE,bleO=COMPLETE,dfrA12=COMPLETE,floR=COMPLETE,mdsA=COMPLETE,mdsB=COMPLETE,sul1=COMPLETE,sul1=PARTIAL_END_OF_CONTIG,sul3=COMPLETE,tet(A)=COMPLETE,tet(G)=COMPLETE,tet(M)=COMPLETE	asr=HMM,golS=COMPLETE,golT=COMPLETE,merA=HMM,merC=COMPLETE,merD=HMM,merE=HMM,merP=COMPLETE,merR=COMPLETE,merT=COMPLETE,qacEdelta1=COMPLETE,qacL=PARTIAL_END_OF_CONTIG,silA=COMPLETE,silB=COMPLETE,silC=COMPLETE,silE=COMPLETE,silF=COMPLETE,silP=COMPLETE,silR=COMPLETE,silS=COMPLETE	SRR1067666	Typhimurium
MDH-2013-00174	MDH-2013-00174,"SRS523558"	USA	chicken	3.11.26	food	chicken breast	environmental/other			SAMN02378179	2012-08-27	aph(3'')-Ib=COMPLETE,aph(6)-Id=COMPLETE,mdsA=COMPLETE,mdsB=PARTIAL_END_OF_CONTIG	arsD=HMM,asr=HMM,golS=COMPLETE,golT=COMPLETE,pcoA=COMPLETE,pcoB=COMPLETE,pcoC=COMPLETE,pcoD=COMPLETE,pcoE=COMPLETE,pcoR=COMPLETE,pcoS=COMPLETE,silA=COMPLETE,silB=COMPLETE,silC=COMPLETE,silE=COMPLETE,silF=COMPLETE,silP=COMPLETE,silR=COMPLETE,silS=COMPLETE,terD=COMPLETE,terW=COMPLETE,terZ=COMPLETE	SRR1067659	Kentucky
MDH-2013-00176	MDH-2013-00176,"SRS523561"	USA	chicken	3.11.26	food	chicken kiev	environmental/other			SAMN02378181	2012-10-17	mdsA=COMPLETE,mdsB=COMPLETE	arsD=HMM,asr=HMM,golS=COMPLETE,golT=COMPLETE,pcoA=COMPLETE,pcoB=COMPLETE,pcoC=COMPLETE,pcoD=COMPLETE,pcoR=COMPLETE,pcoS=COMPLETE,silA=COMPLETE,silB=COMPLETE,silC=COMPLETE,silE=COMPLETE,silF=COMPLETE,silP=COMPLETE,silR=COMPLETE,silS=COMPLETE	SRR1067662	Kentucky
MDH-2013-00143	MDH-2013-00143,"SRS523569"	USA	turkey	3.11.26	food	ground turkey	environmental/other			SAMN02378148	2011-06-06	blaTEM-1=COMPLETE,mcr-9.1=COMPLETE,mdsA=MISTRANSLATION,mdsB=COMPLETE,tet(B)=COMPLETE	asr=HMM,golS=COMPLETE,golT=COMPLETE,pcoS=PARTIAL_END_OF_CONTIG,terD=COMPLETE,terW=COMPLETE,terZ=COMPLETE	SRR1067670	Saintpaul
FSW0081	FSW0081,"SRS524062"	USA	tropical fruit	3.11.26	food	papaya	environmental/other	Mexico		SAMN02344985	2010-10-18	mdsA=COMPLETE,mdsB=COMPLETE	arsD=HMM,asr=HMM,golS=COMPLETE,golT=COMPLETE,pcoA=COMPLETE,pcoB=COMPLETE,pcoC=COMPLETE,pcoD=COMPLETE,pcoE=COMPLETE,pcoR=COMPLETE,pcoS=COMPLETE,silA=COMPLETE,silB=COMPLETE,silC=COMPLETE,silE=COMPLETE,silF=COMPLETE,silP=COMPLETE,silR=COMPLETE,silS=COMPLETE	SRR1068343	Mbandaka
FSW0084	FSW0084,"SRS524053"	USA	tropical fruit	3.11.26	food	papaya	environmental/other	Mexico		SAMN02344988	2010-10-21	aph(3'')-Ib=COMPLETE,aph(6)-Id=COMPLETE,mdsA=COMPLETE,mdsB=COMPLETE	arsC=COMPLETE,arsD=HMM,asr=HMM,golS=COMPLETE,golT=COMPLETE,merA=COMPLETE,merC=HMM,merD=COMPLETE,merE=COMPLETE,merP=HMM,merR=COMPLETE,merT=COMPLETE,pcoA=COMPLETE,pcoB=COMPLETE,pcoC=COMPLETE,pcoD=COMPLETE,pcoE=COMPLETE,pcoR=COMPLETE,pcoS=COMPLETE,silA=COMPLETE,silB=COMPLETE,silC=COMPLETE,silE=COMPLETE,silF=COMPLETE,silP=COMPLETE,silR=COMPLETE,silS=COMPLETE,terD=COMPLETE,terW=COMPLETE,terZ=COMPLETE	SRR1068334	Mbandaka
FSW0065	FSW0065,"SRS524056"	USA	fish	3.11.26	food	frozen scad	environmental/other	China		SAMN02345055	2010-12-27	mdsA=COMPLETE,mdsB=COMPLETE	arsD=HMM,asr=HMM,golS=COMPLETE,golT=COMPLETE,pcoA=COMPLETE,pcoB=COMPLETE,pcoC=COMPLETE,pcoD=COMPLETE,pcoE=COMPLETE,pcoR=COMPLETE,pcoS=COMPLETE,silA=COMPLETE,silB=COMPLETE,silC=COMPLETE,silE=COMPLETE,silF=COMPLETE,silP=COMPLETE,silR=COMPLETE,silS=COMPLETE	SRR1068337	Senftenberg
FSW0064	FSW0064,"SRS524055"	USA	fish	3.11.26	food	frozen tilapia	environmental/other	China		SAMN02345061	2011-01-02	aph(3'')-Ib=COMPLETE,aph(6)-Id=COMPLETE,blaCTX-M-24=COMPLETE,blaCTX-M-27=COMPLETE,blaCTX-M-65=COMPLETE,blaCTX-M-98=COMPLETE,blaCTX-M=PARTIAL_END_OF_CONTIG,blaTEM-1=COMPLETE,dfrA17=COMPLETE,floR=COMPLETE,gyrA_D87N=POINT,gyrA_S83F=POINT,mdsA=COMPLETE,mdsB=COMPLETE,mph(A)=COMPLETE,parC_S80R=POINT,qepA1=COMPLETE,qepA=PARTIAL_END_OF_CONTIG,rmtB1=COMPLETE,tet(A)=COMPLETE	asr=HMM,golS=COMPLETE,golT=COMPLETE,pcoE=COMPLETE,pcoS=PARTIAL_END_OF_CONTIG	SRR1068336	Indiana
FDN0050	FDN0050,"SRS524022"	USA	environmental	3.11.26	environmental	environmental swab	environmental/other	USA		SAMN02345502	2012-03-18	mdsA=COMPLETE,mdsB=COMPLETE	arsD=HMM,asr=HMM,golS=COMPLETE,golT=COMPLETE,pcoA=COMPLETE,pcoB=COMPLETE,pcoC=COMPLETE,pcoD=COMPLETE,pcoE=COMPLETE,pcoR=COMPLETE,pcoS=COMPLETE,silA=COMPLETE,silB=COMPLETE,silC=COMPLETE,silE=COMPLETE,silF=COMPLETE,silP=COMPLETE,silR=COMPLETE,silS=COMPLETE	SRR1068299	Senftenberg
FDN0028	FDN0028,"SRS524041"	USA	environmental	3.11.26	environmental	environmental swab	environmental/other	USA		SAMN02345507	2012-03-23	mdsA=COMPLETE,mdsB=COMPLETE	asr=HMM,golS=COMPLETE,golT=COMPLETE,pcoA=COMPLETE,pcoB=COMPLETE,pcoC=COMPLETE,pcoD=COMPLETE,pcoE=COMPLETE,pcoR=COMPLETE,pcoS=COMPLETE,silA=COMPLETE,silB=COMPLETE,silC=COMPLETE,silE=COMPLETE,silF=COMPLETE,silP=COMPLETE,silR=COMPLETE,silS=COMPLETE	SRR1068322	Cerro
FDN0021	FDN0021,"SRS524037"	USA	tropical fruit	3.11.26	food	papaya	environmental/other	Mexico		SAMN02345514	2012-03-30	mcr-9.1=COMPLETE,mdsA=COMPLETE,mdsB=COMPLETE	arsC=COMPLETE,arsD=HMM,asr=HMM,golS=COMPLETE,golT=COMPLETE,pcoS=COMPLETE,terD=COMPLETE,terW=COMPLETE,terZ=COMPLETE	SRR1068318	Mbandaka
FCC0070	FCC0070,"SRS524016"	USA	vegetable row crops (leafy)	3.11.26	food	spinach powder	environmental/other	China		SAMN02345590	2012-06-14	mdsA=COMPLETE,mdsB=COMPLETE	arsD=HMM,asr=HMM,golS=COMPLETE,golT=COMPLETE,pcoA=COMPLETE,pcoB=COMPLETE,pcoC=COMPLETE,pcoD=COMPLETE,pcoE=COMPLETE,pcoR=COMPLETE,pcoS=COMPLETE,silA=COMPLETE,silB=COMPLETE,silC=COMPLETE,silE=COMPLETE,silF=COMPLETE,silP=COMPLETE,silR=COMPLETE,silS=COMPLETE	SRR1068294	Tennessee
MDH-2013-00136	MDH-2013-00136,"SRS524065"	USA	veterinary clinical/research| pig	3.11.26	animal	porcine feces	environmental/other		Pig	SAMN02378141	2011-03-25	aadA2=COMPLETE,blaTEM-1=COMPLETE,bleO=COMPLETE,bleO=PARTIAL,dfrA12=COMPLETE,mdsA=COMPLETE,mdsB=COMPLETE,sul1=COMPLETE,tet(A)=COMPLETE,tet(M)=COMPLETE	asr=HMM,golS=COMPLETE,golT=COMPLETE,merA=HMM,merC=COMPLETE,merD=HMM,merE=HMM,merP=COMPLETE,merR=COMPLETE,merT=COMPLETE,qacEdelta1=COMPLETE,silA=COMPLETE,silB=COMPLETE,silC=COMPLETE,silE=COMPLETE,silF=COMPLETE,silP=COMPLETE,silR=COMPLETE,silS=COMPLETE	SRR1068346	Typhimurium
MDH-2013-00137	MDH-2013-00137,"SRS524044"	USA	veterinary clinical/research| pig	3.11.26	animal	porcine tissue	environmental/other		Pig	SAMN02378142	2011-04-20	aadA2=COMPLETE,blaCARB-2=COMPLETE,blaTEM-1=COMPLETE,bleO=COMPLETE,dfrA12=COMPLETE,floR=COMPLETE,mdsA=COMPLETE,mdsB=COMPLETE,sul1=COMPLETE,sul1=PARTIAL_END_OF_CONTIG,sul3=COMPLETE,tet(G)=COMPLETE	asr=HMM,golS=COMPLETE,golT=COMPLETE,merA=HMM,merC=COMPLETE,merD=HMM,merE=HMM,merP=COMPLETE,merR=COMPLETE,merT=COMPLETE,qacEdelta1=COMPLETE,qacL=PARTIAL_END_OF_CONTIG,silA=COMPLETE,silB=COMPLETE,silC=COMPLETE,silE=COMPLETE,silF=COMPLETE,silP=COMPLETE,silP=PARTIAL_END_OF_CONTIG,silR=COMPLETE,silS=COMPLETE	SRR1068325	Typhimurium
MDH-2013-00140	MDH-2013-00140,"SRS524063"	USA	veterinary clinical/research| pig	3.11.26	animal	porcine tissue	environmental/other		Pig	SAMN02378145	2011-04-29	aadA2=COMPLETE,aph(3'')-Ib=COMPLETE,aph(6)-Id=COMPLETE,blaCMY-2=COMPLETE,blaTEM-1=COMPLETE,bleO=COMPLETE,dfrA12=COMPLETE,floR=COMPLETE,mdsA=COMPLETE,mdsB=COMPLETE,sul2=COMPLETE,sul3=COMPLETE,tet(A)=COMPLETE,tet(M)=COMPLETE	asr=HMM,golS=COMPLETE,golT=COMPLETE,merA=COMPLETE,merA=HMM,merB=COMPLETE,merC=COMPLETE,merD=COMPLETE,merD=HMM,merE=COMPLETE,merE=HMM,merP=COMPLETE,merR=COMPLETE,merT=COMPLETE,silA=COMPLETE,silB=COMPLETE,silC=COMPLETE,silE=COMPLETE,silF=COMPLETE,silP=COMPLETE,silR=COMPLETE,silS=COMPLETE	SRR1068344	Typhimurium
MDH-2013-00133	MDH-2013-00133,"SRS524066"	USA	pork	3.11.26	animal	porcine liver	environmental/other		Pig	SAMN02378138	2011-02-17	aadA2=COMPLETE,aph(3'')-Ib=COMPLETE,aph(6)-Id=COMPLETE,blaCMY-2=COMPLETE,blaCMY=PARTIAL_END_OF_CONTIG,blaTEM-1=COMPLETE,bleO=COMPLETE,dfrA12=COMPLETE,floR=COMPLETE,mdsA=COMPLETE,mdsB=COMPLETE,sul2=COMPLETE,sul3=COMPLETE,tet(A)=COMPLETE,tet(M)=COMPLETE	asr=HMM,golS=COMPLETE,golT=COMPLETE,merA=COMPLETE,merA=HMM,merB=COMPLETE,merC=COMPLETE,merD=COMPLETE,merD=HMM,merE=COMPLETE,merE=HMM,merP=COMPLETE,merR=COMPLETE,merT=COMPLETE,silA=COMPLETE,silB=COMPLETE,silC=COMPLETE,silE=COMPLETE,silF=COMPLETE,silP=COMPLETE,silR=COMPLETE,silS=COMPLETE	SRR1068347	Typhimurium
CDC B2487	BCW_1793,"CDC B2487","CFSAN000576","SRS519708"	USA		3.11.26		human	clinical		Homo sapiens	SAMN02367679		aadA1=COMPLETE,floR2=COMPLETE,fosA7=COMPLETE,mdsA=COMPLETE,mdsB=COMPLETE,sul1=COMPLETE,tet(G)=COMPLETE	arsC=COMPLETE,arsR=COMPLETE,asr=HMM,golS=COMPLETE,golT=COMPLETE,merA=COMPLETE,merB=COMPLETE,merC=HMM,merD=COMPLETE,merE=COMPLETE,merE=HMM,merP=HMM,merR=COMPLETE,merT=COMPLETE,pcoA=COMPLETE,pcoB=COMPLETE,pcoC=COMPLETE,pcoD=COMPLETE,pcoE=COMPLETE,pcoR=COMPLETE,pcoS=COMPLETE,qacEdelta1=COMPLETE,silA=COMPLETE,silB=COMPLETE,silC=COMPLETE,silE=COMPLETE,silF=COMPLETE,silP=COMPLETE,silR=COMPLETE,silS=COM…	SRR1060666	Heidelberg
NVSL 6673	BCW_1885,"CFSAN000622","NVSL 6673","SRS519744"	USA		3.11.26		chicken	environmental/other		Gallus gallus	SAMN02367754	1987	aac(3)-VIa=COMPLETE,aadA1=COMPLETE,mdsA=COMPLETE,mdsB=COMPLETE,sul1=COMPLETE	arsD=HMM,asr=HMM,golS=COMPLETE,golT=COMPLETE,pcoA=COMPLETE,pcoB=COMPLETE,pcoC=COMPLETE,pcoD=COMPLETE,pcoE=COMPLETE,pcoR=COMPLETE,pcoS=COMPLETE,qacEdelta1=COMPLETE,silA=COMPLETE,silB=COMPLETE,silC=COMPLETE,silE=COMPLETE,silF=COMPLETE,silP=COMPLETE,silR=COMPLETE,silS=COMPLETE	SRR1060630	Senftenberg
BCW_2184	BCW_2184,"N31381","SRS519818"	USA		3.11.26		ground turkey	environmental/other			SAMN02367989	2011	mdsA=COMPLETE,mdsB=COMPLETE,tet(C)=COMPLETE	arsA=MISTRANSLATION,arsB=COMPLETE,arsC=COMPLETE,arsD=COMPLETE,arsR=COMPLETE,asr=HMM,golS=COMPLETE,golT=COMPLETE,pcoA=COMPLETE,pcoB=COMPLETE,pcoC=COMPLETE,pcoD=COMPLETE,pcoE=COMPLETE,pcoR=COMPLETE,pcoS=COMPLETE,silA=COMPLETE,silB=COMPLETE,silC=COMPLETE,silE=COMPLETE,silF=COMPLETE,silP=COMPLETE,silR=COMPLETE,silS=COMPLETE,terB=COMPLETE,terC=COMPLETE,terD=COMPLETE,terE=COMPLETE	SRR1060556	Schwarzengrund
BCW_2231	BCW_2231,"N35517","SRS519837"	USA		3.11.26		chicken breast	environmental/other		Gallus gallus	SAMN02368032	2011	aac(3)-VIa=COMPLETE,aadA1=COMPLETE,aph(3'')-Ib=COMPLETE,aph(6)-Id=COMPLETE,fosA7=COMPLETE,mdsA=COMPLETE,mdsB=COMPLETE,sul1=COMPLETE	arsR=COMPLETE,asr=HMM,golS=COMPLETE,golT=COMPLETE,qacEdelta1=COMPLETE,silE=COMPLETE,silS=COMPLETE	SRR1060537	Heidelberg
CFSAN005859	BCW_2477,"CFSAN005859","SRS519842"		chicken	3.11.26	animal	chicken	environmental/other		Gallus gallus	SAMN02368083	2003	aph(3'')-Ib=COMPLETE,aph(3')-IIa=COMPLETE,aph(6)-Ic=COMPLETE,aph(6)-Id=COMPLETE,blaCMY-2=COMPLETE,ble=COMPLETE,fosA7=PARTIAL_END_OF_CONTIG,mdsA=COMPLETE,mdsB=COMPLETE,tet(B)=COMPLETE	arsR=COMPLETE,asr=HMM,golS=COMPLETE,golT=COMPLETE,pcoA=COMPLETE,pcoB=COMPLETE,pcoC=COMPLETE,pcoD=COMPLETE,pcoE=COMPLETE,pcoR=COMPLETE,pcoS=COMPLETE,silA=COMPLETE,silB=COMPLETE,silC=COMPLETE,silE=COMPLETE,silF=COMPLETE,silP=COMPLETE,silR=COMPLETE,silS=COMPLETE,terD=COMPLETE,terW=COMPLETE,terZ=COMPLETE	SRR1060532	Heidelberg
CFSAN005860	BCW_2478,"CFSAN005860","SRS519843"		turkey	3.11.26	food	ground turkey	environmental/other			SAMN02368084	2004	aac(3)-VIa=COMPLETE,aadA1=COMPLETE,aph(3'')-Ib=COMPLETE,aph(6)-Id=COMPLETE,blaCMY-2=COMPLETE,blaCMY=COMPLETE,floR=COMPLETE,fosA7=COMPLETE,mdsA=COMPLETE,mdsB=COMPLETE,sul1=COMPLETE,sul2=COMPLETE,tet(A)=COMPLETE	arsR=COMPLETE,asr=HMM,golS=COMPLETE,golT=COMPLETE,merA=COMPLETE,merB=COMPLETE,merD=COMPLETE,merE=COMPLETE,merP=COMPLETE,merR=COMPLETE,merT=COMPLETE,pcoA=COMPLETE,pcoB=COMPLETE,pcoC=COMPLETE,pcoD=COMPLETE,pcoE=COMPLETE,pcoR=COMPLETE,pcoS=COMPLETE,qacEdelta1=COMPLETE,silA=COMPLETE,silB=COMPLETE,silC=COMPLETE,silE=COMPLETE,silF=COMPLETE,silP=COMPLETE,silR=COMPLETE,silS=COMPLETE	SRR1060531	Heidelberg
FSW0095	FSW0095,"SRS525171"	USA	tropical fruit	3.11.26	food	papaya	environmental/other	Mexico		SAMN02344953	2010-09-16	aph(3'')-Ib=COMPLETE,aph(6)-Id=COMPLETE,mdsA=COMPLETE,mdsB=COMPLETE	arsC=COMPLETE,arsD=HMM,asr=HMM,golS=COMPLETE,golT=COMPLETE,merA=COMPLETE,merC=HMM,merD=COMPLETE,merE=COMPLETE,merP=HMM,merR=COMPLETE,merT=COMPLETE,pcoA=COMPLETE,pcoB=COMPLETE,pcoC=COMPLETE,pcoD=COMPLETE,pcoE=COMPLETE,pcoR=COMPLETE,pcoS=COMPLETE,silA=COMPLETE,silB=COMPLETE,silC=COMPLETE,silE=COMPLETE,silF=COMPLETE,silP=COMPLETE,silR=COMPLETE,silS=COMPLETE,terD=COMPLETE,terW=COMPLETE,terZ=COMPLETE	SRR1089593	Mbandaka
FSW0091	FSW0091,"SRS525154"	USA	tropical fruit	3.11.26	food	papaya	environmental/other	Mexico		SAMN02344957	2010-09-20	aph(3'')-Ib=COMPLETE,aph(6)-Id=COMPLETE,mdsA=COMPLETE,mdsB=COMPLETE	arsC=COMPLETE,arsD=HMM,asr=HMM,golS=COMPLETE,golT=COMPLETE,merA=COMPLETE,merC=HMM,merD=COMPLETE,merE=COMPLETE,merP=HMM,merR=COMPLETE,merT=COMPLETE,pcoA=COMPLETE,pcoB=COMPLETE,pcoC=COMPLETE,pcoD=COMPLETE,pcoE=COMPLETE,pcoR=COMPLETE,pcoS=COMPLETE,silA=COMPLETE,silB=COMPLETE,silC=COMPLETE,silE=COMPLETE,silF=COMPLETE,silP=COMPLETE,silR=COMPLETE,silS=COMPLETE,terD=COMPLETE,terW=COMPLETE,terZ=COMPLETE	SRR1089519	Mbandaka
FSW0092	FSW0092,"SRS525166"	USA	tropical fruit	3.11.26	food	papaya	environmental/other	Mexico		SAMN02344958	2010-09-21	aph(3'')-Ib=COMPLETE,aph(6)-Id=COMPLETE,mdsA=COMPLETE,mdsB=COMPLETE	arsC=COMPLETE,arsD=HMM,asr=HMM,golS=COMPLETE,golT=COMPLETE,merA=COMPLETE,merC=HMM,merD=COMPLETE,merE=COMPLETE,merP=HMM,merR=COMPLETE,merT=COMPLETE,pcoA=COMPLETE,pcoB=COMPLETE,pcoC=COMPLETE,pcoD=COMPLETE,pcoE=COMPLETE,pcoR=COMPLETE,pcoS=COMPLETE,silA=COMPLETE,silB=COMPLETE,silC=COMPLETE,silE=COMPLETE,silF=COMPLETE,silP=COMPLETE,silR=COMPLETE,silS=COMPLETE,terD=COMPLETE,terW=COMPLETE,terZ=COMPLETE	SRR1089589	Mbandaka
FSW0087	FSW0087,"SRS525153"	USA	tropical fruit	3.11.26	food	papaya	environmental/other	Mexico		SAMN02344981	2010-10-14	mdsA=COMPLETE,mdsB=COMPLETE	arsC=HMM,asr=HMM,golS=COMPLETE,golT=COMPLETE,pcoA=COMPLETE,pcoB=COMPLETE,pcoC=COMPLETE,pcoD=COMPLETE,pcoE=COMPLETE,pcoR=COMPLETE,pcoS=COMPLETE,silA=COMPLETE,silB=COMPLETE,silC=COMPLETE,silE=COMPLETE,silF=COMPLETE,silP=COMPLETE,silR=COMPLETE,silS=COMPLETE	SRR1089516	Ouakam
MDH-2013-00122	MDH-2013-00122,"SRS525162"	USA	pork	3.11.26	animal	porcine liver	environmental/other		Pig	SAMN02378127	2010-10-05	aadA2=COMPLETE,blaCARB-2=COMPLETE,bleO=COMPLETE,dfrA12=COMPLETE,floR=COMPLETE,mdsA=COMPLETE,mdsB=COMPLETE,sul1=COMPLETE,sul1=PARTIAL_END_OF_CONTIG,tet(A)=COMPLETE,tet(G)=COMPLETE,tet(M)=COMPLETE	asr=HMM,golS=COMPLETE,golT=COMPLETE,merA=HMM,merC=COMPLETE,merD=HMM,merE=HMM,merP=COMPLETE,merR=COMPLETE,merT=COMPLETE,qacEdelta1=COMPLETE,silA=COMPLETE,silB=COMPLETE,silC=COMPLETE,silE=COMPLETE,silF=COMPLETE,silP=COMPLETE,silR=COMPLETE,silS=COMPLETE	SRR1089563	Typhimurium
MDH-2013-00124	MDH-2013-00124,"SRS525168"	USA	multi-ingredient| poultry	3.11.26	food	stuffed chicken breast	environmental/other			SAMN02378129	2010-11-15	fosA7=PARTIAL,mdsA=COMPLETE,mdsB=COMPLETE	arsD=HMM,asr=HMM,golS=COMPLETE,golT=COMPLETE,pcoA=COMPLETE,pcoB=COMPLETE,pcoC=COMPLETE,pcoD=COMPLETE,pcoE=COMPLETE,pcoR=COMPLETE,pcoS=COMPLETE,silA=COMPLETE,silB=COMPLETE,silC=COMPLETE,silE=COMPLETE,silF=COMPLETE,silP=COMPLETE,silR=COMPLETE,silS=COMPLETE	SRR1089591	Montevideo
FSW0096	FSW0096,"SRS525251"	USA	tropical fruit	3.11.26	food	papaya	environmental/other	Mexico		SAMN02344954	2010-09-17	aph(3'')-Ib=COMPLETE,aph(6)-Id=COMPLETE,mdsA=COMPLETE,mdsB=COMPLETE	arsC=COMPLETE,arsD=HMM,asr=HMM,golS=COMPLETE,golT=COMPLETE,merA=COMPLETE,merC=HMM,merD=COMPLETE,merE=COMPLETE,merP=HMM,merR=COMPLETE,merT=COMPLETE,pcoA=COMPLETE,pcoB=COMPLETE,pcoC=COMPLETE,pcoD=COMPLETE,pcoE=COMPLETE,pcoR=COMPLETE,pcoS=COMPLETE,pcoS=PARTIAL_END_OF_CONTIG,silA=COMPLETE,silB=COMPLETE,silC=COMPLETE,silE=COMPLETE,silF=COMPLETE,silP=COMPLETE,silR=COMPLETE,silS=COMPLETE,terD=COMPLETE,t…	SRR1091086	Mbandaka
FSW0089	FSW0089,"SRS525250"	USA	tropical fruit	3.11.26	food	papaya	environmental/other	Mexico		SAMN02344979	2010-10-12	aph(3'')-Ib=COMPLETE,aph(6)-Id=COMPLETE,mdsA=COMPLETE,mdsB=COMPLETE	arsC=COMPLETE,arsD=HMM,asr=HMM,golS=COMPLETE,golT=COMPLETE,merA=COMPLETE,merC=HMM,merD=COMPLETE,merE=COMPLETE,merP=HMM,merR=COMPLETE,merT=COMPLETE,pcoA=COMPLETE,pcoB=COMPLETE,pcoC=COMPLETE,pcoD=COMPLETE,pcoE=COMPLETE,pcoR=COMPLETE,pcoS=COMPLETE,silA=COMPLETE,silB=COMPLETE,silC=COMPLETE,silE=COMPLETE,silF=COMPLETE,silP=COMPLETE,silR=COMPLETE,silS=COMPLETE,terD=COMPLETE,terW=COMPLETE,terZ=COMPLETE	SRR1091085	Mbandaka
FSW0086	FSW0086,"SRS525249"	USA	tropical fruit	3.11.26	food	papaya	environmental/other	Mexico		SAMN02344983	2010-10-16	aph(3'')-Ib=COMPLETE,aph(6)-Id=COMPLETE,mdsA=COMPLETE,mdsB=COMPLETE	arsC=COMPLETE,arsD=HMM,asr=HMM,golS=COMPLETE,golT=COMPLETE,merA=COMPLETE,merC=HMM,merD=COMPLETE,merE=COMPLETE,merP=HMM,merR=COMPLETE,merT=COMPLETE,pcoA=COMPLETE,pcoB=COMPLETE,pcoC=COMPLETE,pcoD=COMPLETE,pcoE=COMPLETE,pcoR=COMPLETE,pcoS=COMPLETE,silA=COMPLETE,silB=COMPLETE,silC=COMPLETE,silE=COMPLETE,silF=COMPLETE,silP=COMPLETE,silR=COMPLETE,silS=COMPLETE,terD=COMPLETE,terW=COMPLETE,terZ=COMPLETE	SRR1091084	Mbandaka
FNE0018	FNE0018,"SRS526115"	USA	other animal	3.11.26	food	frozen rabbit	environmental/other	China		SAMN02345263	2011-07-23	mdsA=COMPLETE,mdsB=COMPLETE	arsD=HMM,asr=HMM,golS=COMPLETE,golT=COMPLETE,pcoA=COMPLETE,pcoB=COMPLETE,pcoC=COMPLETE,pcoD=COMPLETE,pcoE=COMPLETE,pcoR=COMPLETE,pcoS=COMPLETE,silA=COMPLETE,silB=COMPLETE,silC=COMPLETE,silE=COMPLETE,silF=COMPLETE,silP=COMPLETE,silR=COMPLETE,silS=COMPLETE	SRR1097836	Senftenberg
FSF0008	FSF0008,"SRS528099"	USA	multi-ingredient| nuts| other (confectionery)	3.11.26	food	frozen deep coconut chutney pastry	environmental/other	India		SAMN02345311	2011-09-09	mdsA=COMPLETE,mdsB=COMPLETE	arsC=HMM,asr=HMM,golS=COMPLETE,golT=COMPLETE,pcoA=COMPLETE,pcoB=COMPLETE,pcoC=COMPLETE,pcoD=COMPLETE,pcoE=COMPLETE,pcoR=COMPLETE,pcoS=COMPLETE,silA=COMPLETE,silB=COMPLETE,silC=COMPLETE,silE=COMPLETE,silF=COMPLETE,silP=COMPLETE,silR=COMPLETE,silS=COMPLETE	SRR1105685	Ouakam
FDN0011	FDN0011,"SRS528100"	USA	melon fruit	3.11.26	food	cantaloupe	environmental/other	Mexico		SAMN02345529	2012-04-14	aph(3'')-Ib=COMPLETE,aph(6)-Id=COMPLETE,fosA7=PARTIAL,mcr-9.1=COMPLETE,mdsA=COMPLETE,mdsB=COMPLETE,tet(C)=COMPLETE	arsA=COMPLETE,arsB=COMPLETE,arsC=COMPLETE,arsD=COMPLETE,arsD=HMM,arsR=COMPLETE,asr=HMM,golS=COMPLETE,golT=COMPLETE,pcoS=COMPLETE,silA=COMPLETE,silB=COMPLETE,silC=COMPLETE,silE=COMPLETE,silF=COMPLETE,silP=COMPLETE,silR=COMPLETE,silS=COMPLETE,terD=COMPLETE,terW=COMPLETE,terZ=COMPLETE	SRR1105686	Oranienburg
NY_IDR1000037972	10B08975A-1,"NY_IDR1000037972","SRS528556"	USA	beef	3.11.26	food	raw ground beef	environmental/other			SAMN01902376	2010-09-29	mdsA=COMPLETE,mdsB=COMPLETE	arsC=HMM,arsD=HMM,asr=HMM,golS=COMPLETE,golT=COMPLETE,pcoA=COMPLETE,pcoB=COMPLETE,pcoC=COMPLETE,pcoD=COMPLETE,pcoE=COMPLETE,pcoR=COMPLETE,pcoS=COMPLETE,silA=COMPLETE,silB=COMPLETE,silC=COMPLETE,silE=COMPLETE,silF=COMPLETE,silP=COMPLETE,silR=COMPLETE,silS=COMPLETE	SRR1106156	Cubana
WAPHL_SAL-A00089	SRS528564,"WAPHL_SAL-A00089"	USA	environmental	3.11.26	environmental	swab	environmental/other			SAMN02182936	2007-08-01	mdsA=COMPLETE,mdsB=COMPLETE	arsD=HMM,asr=HMM,golS=COMPLETE,golT=COMPLETE,ncrA=COMPLETE,ncrB=COMPLETE,ncrC=COMPLETE,pcoA=COMPLETE,pcoB=COMPLETE,pcoC=COMPLETE,pcoD=COMPLETE,pcoE=COMPLETE,pcoR=COMPLETE,pcoS=COMPLETE,silA=COMPLETE,silB=COMPLETE,silC=COMPLETE,silE=COMPLETE,silF=COMPLETE,silP=COMPLETE,silR=COMPLETE,silS=COMPLETE	SRR1106165	Senftenberg
WAPHL_SAL-A00109	SRS528580,"WAPHL_SAL-A00109"		chicken	3.11.26	animal	chicken	environmental/other			SAMN02182945	2012-09-07	fosA7=COMPLETE,mdsA=COMPLETE,mdsB=COMPLETE	arsR=COMPLETE,asr=HMM,golS=COMPLETE,golT=COMPLETE,pcoA=COMPLETE,pcoB=COMPLETE,pcoC=COMPLETE,pcoD=COMPLETE,pcoE=COMPLETE,pcoR=COMPLETE,pcoS=COMPLETE,silA=COMPLETE,silB=COMPLETE,silC=COMPLETE,silE=COMPLETE,silF=COMPLETE,silP=COMPLETE,silR=COMPLETE,silS=COMPLETE	SRR1106181	Heidelberg
WAPHL_SAL-A00134	SRS528585,"WAPHL_SAL-A00134"	USA	chicken	3.11.26	animal	chicken	environmental/other			SAMN02182968	2012-03-28	fosA7=COMPLETE,mdsA=COMPLETE,mdsB=COMPLETE	arsR=COMPLETE,asr=HMM,golS=COMPLETE,golT=COMPLETE,pcoA=COMPLETE,pcoB=COMPLETE,pcoC=COMPLETE,pcoD=COMPLETE,pcoE=COMPLETE,pcoR=COMPLETE,pcoS=COMPLETE,silA=COMPLETE,silB=COMPLETE,silC=COMPLETE,silE=COMPLETE,silF=COMPLETE,silP=COMPLETE,silR=COMPLETE,silS=COMPLETE	SRR1106185	Heidelberg
NY_BAC0900001868	09B02879A-1,"NY_BAC0900001868","SRS528617"	USA	dairy	3.11.26	food	raw cow milk	environmental/other			SAMN01902336	2009-04-06	fosA7=PARTIAL,mdsA=COMPLETE,mdsB=COMPLETE	arsD=HMM,asr=HMM,golS=COMPLETE,golT=COMPLETE,pcoA=COMPLETE,pcoB=COMPLETE,pcoC=COMPLETE,pcoD=COMPLETE,pcoE=COMPLETE,pcoR=COMPLETE,pcoS=COMPLETE,silA=COMPLETE,silB=COMPLETE,silC=COMPLETE,silE=COMPLETE,silF=COMPLETE,silP=COMPLETE,silR=COMPLETE,silS=COMPLETE,terE=COMPLETE	SRR1106218	Montevideo
NY_BAC0900002517	09B04450A-1,"NY_BAC0900002517","SRS528663"	USA	seeds	3.11.26	Animal feed	canola meal	environmental/other			SAMN01902341	2009-05-14	mdsA=COMPLETE,mdsB=COMPLETE	arsD=HMM,asr=HMM,golS=COMPLETE,golT=COMPLETE,pcoA=COMPLETE,pcoB=COMPLETE,pcoC=COMPLETE,pcoD=COMPLETE,pcoE=COMPLETE,pcoR=COMPLETE,pcoS=COMPLETE,silA=COMPLETE,silB=COMPLETE,silC=COMPLETE,silE=COMPLETE,silF=COMPLETE,silP=COMPLETE,silR=COMPLETE,silS=COMPLETE	SRR1106264	Senftenberg
NY_IDR1000029147	10M01624,"NY_IDR1000029147","SRS528586"	USA	sprouts	3.11.26	food	sprout	environmental/other			SAMN01902372	2010-08-09	mdsA=COMPLETE,mdsB=COMPLETE	arsC=HMM,arsD=HMM,asr=HMM,golS=COMPLETE,golT=COMPLETE,pcoA=COMPLETE,pcoB=COMPLETE,pcoC=COMPLETE,pcoD=COMPLETE,pcoE=COMPLETE,pcoR=COMPLETE,pcoS=COMPLETE,silA=COMPLETE,silB=COMPLETE,silC=COMPLETE,silE=COMPLETE,silF=COMPLETE,silP=COMPLETE,silR=COMPLETE,silS=COMPLETE	SRR6725702	Cubana
WAPHL_SAL-A00061	SRS528619,"WAPHL_SAL-A00061"	USA	environmental-factory/production facility	3.11.26	environmental	washroom	environmental/other			SAMN02182924	2006-04-06	mdsA=COMPLETE,mdsB=COMPLETE	arsD=HMM,asr=HMM,golS=COMPLETE,golT=COMPLETE,pcoA=COMPLETE,pcoB=COMPLETE,pcoC=COMPLETE,pcoD=COMPLETE,pcoE=COMPLETE,pcoR=COMPLETE,pcoS=COMPLETE,silA=COMPLETE,silB=COMPLETE,silC=COMPLETE,silE=COMPLETE,silF=COMPLETE,silP=COMPLETE,silR=COMPLETE,silS=COMPLETE	SRR1106219	Montevideo
WAPHL_SAL-A00062	SRS528659,"WAPHL_SAL-A00062"	USA	environmental-factory/production facility	3.11.26	environmental	incubator room	environmental/other			SAMN02182925	2006-04-06	mdsA=COMPLETE,mdsB=COMPLETE	arsD=HMM,asr=HMM,golS=COMPLETE,golT=COMPLETE,pcoA=COMPLETE,pcoB=COMPLETE,pcoC=COMPLETE,pcoD=COMPLETE,pcoE=COMPLETE,pcoR=COMPLETE,pcoS=COMPLETE,silA=COMPLETE,silB=COMPLETE,silC=COMPLETE,silE=COMPLETE,silF=COMPLETE,silP=COMPLETE,silR=COMPLETE,silS=COMPLETE	SRR1106260	Montevideo
WAPHL_SAL-A00063	SRS528618,"WAPHL_SAL-A00063"	USA	environmental-factory/production facility	3.11.26	environmental	dust on north wall	environmental/other			SAMN02182926	2006-04-06	mdsA=COMPLETE,mdsB=COMPLETE	arsD=HMM,asr=HMM,golS=COMPLETE,golT=COMPLETE,pcoA=COMPLETE,pcoB=COMPLETE,pcoC=COMPLETE,pcoD=COMPLETE,pcoE=COMPLETE,pcoR=COMPLETE,pcoS=COMPLETE,silA=COMPLETE,silB=COMPLETE,silC=COMPLETE,silE=COMPLETE,silF=COMPLETE,silP=COMPLETE,silR=COMPLETE,silS=COMPLETE	SRR1106220	Montevideo
WAPHL_SAL-A00064	SRS528629,"WAPHL_SAL-A00064"	USA	environmental	3.11.26	environmental	crate	environmental/other			SAMN02182927	2006-04-06	mdsA=COMPLETE,mdsB=COMPLETE	arsD=HMM,asr=HMM,golS=COMPLETE,golT=COMPLETE,pcoA=COMPLETE,pcoB=COMPLETE,pcoC=COMPLETE,pcoD=COMPLETE,pcoE=COMPLETE,pcoR=COMPLETE,pcoS=COMPLETE,silA=COMPLETE,silB=COMPLETE,silC=COMPLETE,silE=COMPLETE,silF=COMPLETE,silP=COMPLETE,silR=COMPLETE,silS=COMPLETE	SRR1106230	Montevideo
WAPHL_SAL-A00100	SRS528604,"WAPHL_SAL-A00100"	USA	clinical/research	3.11.26			environmental/other			SAMN02182939		fosA7=PARTIAL,mdsA=COMPLETE,mdsB=COMPLETE	arsD=HMM,asr=HMM,golS=COMPLETE,golT=COMPLETE,pcoA=COMPLETE,pcoB=COMPLETE,pcoC=COMPLETE,pcoD=COMPLETE,pcoE=COMPLETE,pcoR=COMPLETE,pcoS=COMPLETE,silA=COMPLETE,silB=COMPLETE,silC=COMPLETE,silE=COMPLETE,silF=COMPLETE,silP=COMPLETE,silR=COMPLETE,silS=COMPLETE	SRR1106205	Montevideo
WAPHL_SAL-A00101	SRS528635,"WAPHL_SAL-A00101"	USA	multi-ingredient| pork	3.11.26	food	salami	environmental/other			SAMN02182940		fosA7=PARTIAL,mdsA=COMPLETE,mdsB=COMPLETE	arsD=HMM,asr=HMM,golS=COMPLETE,golT=COMPLETE,merR=COMPLETE,merT=COMPLETE,pcoA=COMPLETE,pcoB=COMPLETE,pcoC=COMPLETE,pcoD=COMPLETE,pcoE=COMPLETE,pcoR=COMPLETE,pcoS=COMPLETE,silA=COMPLETE,silB=COMPLETE,silC=COMPLETE,silE=COMPLETE,silF=COMPLETE,silP=COMPLETE,silR=COMPLETE,silS=COMPLETE	SRR1106236	Montevideo
WAPHL_SAL-A00119	SRS528613,"WAPHL_SAL-A00119"	USA	chicken	3.11.26	animal	chicken	environmental/other			SAMN02182953	2012-02-25	fosA7=COMPLETE,mdsA=COMPLETE,mdsB=COMPLETE	arsR=COMPLETE,asr=HMM,golS=COMPLETE,golT=COMPLETE,pcoA=COMPLETE,pcoB=COMPLETE,pcoC=COMPLETE,pcoD=COMPLETE,pcoE=COMPLETE,pcoR=COMPLETE,pcoS=COMPLETE,silA=COMPLETE,silB=COMPLETE,silC=COMPLETE,silE=COMPLETE,silF=COMPLETE,silP=COMPLETE,silR=COMPLETE,silS=COMPLETE	SRR1106214	Heidelberg
WAPHL_SAL-A00126	SRS528628,"WAPHL_SAL-A00126"	USA	turkey	3.11.26	food	ground turkey	environmental/other			SAMN02182960	2012-03-19	mdsA=COMPLETE,mdsB=COMPLETE,tet(C)=COMPLETE	arsA=MISTRANSLATION,arsB=COMPLETE,arsC=COMPLETE,arsD=COMPLETE,arsR=COMPLETE,asr=HMM,golS=COMPLETE,golT=COMPLETE,pcoA=COMPLETE,pcoB=COMPLETE,pcoC=COMPLETE,pcoD=COMPLETE,pcoE=COMPLETE,pcoR=COMPLETE,pcoS=COMPLETE,silA=COMPLETE,silB=COMPLETE,silC=COMPLETE,silE=COMPLETE,silF=COMPLETE,silP=COMPLETE,silR=COMPLETE,silS=COMPLETE,terB=COMPLETE,terC=COMPLETE,terD=COMPLETE,terE=COMPLETE	SRR1106229	Schwarzengrund
WAPHL_SAL-A00129	SRS528652,"WAPHL_SAL-A00129"	USA	chicken	3.11.26	animal	chicken	environmental/other			SAMN02182963	2012-03-26	fosA7=COMPLETE,mdsA=COMPLETE,mdsB=COMPLETE	arsR=COMPLETE,asr=HMM,golS=COMPLETE,golT=COMPLETE,pcoA=COMPLETE,pcoB=COMPLETE,pcoC=COMPLETE,pcoD=COMPLETE,pcoE=COMPLETE,pcoR=COMPLETE,pcoS=COMPLETE,silA=COMPLETE,silB=COMPLETE,silC=COMPLETE,silE=COMPLETE,silF=COMPLETE,silP=COMPLETE,silR=COMPLETE,silS=COMPLETE	SRR1106253	Heidelberg
WAPHL_SAL-A00135	SRS528605,"WAPHL_SAL-A00135"	USA	chicken	3.11.26	food	ground chicken	environmental/other			SAMN02182969	2012-03-31	mdsA=COMPLETE,mdsB=COMPLETE	arsD=HMM,asr=HMM,golS=COMPLETE,golT=COMPLETE,pcoA=COMPLETE,pcoB=COMPLETE,pcoC=COMPLETE,pcoD=COMPLETE,pcoE=COMPLETE,pcoR=COMPLETE,pcoS=COMPLETE,silA=COMPLETE,silB=COMPLETE,silC=COMPLETE,silE=COMPLETE,silF=COMPLETE,silP=COMPLETE,silR=COMPLETE,silS=COMPLETE	SRR1106206	Senftenberg
WAPHL_SAL-A00150	SRS528639,"WAPHL_SAL-A00150"	USA	chicken	3.11.26	animal	chicken	environmental/other			SAMN02182984	2012-04-18	fosA7=COMPLETE,mdsA=COMPLETE,mdsB=COMPLETE	arsR=COMPLETE,asr=HMM,golS=COMPLETE,golT=COMPLETE,pcoA=COMPLETE,pcoB=COMPLETE,pcoC=COMPLETE,pcoD=COMPLETE,pcoE=COMPLETE,pcoR=COMPLETE,pcoS=COMPLETE,silA=COMPLETE,silB=COMPLETE,silC=COMPLETE,silE=COMPLETE,silF=COMPLETE,silP=COMPLETE,silR=COMPLETE,silS=COMPLETE	SRR1106240	Heidelberg
WAPHL_SAL-A00158	SRS528645,"WAPHL_SAL-A00158"	USA	chicken	3.11.26	animal	chicken	environmental/other			SAMN02182992	2011-11-20	blaCMY-2=COMPLETE,blaCMY=PARTIAL_END_OF_CONTIG,fosA7=COMPLETE,mdsA=COMPLETE,mdsB=COMPLETE	arsR=COMPLETE,asr=HMM,golS=COMPLETE,golT=COMPLETE,pcoA=COMPLETE,pcoB=COMPLETE,pcoC=COMPLETE,pcoD=COMPLETE,pcoE=COMPLETE,pcoR=COMPLETE,pcoS=COMPLETE,silA=COMPLETE,silB=COMPLETE,silC=COMPLETE,silE=COMPLETE,silF=COMPLETE,silP=COMPLETE,silR=COMPLETE,silS=COMPLETE	SRR1106246	Heidelberg
WAPHL_SAL-A00162	SRS528660,"WAPHL_SAL-A00162"	USA	chicken	3.11.26	animal	chicken	environmental/other			SAMN02182996	2011-11-26	fosA7=COMPLETE,mdsA=COMPLETE,mdsB=COMPLETE	arsR=COMPLETE,asr=HMM,golS=COMPLETE,golT=COMPLETE,pcoA=COMPLETE,pcoB=COMPLETE,pcoC=COMPLETE,pcoD=COMPLETE,pcoE=COMPLETE,pcoR=COMPLETE,pcoS=COMPLETE,silA=COMPLETE,silB=COMPLETE,silC=COMPLETE,silE=COMPLETE,silF=COMPLETE,silP=COMPLETE,silR=COMPLETE,silS=COMPLETE	SRR1106261	Heidelberg
BCW_2091	BCW_2091,"N26629","SRS528979"	USA		3.11.26		chicken breast	environmental/other		Gallus gallus	SAMN02367901	2010	aph(3'')-Ib=COMPLETE,aph(6)-Id=COMPLETE,aph(6)-Id=PARTIAL_END_OF_CONTIG,blaCMY-2=COMPLETE,mdsA=COMPLETE,mdsB=COMPLETE	arsD=HMM,asr=HMM,golS=COMPLETE,golT=COMPLETE,pcoA=COMPLETE,pcoB=COMPLETE,pcoC=COMPLETE,pcoD=COMPLETE,pcoE=COMPLETE,pcoR=COMPLETE,pcoS=COMPLETE,terD=COMPLETE,terW=COMPLETE,terZ=COMPLETE	SRR1106604	Kentucky
CFSAN005825	BCW_2443,"CFSAN005825","SRS529004"		turkey	3.11.26	animal	turkey	environmental/other			SAMN02368051	2006	fosA7.3=COMPLETE,mdsA=COMPLETE,mdsB=COMPLETE	arsC=HMM,arsD=HMM,asr=HMM,golS=COMPLETE,golT=COMPLETE,pcoA=COMPLETE,pcoB=COMPLETE,pcoC=COMPLETE,pcoD=COMPLETE,pcoE=COMPLETE,pcoR=COMPLETE,pcoS=COMPLETE,silA=COMPLETE,silB=COMPLETE,silC=COMPLETE,silE=COMPLETE,silF=COMPLETE,silP=COMPLETE,silR=COMPLETE,silS=COMPLETE	SRR1106579	Derby
CFSAN005842	BCW_2460,"CFSAN005842","SRS529020"			3.11.26		chicken	environmental/other		Gallus gallus	SAMN02368067	2005	blaCMY-2=COMPLETE,fosA7=COMPLETE,mdsA=COMPLETE,mdsB=COMPLETE	arsR=COMPLETE,asr=HMM,golS=COMPLETE,golT=COMPLETE,pcoA=COMPLETE,pcoB=COMPLETE,pcoC=COMPLETE,pcoD=COMPLETE,pcoE=COMPLETE,pcoR=COMPLETE,pcoS=COMPLETE,silA=COMPLETE,silB=COMPLETE,silC=COMPLETE,silE=COMPLETE,silF=COMPLETE,silP=COMPLETE,silR=COMPLETE,silS=COMPLETE	SRR1106563	Heidelberg
CFSAN005843	BCW_2461,"CFSAN005843","SRS529021"			3.11.26		chicken	environmental/other		Gallus gallus	SAMN02368068	2004	ant(2'')-Ia=COMPLETE,aph(3'')-Ib=COMPLETE,aph(6)-Id=COMPLETE,blaCMY-2=COMPLETE,blaTEM-1=COMPLETE,cmlA5=COMPLETE,floR=COMPLETE,fosA7=COMPLETE,mdsA=COMPLETE,mdsB=COMPLETE,sul2=COMPLETE,tet(A)=COMPLETE	arsR=COMPLETE,asr=HMM,golS=COMPLETE,golT=COMPLETE,merA=COMPLETE,merB=COMPLETE,merD=COMPLETE,merD=HMM,merE=COMPLETE,merE=HMM,merP=COMPLETE,merR=COMPLETE,merT=COMPLETE,pcoA=COMPLETE,pcoB=COMPLETE,pcoC=COMPLETE,pcoD=COMPLETE,pcoE=COMPLETE,pcoR=COMPLETE,pcoS=COMPLETE,qacEdelta1=COMPLETE,silA=COMPLETE,silB=COMPLETE,silC=COMPLETE,silE=COMPLETE,silF=COMPLETE,silP=COMPLETE,silR=COMPLETE,silS=COMPLETE	SRR1106562	Heidelberg
NY_IDR1200013961	NY_IDR1200013961,"SRS529674"	USA	chicken	3.11.26	food	rock cornish chicken	environmental/other			SAMN01902404	2012-05-07	mdsA=COMPLETE,mdsB=COMPLETE	arsD=HMM,asr=HMM,golS=COMPLETE,golT=COMPLETE,pcoA=COMPLETE,pcoB=COMPLETE,pcoC=COMPLETE,pcoD=COMPLETE,pcoE=COMPLETE,pcoR=COMPLETE,pcoS=COMPLETE,silA=COMPLETE,silB=COMPLETE,silC=COMPLETE,silE=COMPLETE,silF=COMPLETE,silP=COMPLETE,silR=COMPLETE,silS=COMPLETE	SRR1107475	Lille
FNE0022	FNE0022,"SRS529635"	USA	multi-ingredient| nuts| other (confectionery)	3.11.26	food	dessert sugar free pistachio	environmental/other	Lebanon		SAMN02345248	2011-07-08	mdsA=COMPLETE,mdsB=COMPLETE	arsD=HMM,asr=HMM,golS=COMPLETE,golT=COMPLETE,pcoA=COMPLETE,pcoB=COMPLETE,pcoC=COMPLETE,pcoD=COMPLETE,pcoE=COMPLETE,pcoR=COMPLETE,pcoS=COMPLETE,silA=COMPLETE,silB=COMPLETE,silC=COMPLETE,silE=COMPLETE,silF=COMPLETE,silP=COMPLETE,silR=COMPLETE,silS=COMPLETE	SRR1107436	Senftenberg
NY_IDR1100018135TX1	NY_IDR1100018135TX1,"SRS529682"	USA	clinical/research	3.11.26			environmental/other			SAMN01902390	2011-06-22	mdsA=COMPLETE,mdsB=COMPLETE	arsD=HMM,asr=HMM,golS=COMPLETE,golT=COMPLETE,pcoA=COMPLETE,pcoB=COMPLETE,pcoC=COMPLETE,pcoD=COMPLETE,pcoE=COMPLETE,pcoR=COMPLETE,pcoS=COMPLETE,silA=COMPLETE,silB=COMPLETE,silC=COMPLETE,silE=COMPLETE,silF=COMPLETE,silP=COMPLETE,silR=COMPLETE,silS=COMPLETE	SRR1107483	Lille
FSF0018	FSF0018,"SRS529685"	USA	multi-ingredient| seeded vegetables (other)	3.11.26	food	cornflakes mixture	environmental/other	India		SAMN02345146	2011-03-28	mdsA=COMPLETE,mdsB=COMPLETE	arsD=HMM,asr=HMM,golS=COMPLETE,golT=COMPLETE,pcoA=COMPLETE,pcoB=COMPLETE,pcoC=COMPLETE,pcoD=COMPLETE,pcoE=COMPLETE,pcoR=COMPLETE,pcoS=COMPLETE,silA=COMPLETE,silB=COMPLETE,silC=COMPLETE,silE=COMPLETE,silF=COMPLETE,silP=COMPLETE,silR=COMPLETE,silS=COMPLETE	SRR1107486	Senftenberg
FNE0007	FNE0007,"SRS535369"	USA	multi-ingredient| seeds| other (flavoring or seasoning)	3.11.26	food	mirch masala pepper spice mixture bikaneri fried snack	environmental/other	India		SAMN02345411	2011-12-18	mdsA=COMPLETE,mdsB=COMPLETE	arsD=HMM,asr=HMM,golS=COMPLETE,golT=COMPLETE,pcoA=COMPLETE,pcoB=COMPLETE,pcoC=COMPLETE,pcoD=COMPLETE,pcoE=COMPLETE,pcoR=COMPLETE,pcoS=COMPLETE,silA=COMPLETE,silB=COMPLETE,silC=COMPLETE,silE=COMPLETE,silF=COMPLETE,silP=COMPLETE,silR=COMPLETE,silS=COMPLETE	SRR1121757	Tennessee
BCW_2043	BCW_2043,"N23772","SRS535893"	USA		3.11.26		ground turkey	environmental/other			SAMN02367855	2010	aph(3'')-Ib=COMPLETE,aph(3')-Ia=COMPLETE,aph(6)-Id=COMPLETE,blaCMY-2=COMPLETE,fosA7.8=COMPLETE,mdsA=COMPLETE,mdsB=COMPLETE,sul2=COMPLETE,tet(A)=COMPLETE	arsC=HMM,arsD=HMM,asr=HMM,golS=COMPLETE,golT=COMPLETE,merA=COMPLETE,merB=COMPLETE,merD=COMPLETE,merE=COMPLETE,merP=COMPLETE,merR=COMPLETE,merT=COMPLETE,pcoA=COMPLETE,pcoB=COMPLETE,pcoC=COMPLETE,pcoD=COMPLETE,pcoE=COMPLETE,pcoR=COMPLETE,pcoS=COMPLETE,silA=COMPLETE,silB=COMPLETE,silC=COMPLETE,silE=COMPLETE,silF=COMPLETE,silP=COMPLETE,silR=COMPLETE,silS=COMPLETE	SRR1122663	Alachua
N26466	BCW_2080,"N26466","SRS535916"	USA		3.11.26		ground turkey	environmental/other			SAMN02367890	2010	aadA1=COMPLETE,aph(3'')-Ib=COMPLETE,aph(3')-Ia=COMPLETE,aph(6)-Id=COMPLETE,blaCMY-2=COMPLETE,blaCMY=PARTIAL_END_OF_CONTIG,mdsA=COMPLETE,mdsB=COMPLETE,sul1=COMPLETE,tet(A)=COMPLETE	arsD=HMM,asr=HMM,golS=COMPLETE,golT=COMPLETE,merA=HMM,merD=COMPLETE,merE=COMPLETE,merF=COMPLETE,merP=PARTIAL,merR=COMPLETE,merT=COMPLETE,pcoA=COMPLETE,pcoB=COMPLETE,pcoC=COMPLETE,pcoD=COMPLETE,pcoE=COMPLETE,pcoR=COMPLETE,pcoS=COMPLETE,qacEdelta1=COMPLETE,silA=COMPLETE,silB=COMPLETE,silC=COMPLETE,silE=COMPLETE,silF=COMPLETE,silP=COMPLETE,silR=COMPLETE,silS=COMPLETE	SRR1122641	Senftenberg
N26607	BCW_2081,"N26607","SRS535917"	USA		3.11.26		ground turkey	environmental/other			SAMN02367891	2010	aac(3)-VIa=COMPLETE,aadA1=COMPLETE,fosA7.3=COMPLETE,mdsA=COMPLETE,mdsB=COMPLETE,sul1=COMPLETE,tet(A)=COMPLETE	arsC=HMM,arsD=HMM,asr=HMM,golS=COMPLETE,golT=COMPLETE,pcoA=COMPLETE,pcoB=COMPLETE,pcoC=COMPLETE,pcoD=COMPLETE,pcoE=COMPLETE,pcoR=COMPLETE,pcoS=COMPLETE,qacEdelta1=COMPLETE,silA=COMPLETE,silB=COMPLETE,silC=COMPLETE,silE=COMPLETE,silF=COMPLETE,silP=COMPLETE,silR=COMPLETE,silS=COMPLETE	SRR1122640	Derby
N26648	BCW_2097,"N26648","SRS535923"	USA		3.11.26		ground turkey	environmental/other			SAMN02367907	2010	blaCMY-2=COMPLETE,mdsA=COMPLETE,mdsB=COMPLETE	arsC=HMM,arsD=HMM,asr=HMM,golS=COMPLETE,golT=COMPLETE,pcoA=COMPLETE,pcoB=COMPLETE,pcoC=COMPLETE,pcoD=COMPLETE,pcoE=COMPLETE,pcoR=COMPLETE,pcoS=COMPLETE,silA=COMPLETE,silB=COMPLETE,silC=COMPLETE,silE=COMPLETE,silF=COMPLETE,silP=COMPLETE,silR=COMPLETE,silS=COMPLETE	SRR1122634	Senftenberg
N26936	BCW_2105,"N26936","SRS535924"	USA		3.11.26		ground turkey	environmental/other			SAMN02367915	2010	mdsA=COMPLETE,mdsB=COMPLETE	arsD=HMM,asr=HMM,golS=COMPLETE,golT=COMPLETE,pcoA=COMPLETE,pcoB=COMPLETE,pcoC=COMPLETE,pcoD=COMPLETE,pcoE=COMPLETE,pcoR=COMPLETE,pcoS=COMPLETE,silA=COMPLETE,silB=COMPLETE,silC=COMPLETE,silE=COMPLETE,silF=COMPLETE,silP=COMPLETE,silR=COMPLETE,silS=COMPLETE	SRR1122633	Senftenberg
N27373	BCW_2113,"N27373","SRS535929"	USA		3.11.26		chicken breast	environmental/other			SAMN02367922	2010	mdsA=COMPLETE,mdsB=COMPLETE	arsD=HMM,asr=HMM,golS=COMPLETE,golT=COMPLETE,pcoA=COMPLETE,pcoB=COMPLETE,pcoC=COMPLETE,pcoD=COMPLETE,pcoE=COMPLETE,pcoR=COMPLETE,pcoS=COMPLETE,silA=COMPLETE,silB=COMPLETE,silC=COMPLETE,silE=COMPLETE,silF=COMPLETE,silP=COMPLETE,silR=COMPLETE,silS=COMPLETE	SRR1122628	Senftenberg
N27397	BCW_2119,"N27397","SRS535933"	USA		3.11.26		ground turkey	environmental/other			SAMN02367927	2010	mdsA=COMPLETE,mdsB=COMPLETE	arsC=HMM,asr=HMM,golS=COMPLETE,golT=COMPLETE,pcoA=COMPLETE,pcoB=COMPLETE,pcoC=COMPLETE,pcoD=COMPLETE,pcoE=COMPLETE,pcoR=COMPLETE,pcoS=COMPLETE,silA=COMPLETE,silB=COMPLETE,silC=COMPLETE,silE=COMPLETE,silF=COMPLETE,silP=COMPLETE,silR=COMPLETE,silS=COMPLETE	SRR1122624	Schwarzengrund
N28368	BCW_2128,"N28368","SRS535935"	USA		3.11.26		ground turkey	environmental/other			SAMN02367936	2010	mdsA=COMPLETE,mdsB=COMPLETE	arsD=HMM,asr=HMM,golS=COMPLETE,golT=COMPLETE,pcoA=COMPLETE,pcoB=COMPLETE,pcoC=COMPLETE,pcoD=COMPLETE,pcoE=COMPLETE,pcoR=COMPLETE,pcoS=COMPLETE,silA=COMPLETE,silB=COMPLETE,silC=COMPLETE,silE=COMPLETE,silF=COMPLETE,silP=COMPLETE,silR=COMPLETE,silS=COMPLETE	SRR1122621	Senftenberg
N29302	BCW_2137,"N29302","SRS535938"	USA		3.11.26		chicken breast	environmental/other			SAMN02367945	2011	aph(3'')-Ib=COMPLETE,aph(6)-Id=COMPLETE,blaCMY-2=COMPLETE,mdsA=COMPLETE,mdsB=COMPLETE,tet(B)=PARTIAL	golS=COMPLETE,golT=COMPLETE,pcoA=COMPLETE,pcoB=COMPLETE,pcoC=COMPLETE,pcoD=COMPLETE,pcoE=COMPLETE,pcoR=COMPLETE,pcoS=COMPLETE,terD=COMPLETE,terW=COMPLETE,terZ=COMPLETE	SRR1122619	Kentucky
N30640	BCW_2165,"N30640","SRS535953"	USA		3.11.26		ground turkey	environmental/other			SAMN02367972	2011	mdsA=COMPLETE,mdsB=COMPLETE	arsD=HMM,asr=HMM,golS=COMPLETE,golT=COMPLETE,pcoA=COMPLETE,pcoB=COMPLETE,pcoC=COMPLETE,pcoD=COMPLETE,pcoE=COMPLETE,pcoR=COMPLETE,pcoS=COMPLETE,silA=COMPLETE,silB=COMPLETE,silC=COMPLETE,silE=COMPLETE,silF=COMPLETE,silP=COMPLETE,silR=COMPLETE,silS=COMPLETE	SRR1122604	Tennessee
N32770	BCW_2221,"N32770","SRS535963"	USA		3.11.26		Chicken Wing	environmental/other			SAMN02368024	2011	mdsA=COMPLETE,mdsB=COMPLETE	arsD=HMM,asr=HMM,golS=COMPLETE,golT=COMPLETE,silA=COMPLETE,silB=COMPLETE,silC=COMPLETE,silE=COMPLETE,silF=COMPLETE,silP=COMPLETE,silR=COMPLETE,silS=COMPLETE	SRR1122594	Kentucky
N32773	BCW_2223,"N32773","SRS535965"	USA		3.11.26		Pork Chop	environmental/other			SAMN02368026	2011	mdsA=COMPLETE,mdsB=COMPLETE	arsD=HMM,asr=HMM,golS=COMPLETE,golT=COMPLETE,pcoA=COMPLETE,pcoC=COMPLETE,pcoD=COMPLETE,pcoE=COMPLETE,pcoR=COMPLETE,pcoS=COMPLETE,silA=COMPLETE,silB=COMPLETE,silC=COMPLETE,silE=COMPLETE,silF=COMPLETE,silP=COMPLETE,silR=COMPLETE,silS=COMPLETE	SRR1122592	Worthington
N37917	BCW_2236,"N37917","SRS535973"	USA		3.11.26		chicken breast	environmental/other			SAMN02368037	2011	aadA1=COMPLETE,dfrA15=COMPLETE,mdsA=COMPLETE,mdsB=COMPLETE,sul1=COMPLETE,tet(B)=COMPLETE	arsD=HMM,asr=HMM,golS=COMPLETE,golT=COMPLETE,merA=HMM,merC=COMPLETE,merD=HMM,merE=HMM,merP=COMPLETE,merR=COMPLETE,merT=COMPLETE,pcoA=COMPLETE,pcoB=COMPLETE,pcoC=COMPLETE,pcoD=COMPLETE,pcoR=COMPLETE,pcoS=COMPLETE,qacEdelta1=COMPLETE,silA=COMPLETE,silB=COMPLETE,silC=COMPLETE,silE=COMPLETE,silF=COMPLETE,silP=COMPLETE,silR=COMPLETE,silS=COMPLETE,terD=COMPLETE,terW=COMPLETE,terZ=COMPLETE	SRR1122584	Kentucky
CFSAN005872	BCW_2490,"CFSAN005872","SRS535980"			3.11.26		chicken	environmental/other		Gallus gallus	SAMN02368086	2007	mdsA=COMPLETE,mdsB=COMPLETE	arsD=HMM,asr=HMM,golS=COMPLETE,golT=COMPLETE,pcoA=COMPLETE,pcoB=COMPLETE,pcoC=COMPLETE,pcoD=COMPLETE,pcoR=COMPLETE,pcoS=COMPLETE,silA=COMPLETE,silB=COMPLETE,silC=COMPLETE,silE=COMPLETE,silF=COMPLETE,silP=COMPLETE,silR=COMPLETE,silS=COMPLETE	SRR1122577	Kentucky
NCTR-SF107	BCW_3382,"NCTR-14","NCTR-SF107","SRS536044"	USA		3.11.26			clinical		Bos taurus	SAMN02368362	2001	aph(3'')-Ib=COMPLETE,aph(3')-IIa=COMPLETE,aph(6)-Ic=COMPLETE,aph(6)-Id=COMPLETE,ble=COMPLETE,bleO=COMPLETE,fosA7=PARTIAL_END_OF_CONTIG,mdsA=COMPLETE,mdsB=COMPLETE,tet(B)=COMPLETE	arsR=COMPLETE,asr=HMM,golS=COMPLETE,golT=COMPLETE,pcoA=COMPLETE,pcoB=COMPLETE,pcoC=COMPLETE,pcoD=COMPLETE,pcoE=COMPLETE,pcoR=COMPLETE,pcoS=COMPLETE,silA=PARTIAL_END_OF_CONTIG,silB=PARTIAL_END_OF_CONTIG,silE=COMPLETE,silF=COMPLETE,silR=COMPLETE,silS=PARTIAL_END_OF_CONTIG,terD=COMPLETE,terW=COMPLETE,terZ=COMPLETE	SRR1122513	Heidelberg
NCTR-SF146	BCW_3385,"NCTR-17","NCTR-SF146","SRS536047"	USA		3.11.26			clinical		Sus scrofa	SAMN02368365	2002	aadA2=COMPLETE,aph(3'')-Ib=COMPLETE,aph(3'')-Ib=PARTIAL_END_OF_CONTIG,aph(3')-IIa=COMPLETE,aph(3')-Ia=COMPLETE,aph(6)-Ic=COMPLETE,aph(6)-Id=COMPLETE,blaCMY-2=COMPLETE,ble=COMPLETE,dfrA12=COMPLETE,floR=COMPLETE,fosA7=COMPLETE,mdsA=COMPLETE,mdsB=COMPLETE,mph(A)=COMPLETE,sul1=COMPLETE,sul2=COMPLETE,tet(A)=COMPLETE,tet(B)=COMPLETE,tet(M)=COMPLETE	arsR=COMPLETE,asr=HMM,golS=COMPLETE,golT=COMPLETE,merA=COMPLETE,merB=COMPLETE,merD=COMPLETE,merE=COMPLETE,merP=COMPLETE,merR=COMPLETE,merT=COMPLETE,pcoA=COMPLETE,pcoB=COMPLETE,pcoC=COMPLETE,pcoD=COMPLETE,pcoE=COMPLETE,pcoR=COMPLETE,pcoS=COMPLETE,qacEdelta1=COMPLETE,qacG2=COMPLETE,silA=COMPLETE,silB=COMPLETE,silC=COMPLETE,silE=COMPLETE,silF=COMPLETE,silP=COMPLETE,silR=COMPLETE,silS=COMPLETE,terD=C…	SRR1122510	Heidelberg
SAL3293	BCW_2491,"CFSAN005873","SAL3293","SRS538752"		chicken	3.11.26	animal	chicken	environmental/other		Gallus gallus	SAMN02368087	2006	mdsA=COMPLETE,mdsB=COMPLETE	arsD=HMM,asr=HMM,golS=COMPLETE,golT=COMPLETE,pcoA=COMPLETE,pcoB=COMPLETE,pcoC=COMPLETE,pcoD=COMPLETE,pcoR=COMPLETE,pcoS=COMPLETE,silA=COMPLETE,silB=COMPLETE,silC=COMPLETE,silE=COMPLETE,silF=COMPLETE,silP=COMPLETE,silR=COMPLETE,silS=COMPLETE	SRR1132907	Kentucky
SAL3295	BCW_2493,"CFSAN005875","SAL3295","SRS538753"		environmental, pig	3.11.26	environmental	market hog swab	environmental/other			SAMN02368089	2007	fosA7=PARTIAL,mdsA=COMPLETE,mdsB=COMPLETE	arsD=HMM,asr=HMM,golS=COMPLETE,golT=COMPLETE,pcoA=COMPLETE,pcoB=COMPLETE,pcoC=COMPLETE,pcoD=COMPLETE,pcoE=COMPLETE,pcoR=COMPLETE,pcoS=COMPLETE,silA=COMPLETE,silB=COMPLETE,silC=COMPLETE,silE=COMPLETE,silF=COMPLETE,silP=COMPLETE,silR=COMPLETE,silS=COMPLETE	SRR1132905	Montevideo
S-9.5	BCW_2886,"S-9.5","SRS538851"			3.11.26			environmental/other			SAMN02368751		mdsA=COMPLETE,mdsB=COMPLETE	arsC=HMM,asr=HMM,golS=COMPLETE,golT=COMPLETE,pcoA=COMPLETE,pcoB=COMPLETE,pcoC=COMPLETE,pcoD=COMPLETE,pcoE=COMPLETE,pcoR=COMPLETE,silA=COMPLETE,silB=COMPLETE,silC=COMPLETE,silE=COMPLETE,silF=COMPLETE,silP=COMPLETE,silR=COMPLETE,silS=COMPLETE	SRR1133237	Sandiego
FNW19F33	FNW19F33,"SRS541479"	USA	seeded vegetables (vine-grown)	3.11.26	food	fresh cucumber	environmental/other	Mexico		SAMN02344773	2010-03-20	mdsA=COMPLETE,mdsB=COMPLETE	asr=HMM,golS=COMPLETE,golT=COMPLETE,pcoA=COMPLETE,pcoB=COMPLETE,pcoC=COMPLETE,pcoD=COMPLETE,pcoE=COMPLETE,pcoR=COMPLETE,pcoS=COMPLETE,silA=COMPLETE,silB=COMPLETE,silC=COMPLETE,silE=COMPLETE,silF=COMPLETE,silP=COMPLETE,silR=COMPLETE,silS=COMPLETE	SRR1139509	Cerro
FAR0028	FAR0028,"SRS541475"	USA	nuts	3.11.26	food	pecan	environmental/other	Mexico		SAMN02344897	2010-07-22	mdsA=COMPLETE,mdsB=COMPLETE	arsD=HMM,asr=HMM,golS=COMPLETE,golT=COMPLETE,pcoA=COMPLETE,pcoB=COMPLETE,pcoC=COMPLETE,pcoD=COMPLETE,pcoE=COMPLETE,pcoR=COMPLETE,pcoS=COMPLETE,silA=COMPLETE,silB=COMPLETE,silC=COMPLETE,silE=COMPLETE,silF=COMPLETE,silP=COMPLETE,silR=COMPLETE,silS=COMPLETE	SRR1139505	Senftenberg
FAR0029	FAR0029,"SRS541476"	USA	tropical fruit	3.11.26	food	papaya	environmental/other	Mexico		SAMN02344898	2010-07-23	aph(3'')-Ib=COMPLETE,aph(6)-Id=COMPLETE,mdsA=COMPLETE,mdsB=COMPLETE,tet(B)=COMPLETE	arsC=COMPLETE,asr=HMM,golS=COMPLETE,golT=COMPLETE,merA=COMPLETE,merC=HMM,merD=COMPLETE,merE=COMPLETE,merP=HMM,merR=COMPLETE,merT=COMPLETE,pcoA=COMPLETE,pcoC=COMPLETE,pcoD=COMPLETE,pcoR=COMPLETE,pcoS=COMPLETE,silA=COMPLETE,silB=COMPLETE,silC=COMPLETE,silE=COMPLETE,silF=COMPLETE,silP=COMPLETE,silR=COMPLETE,silS=COMPLETE,terD=COMPLETE,terW=COMPLETE,terZ=COMPLETE	SRR1139506	Kiambu
FAR0030	FAR0030,"SRS541493"	USA	tropical fruit	3.11.26	food	papaya	environmental/other	Mexico		SAMN02344899	2010-07-24	aph(3'')-Ib=COMPLETE,aph(6)-Id=COMPLETE,mdsA=COMPLETE,mdsB=COMPLETE,tet(B)=COMPLETE	arsC=COMPLETE,asr=HMM,golS=COMPLETE,golT=COMPLETE,merA=COMPLETE,merC=HMM,merD=COMPLETE,merE=COMPLETE,merP=HMM,merR=COMPLETE,merT=COMPLETE,pcoA=COMPLETE,pcoC=COMPLETE,pcoD=COMPLETE,pcoR=COMPLETE,pcoS=COMPLETE,silA=COMPLETE,silB=COMPLETE,silC=COMPLETE,silE=COMPLETE,silF=COMPLETE,silP=COMPLETE,silR=COMPLETE,silS=COMPLETE,terD=COMPLETE,terW=COMPLETE,terZ=COMPLETE	SRR1139523	Kiambu
FAR0034	FAR0034,"SRS541482"	USA	tropical fruit	3.11.26	food	papaya	environmental/other	Mexico		SAMN02344910	2010-08-04	aph(3'')-Ib=COMPLETE,aph(6)-Id=COMPLETE,fosA7=COMPLETE,mdsA=COMPLETE,mdsB=COMPLETE	arsA=COMPLETE,arsB=COMPLETE,arsC=COMPLETE,arsD=COMPLETE,arsD=HMM,arsR=COMPLETE,asr=HMM,golS=COMPLETE,golT=COMPLETE,pcoA=COMPLETE,pcoC=COMPLETE,pcoD=COMPLETE,pcoR=COMPLETE,pcoS=COMPLETE,silA=PARTIAL_END_OF_CONTIG,silB=COMPLETE,silC=COMPLETE,silE=COMPLETE,silF=COMPLETE,silP=COMPLETE,silR=COMPLETE,silS=COMPLETE,terD=COMPLETE,terW=COMPLETE,terZ=COMPLETE	SRR1139512	Agona
WAPHL_SAL-A00139	SRS542053,"WAPHL_SAL-A00139"	USA	chicken	3.11.26	animal	chicken	environmental/other			SAMN02182973	2012-04-04	fosA7=COMPLETE,mdsA=COMPLETE,mdsB=COMPLETE	arsR=COMPLETE,asr=HMM,golS=COMPLETE,golT=COMPLETE,pcoA=COMPLETE,pcoB=COMPLETE,pcoC=COMPLETE,pcoD=COMPLETE,pcoE=COMPLETE,pcoR=COMPLETE,pcoS=COMPLETE,silA=COMPLETE,silB=COMPLETE,silC=COMPLETE,silE=COMPLETE,silF=COMPLETE,silP=COMPLETE,silR=COMPLETE,silS=COMPLETE	SRR1141140	Heidelberg
WAPHL_SAL-A00143	SRS542042,"WAPHL_SAL-A00143"	USA	turkey	3.11.26	food	ground turkey	environmental/other			SAMN02182977	2012-04-11	fosA7.3=COMPLETE,mdsA=COMPLETE,mdsB=COMPLETE,tet(B)=COMPLETE	arsD=HMM,asr=HMM,golS=COMPLETE,golT=COMPLETE,silA=COMPLETE,silB=COMPLETE,silC=COMPLETE,silE=COMPLETE,silF=COMPLETE,silP=COMPLETE,silR=COMPLETE,silS=COMPLETE	SRR1141129	Derby
WAPHL_SAL-A00178	SRS542066,"WAPHL_SAL-A00178"	USA	turkey	3.11.26	food	ground turkey	environmental/other			SAMN02183012	2012-02-06	mdsA=COMPLETE,mdsB=COMPLETE,tet(C)=COMPLETE	arsA=MISTRANSLATION,arsB=COMPLETE,arsC=COMPLETE,arsD=COMPLETE,arsR=COMPLETE,asr=HMM,golS=COMPLETE,golT=COMPLETE,pcoA=COMPLETE,pcoB=COMPLETE,pcoC=COMPLETE,pcoD=COMPLETE,pcoE=COMPLETE,pcoR=COMPLETE,pcoS=COMPLETE,silA=COMPLETE,silB=COMPLETE,silC=COMPLETE,silE=COMPLETE,silF=COMPLETE,silP=COMPLETE,silR=COMPLETE,silS=COMPLETE,terB=COMPLETE,terC=COMPLETE,terD=COMPLETE,terE=COMPLETE	SRR1141153	Schwarzengrund
FNE0044	FNE0044,"SRS549893"	USA	fish	3.11.26	food	frozen yellowfin tuna scrape	environmental/other	India		SAMN02345193	2011-05-14	mdsA=COMPLETE,mdsB=COMPLETE	arsD=HMM,asr=HMM,golS=COMPLETE,golT=COMPLETE,pcoA=COMPLETE,pcoB=COMPLETE,pcoC=COMPLETE,pcoD=COMPLETE,pcoE=COMPLETE,pcoR=COMPLETE,pcoS=COMPLETE,silA=COMPLETE,silB=COMPLETE,silC=COMPLETE,silE=COMPLETE,silF=COMPLETE,silP=COMPLETE,silR=COMPLETE,silS=COMPLETE	SRR1153345	Senftenberg
FNE0042	FNE0042,"SRS549891"	USA	fish	3.11.26	food	frozen bluefin saku tuna block grade aaa	environmental/other	Indonesia		SAMN02345200	2011-05-21	mdsA=COMPLETE,mdsB=COMPLETE	arsD=HMM,asr=HMM,golS=COMPLETE,golT=COMPLETE,pcoA=COMPLETE,pcoB=COMPLETE,pcoC=COMPLETE,pcoD=COMPLETE,pcoE=COMPLETE,pcoR=COMPLETE,pcoS=COMPLETE,silA=COMPLETE,silB=COMPLETE,silC=COMPLETE,silE=COMPLETE,silF=COMPLETE,silP=COMPLETE,silR=COMPLETE,silS=COMPLETE	SRR1153339	Senftenberg
NY_BAC0900000550	N23493,"NY_BAC0900000550","SRS551044"	USA	turkey	3.11.26	food	ground turkey	environmental/other			SAMN01902325	2009-02-02	mdsA=COMPLETE,mdsB=COMPLETE,tet(B)=COMPLETE	arsA=COMPLETE,arsB=COMPLETE,arsC=COMPLETE,arsD=COMPLETE,arsD=HMM,asr=HMM,golS=COMPLETE,golT=COMPLETE,pcoA=COMPLETE,pcoC=COMPLETE,pcoD=COMPLETE,pcoR=COMPLETE,pcoS=COMPLETE,silA=COMPLETE,silB=COMPLETE,silC=COMPLETE,silE=COMPLETE,silF=COMPLETE,silP=COMPLETE,silR=COMPLETE,silS=COMPLETE,terD=COMPLETE,terW=COMPLETE,terZ=COMPLETE	SRR1157594	I 4:d:-
NY_BAC0900000563	N23489,"NY_BAC0900000563","SRS551208"	USA	chicken	3.11.26	food	chicken breast	environmental/other			SAMN01902326	2009-02-02	blaCMY-2=COMPLETE,mdsA=COMPLETE,mdsB=COMPLETE	arsD=HMM,asr=HMM,golS=COMPLETE,golT=COMPLETE,pcoA=COMPLETE,pcoB=COMPLETE,pcoC=COMPLETE,pcoD=COMPLETE,pcoE=COMPLETE,pcoR=COMPLETE,pcoS=COMPLETE,silA=COMPLETE,silB=COMPLETE,silC=COMPLETE,silE=COMPLETE,silF=COMPLETE,silP=COMPLETE,silR=COMPLETE,silS=COMPLETE	SRR1157977	Kentucky
NY_BAC0900001103	N23501,"NY_BAC0900001103","SRS551182"	USA	turkey	3.11.26	food	ground turkey	environmental/other			SAMN01902329	2009-03-06	aac(3)-VIa=COMPLETE,aadA1=COMPLETE,blaTEM-1=COMPLETE,mcr-9.1=COMPLETE,mdsA=MISTRANSLATION,mdsB=COMPLETE,sul1=COMPLETE,tet(B)=COMPLETE	asr=HMM,golS=COMPLETE,golT=COMPLETE,pcoS=PARTIAL_END_OF_CONTIG,qacEdelta1=COMPLETE,terD=COMPLETE,terW=COMPLETE,terZ=COMPLETE	SRR1157905	Saintpaul
NY_BAC0900002036	N23516,"NY_BAC0900002036","SRS551100"	USA	turkey	3.11.26	food	ground turkey	environmental/other			SAMN01902338	2009-05-04	mdsA=COMPLETE,mdsB=COMPLETE,tet(B)=COMPLETE	arsA=COMPLETE,arsB=COMPLETE,arsC=COMPLETE,arsD=COMPLETE,arsD=HMM,asr=HMM,golS=COMPLETE,golT=COMPLETE,pcoA=COMPLETE,pcoC=COMPLETE,pcoD=COMPLETE,pcoR=COMPLETE,pcoS=COMPLETE,silA=COMPLETE,silB=COMPLETE,silC=COMPLETE,silE=COMPLETE,silF=COMPLETE,silP=COMPLETE,silR=COMPLETE,silS=COMPLETE,terD=COMPLETE,terW=COMPLETE,terZ=COMPLETE	SRR1157716	I 4:d:-
NY_BAC0900002045	N23511,"NY_BAC0900002045","SRS551173"	USA	chicken	3.11.26	food	chicken breast	environmental/other			SAMN01902339	2009-05-04	mdsA=COMPLETE,mdsB=COMPLETE	arsC=HMM,arsR=COMPLETE,asr=HMM,golS=COMPLETE,golT=COMPLETE,pcoA=COMPLETE,pcoB=COMPLETE,pcoC=COMPLETE,pcoD=COMPLETE,pcoE=COMPLETE,pcoR=COMPLETE,pcoS=COMPLETE,silA=COMPLETE,silB=COMPLETE,silC=COMPLETE,silE=COMPLETE,silF=COMPLETE,silP=COMPLETE,silR=COMPLETE,silS=COMPLETE	SRR1157894	I -:-:-
NY_IDR1000008627	10NY03CB07-C,"N23805","NY_IDR1000008627","SRS551145"	USA	chicken	3.11.26	food	chicken breast	environmental/other			SAMN01902362	2010-03-15	mdsA=COMPLETE,mdsB=COMPLETE	arsD=HMM,asr=HMM,golS=COMPLETE,golT=COMPLETE,pcoA=COMPLETE,pcoB=COMPLETE,pcoC=COMPLETE,pcoD=COMPLETE,pcoE=COMPLETE,pcoR=COMPLETE,pcoS=COMPLETE,silA=COMPLETE,silB=COMPLETE,silC=COMPLETE,silE=COMPLETE,silF=COMPLETE,silP=COMPLETE,silR=COMPLETE,silS=COMPLETE	SRR6814050	Mbandaka
WAPHL_SAL-A00180	SRS551256,"WAPHL_SAL-A00180"	USA	chicken	3.11.26	animal	chicken	environmental/other			SAMN02183014	2012-02-13	fosA7=COMPLETE,mdsA=COMPLETE,mdsB=COMPLETE	arsR=COMPLETE,asr=HMM,golS=COMPLETE,golT=COMPLETE,pcoA=COMPLETE,pcoB=COMPLETE,pcoC=COMPLETE,pcoD=COMPLETE,pcoE=COMPLETE,pcoR=COMPLETE,pcoS=COMPLETE,silA=COMPLETE,silB=COMPLETE,silC=COMPLETE,silE=COMPLETE,silF=COMPLETE,silP=COMPLETE,silR=COMPLETE,silS=COMPLETE	SRR1158082	Heidelberg
WAPHL_SAL-A00181	SRS551272,"WAPHL_SAL-A00181"	USA	chicken	3.11.26	animal	chicken	environmental/other			SAMN02183015	2012-02-20	fosA7=COMPLETE,mdsA=COMPLETE,mdsB=COMPLETE	arsR=COMPLETE,asr=HMM,golS=COMPLETE,golT=COMPLETE,pcoA=COMPLETE,pcoB=COMPLETE,pcoC=COMPLETE,pcoD=COMPLETE,pcoE=COMPLETE,pcoR=COMPLETE,pcoS=COMPLETE,silA=COMPLETE,silB=COMPLETE,silC=COMPLETE,silE=COMPLETE,silF=COMPLETE,silP=COMPLETE,silR=COMPLETE,silS=COMPLETE	SRR1158114	Heidelberg
FAR0035	FAR0035,"SRS551183"	USA	tropical fruit	3.11.26	food	papaya	environmental/other	Mexico		SAMN02344911	2010-08-05	aph(3'')-Ib=COMPLETE,aph(6)-Id=COMPLETE,fosA7=COMPLETE,mdsA=COMPLETE,mdsB=COMPLETE	arsA=COMPLETE,arsB=COMPLETE,arsC=COMPLETE,arsD=COMPLETE,arsD=HMM,arsR=COMPLETE,asr=HMM,golS=COMPLETE,golT=COMPLETE,pcoA=COMPLETE,pcoC=COMPLETE,pcoD=COMPLETE,pcoR=COMPLETE,pcoS=COMPLETE,silA=COMPLETE,silB=COMPLETE,silC=COMPLETE,silE=COMPLETE,silF=COMPLETE,silP=COMPLETE,silR=COMPLETE,silS=COMPLETE,terD=COMPLETE,terW=COMPLETE,terZ=COMPLETE	SRR1157906	Agona
FAR0041	FAR0041,"SRS551269"	USA	tropical fruit	3.11.26	food	papaya	environmental/other	Mexico		SAMN02344926	2010-08-20	aph(3'')-Ib=COMPLETE,aph(6)-Id=COMPLETE,fosA7=COMPLETE,mdsA=COMPLETE,mdsB=COMPLETE	arsA=COMPLETE,arsB=COMPLETE,arsC=COMPLETE,arsD=COMPLETE,arsD=HMM,arsR=COMPLETE,asr=HMM,golS=COMPLETE,golT=COMPLETE,pcoA=COMPLETE,pcoC=COMPLETE,pcoD=COMPLETE,pcoR=COMPLETE,pcoS=COMPLETE,silA=COMPLETE,silB=COMPLETE,silC=COMPLETE,silE=COMPLETE,silF=COMPLETE,silP=COMPLETE,silR=COMPLETE,silS=COMPLETE,terD=COMPLETE,terW=COMPLETE,terZ=COMPLETE	SRR1158111	Agona
FMA0030	FMA0030,"SRS551217"	USA	environmental-factory/production facility	3.11.26	environmental	environmental swab sponge	environmental/other	USA		SAMN02345443	2012-01-19	mdsA=COMPLETE,mdsB=COMPLETE	arsD=HMM,asr=HMM,golS=COMPLETE,golT=COMPLETE,pcoA=COMPLETE,pcoB=COMPLETE,pcoC=COMPLETE,pcoD=COMPLETE,pcoE=COMPLETE,pcoR=COMPLETE,pcoS=COMPLETE,silA=COMPLETE,silB=COMPLETE,silC=COMPLETE,silE=COMPLETE,silF=COMPLETE,silP=COMPLETE,silR=COMPLETE,silS=COMPLETE	SRR1157998	Mbandaka
MDH-2013-00080	MDH-2013-00080,"SRS551195"	USA	pork	3.11.26	animal	porcine liver	environmental/other		Pig	SAMN02378085	2009-03-17	aadA2=COMPLETE,blaCARB-2=COMPLETE,blaTEM-1=COMPLETE,bleO=COMPLETE,dfrA12=COMPLETE,floR=COMPLETE,mdsA=COMPLETE,mdsB=COMPLETE,sul1=COMPLETE,sul1=PARTIAL_END_OF_CONTIG,sul3=COMPLETE,tet(A)=COMPLETE,tet(G)=COMPLETE,tet(M)=COMPLETE	asr=HMM,golS=COMPLETE,golT=COMPLETE,merA=HMM,merC=COMPLETE,merD=HMM,merE=HMM,merP=COMPLETE,merR=COMPLETE,merT=COMPLETE,qacEdelta1=COMPLETE,qacL=PARTIAL_END_OF_CONTIG,silA=COMPLETE,silB=COMPLETE,silC=COMPLETE,silE=COMPLETE,silF=COMPLETE,silP=COMPLETE,silR=COMPLETE,silS=COMPLETE	SRR1157943	Typhimurium
MDH-2013-00081	MDH-2013-00081,"SRS551241"	USA	pork	3.11.26	animal	porcine liver	environmental/other		Pig	SAMN02378086	2009-04-16	aadA1=COMPLETE,aadA2=COMPLETE,aadA2=PARTIAL_END_OF_CONTIG,ant(2'')-Ia=COMPLETE,aph(3'')-Ib=COMPLETE,aph(3'')-Ib=PARTIAL_END_OF_CONTIG,aph(3')-IIa=COMPLETE,aph(3')-Ia=COMPLETE,aph(6)-Ic=COMPLETE,aph(6)-Id=COMPLETE,blaCMY-2=COMPLETE,blaTEM-1=COMPLETE,ble=COMPLETE,ble=PARTIAL_END_OF_CONTIG,cmlA1=COMPLETE,cmlA5=COMPLETE,dfrA12=COMPLETE,floR=COMPLETE,fosA7=PARTIAL_END_OF_CONTIG,gyrB_S464F=POINT,mdsA=C…	arsR=COMPLETE,asr=HMM,golS=COMPLETE,golT=COMPLETE,merA=COMPLETE,merB=COMPLETE,merD=HMM,merD=PARTIAL,merE=COMPLETE,merE=HMM,merP=COMPLETE,merR=COMPLETE,merT=COMPLETE,pcoA=COMPLETE,pcoB=COMPLETE,pcoC=COMPLETE,pcoD=COMPLETE,pcoE=COMPLETE,pcoR=COMPLETE,pcoS=COMPLETE,qacEdelta1=COMPLETE,qacL=COMPLETE,silA=COMPLETE,silB=COMPLETE,silC=COMPLETE,silE=COMPLETE,silF=COMPLETE,silP=COMPLETE,silR=COMPLETE,silS…	SRR1158050	Heidelberg
MDH-2013-00084	MDH-2013-00084,"SRS551189"	USA	veterinary clinical/research| pig	3.11.26	animal	porcine lung	environmental/other		Pig	SAMN02378089	2009-05-15	aadA2=COMPLETE,blaCARB-2=COMPLETE,blaTEM-1=COMPLETE,bleO=COMPLETE,dfrA12=COMPLETE,floR=COMPLETE,mdsA=COMPLETE,mdsB=COMPLETE,sul1=COMPLETE,sul1=PARTIAL_END_OF_CONTIG,tet(G)=COMPLETE,tet(M)=COMPLETE	asr=HMM,golS=COMPLETE,golT=COMPLETE,merA=HMM,merC=COMPLETE,merD=HMM,merE=HMM,merP=COMPLETE,merR=COMPLETE,merT=COMPLETE,qacEdelta1=COMPLETE,qacL=PARTIAL_END_OF_CONTIG,silA=COMPLETE,silB=COMPLETE,silC=COMPLETE,silE=COMPLETE,silF=COMPLETE,silP=COMPLETE,silR=COMPLETE,silS=COMPLETE	SRR1157920	Typhimurium
MDH-2013-00086	MDH-2013-00086,"SRS551257"	USA	turkey	3.11.26	food	ground turkey	environmental/other			SAMN02378091	2009-06-01	blaTEM-1=COMPLETE,mcr-9.1=COMPLETE,mdsA=MISTRANSLATION,mdsB=COMPLETE,tet(B)=COMPLETE	asr=HMM,golS=COMPLETE,golT=COMPLETE,pcoS=PARTIAL_END_OF_CONTIG,terD=COMPLETE,terW=COMPLETE,terZ=COMPLETE	SRR1158083	Saintpaul
MDH-2013-00093	MDH-2013-00093,"SRS551105"	USA	turkey	3.11.26	food	ground turkey	environmental/other			SAMN02378098	2009-09-28	mdsA=COMPLETE,mdsB=COMPLETE	arsD=HMM,asr=HMM,golS=COMPLETE,golT=COMPLETE,pcoA=COMPLETE,pcoB=COMPLETE,pcoC=COMPLETE,pcoD=COMPLETE,pcoE=COMPLETE,pcoR=COMPLETE,pcoS=COMPLETE,silA=COMPLETE,silB=COMPLETE,silC=COMPLETE,silE=COMPLETE,silF=COMPLETE,silP=COMPLETE,silR=COMPLETE,silS=COMPLETE	SRR1157725	Tennessee
MDH-2013-00099	MDH-2013-00099,"SRS551273"	USA	pork	3.11.26	animal	porcine liver	environmental/other		Pig	SAMN02378104	2009-10-22	aadA2=COMPLETE,blaTEM-1=COMPLETE,bleO=COMPLETE,dfrA12=COMPLETE,mdsA=COMPLETE,mdsB=COMPLETE,sul1=COMPLETE,tet(A)=COMPLETE,tet(M)=COMPLETE	asr=HMM,golS=COMPLETE,golT=COMPLETE,merA=HMM,merC=COMPLETE,merD=HMM,merE=HMM,merP=COMPLETE,merR=COMPLETE,merT=COMPLETE,qacEdelta1=COMPLETE,silA=COMPLETE,silB=COMPLETE,silC=COMPLETE,silE=COMPLETE,silF=COMPLETE,silP=COMPLETE,silR=COMPLETE,silS=COMPLETE	SRR1158115	I -:-:-
MDH-2013-00111	MDH-2013-00111,"SRS551264"	USA	veterinary clinical/research| pig	3.11.26	animal	porcine tissue	environmental/other		Pig	SAMN02378116	2010-06-09	aadA2=COMPLETE,blaCARB-2=COMPLETE,blaTEM-1=COMPLETE,bleO=COMPLETE,dfrA12=COMPLETE,mdsA=COMPLETE,mdsB=COMPLETE,sul1=COMPLETE,sul3=COMPLETE,tet(A)=COMPLETE,tet(M)=COMPLETE	asr=HMM,golS=COMPLETE,golT=COMPLETE,merA=HMM,merC=COMPLETE,merD=HMM,merE=HMM,merP=COMPLETE,merR=COMPLETE,merT=COMPLETE,qacEdelta1=COMPLETE,qacL=PARTIAL_END_OF_CONTIG,silA=COMPLETE,silB=COMPLETE,silC=COMPLETE,silE=COMPLETE,silF=COMPLETE,silP=COMPLETE,silR=COMPLETE,silS=COMPLETE	SRR1158096	Typhimurium
WAPHL_SAL-A00182	SRS551315,"WAPHL_SAL-A00182"	USA	turkey	3.11.26	food	ground turkey	environmental/other			SAMN02183016	2012-02-20	mdsA=COMPLETE,mdsB=COMPLETE	arsC=HMM,asr=HMM,golS=COMPLETE,golT=COMPLETE,pcoA=COMPLETE,pcoB=COMPLETE,pcoC=COMPLETE,pcoD=COMPLETE,pcoE=COMPLETE,pcoR=COMPLETE,pcoS=COMPLETE,silA=COMPLETE,silB=COMPLETE,silC=COMPLETE,silE=COMPLETE,silF=COMPLETE,silP=COMPLETE,silR=COMPLETE,silS=COMPLETE	SRR1158208	Schwarzengrund
FMA0069	FMA0069,"SRS551292"	USA	multi-ingredient| seeds	3.11.26	food	sesame seed paste	environmental/other	Lebanon		SAMN02345226	2011-06-16	mdsA=COMPLETE,mdsB=COMPLETE	arsC=HMM,arsD=HMM,asr=HMM,golS=COMPLETE,golT=COMPLETE,pcoA=COMPLETE,pcoB=COMPLETE,pcoC=COMPLETE,pcoD=COMPLETE,pcoE=COMPLETE,pcoR=COMPLETE,pcoS=COMPLETE,silA=COMPLETE,silB=COMPLETE,silC=COMPLETE,silE=COMPLETE,silF=COMPLETE,silP=COMPLETE,silR=COMPLETE,silS=COMPLETE	SRR1158157	Cubana
MDH-2013-00095	MDH-2013-00095,"SRS551308"	USA	pork	3.11.26	animal	porcine liver	environmental/other		Pig	SAMN02378100	2009-09-03	aadA2=COMPLETE,blaCARB-2=COMPLETE,bleO=COMPLETE,dfrA12=COMPLETE,floR=COMPLETE,mdsA=COMPLETE,mdsB=COMPLETE,sul1=COMPLETE,tet(A)=COMPLETE,tet(G)=COMPLETE,tet(M)=COMPLETE	asr=HMM,golS=COMPLETE,golT=COMPLETE,merA=HMM,merC=COMPLETE,merD=HMM,merE=HMM,merP=COMPLETE,merR=COMPLETE,merT=COMPLETE,qacEdelta1=COMPLETE,silA=COMPLETE,silB=COMPLETE,silC=COMPLETE,silE=COMPLETE,silF=COMPLETE,silP=COMPLETE,silR=COMPLETE,silS=COMPLETE	SRR1158201	Typhimurium
FMA0078	FMA0078,"SRS554749"	USA	fish	3.11.26	food	frozen yellowfin tuna	environmental/other	Indonesia		SAMN02345131	2011-03-13	dfrA1=COMPLETE,mdsA=COMPLETE,mdsB=COMPLETE,sul1=COMPLETE	arsD=HMM,asr=HMM,golS=COMPLETE,golT=COMPLETE,pcoA=COMPLETE,pcoB=COMPLETE,pcoC=COMPLETE,pcoD=COMPLETE,pcoE=COMPLETE,pcoR=COMPLETE,pcoS=COMPLETE,qacEdelta1=COMPLETE,silA=COMPLETE,silB=COMPLETE,silC=COMPLETE,silE=COMPLETE,silF=COMPLETE,silP=COMPLETE,silR=COMPLETE,silS=COMPLETE	SRR1164505	I -:-:-
FNE0057	FNE0057,"SRS554803"	USA	seeded vegetables (solanaceous)| other (flavoring or seasoning)	3.11.26	food	chili powder	environmental/other	Pakistan		SAMN02345152	2011-04-03	mdsA=COMPLETE,mdsB=COMPLETE	arsC=HMM,arsD=HMM,asr=HMM,golS=COMPLETE,golT=COMPLETE,pcoA=COMPLETE,pcoB=COMPLETE,pcoC=COMPLETE,pcoD=COMPLETE,pcoE=COMPLETE,pcoR=COMPLETE,pcoS=COMPLETE,silA=COMPLETE,silB=COMPLETE,silC=COMPLETE,silE=COMPLETE,silF=COMPLETE,silP=COMPLETE,silR=COMPLETE,silS=COMPLETE	SRR1164559	Amsterdam
MDH-2013-00068	MDH-2013-00068,"SRS554800"	USA	veterinary clinical/research| pig	3.11.26	animal	porcine tissue	environmental/other		Pig	SAMN02378073	2009-01-15	aadA2=COMPLETE,blaCARB-2=COMPLETE,blaTEM-1=COMPLETE,bleO=COMPLETE,dfrA12=COMPLETE,floR=COMPLETE,mdsA=COMPLETE,mdsB=COMPLETE,sul1=COMPLETE,sul1=PARTIAL,sul3=COMPLETE,tet(A)=COMPLETE,tet(G)=COMPLETE,tet(M)=COMPLETE	asr=HMM,golS=COMPLETE,golT=COMPLETE,merA=HMM,merC=COMPLETE,merD=HMM,merE=HMM,merP=COMPLETE,merR=COMPLETE,merT=COMPLETE,qacEdelta1=COMPLETE,silA=COMPLETE,silB=COMPLETE,silC=COMPLETE,silE=COMPLETE,silF=COMPLETE,silP=COMPLETE,silR=COMPLETE,silS=COMPLETE	SRR1164556	I -:-:-
MDH-2013-00073	MDH-2013-00073,"SRS554795"	USA	veterinary clinical/research| cow	3.11.26	animal	tissue (Bos taurus)	environmental/other		Bos taurus	SAMN02378078	2009-03-02	aac(3)-IVa=COMPLETE,aadA12=COMPLETE,aadA22=PARTIAL_END_OF_CONTIG,aadA2=COMPLETE,aadA2=PARTIAL_END_OF_CONTIG,aph(3')-Ia=COMPLETE,aph(4)-Ia=COMPLETE,blaTEM-1=COMPLETE,dfrA12=COMPLETE,mdsA=COMPLETE,mdsB=COMPLETE,sul1=COMPLETE,tet(B)=COMPLETE	asr=HMM,golS=COMPLETE,golT=COMPLETE,merA=HMM,merC=COMPLETE,merD=HMM,merE=HMM,merP=COMPLETE,merR=COMPLETE,merT=COMPLETE,pcoE=COMPLETE,qacEdelta1=COMPLETE,silA=COMPLETE,silB=COMPLETE,silC=COMPLETE,silE=COMPLETE,silF=COMPLETE,silP=COMPLETE,silR=COMPLETE,silS=COMPLETE,terD=COMPLETE,terW=COMPLETE,terZ=COMPLETE	SRR1164551	Typhimurium
FMA0085	FMA0085,"SRS554839"	USA	seeded vegetables (solanaceous)	3.11.26	food	dried chili	environmental/other	Thailand		SAMN02345081	2011-01-22	aph(3'')-Ib=COMPLETE,aph(6)-Id=COMPLETE,blaCTX-M-24=COMPLETE,blaCTX-M-27=COMPLETE,blaCTX-M=COMPLETE,blaTEM-1=COMPLETE,dfrA17=COMPLETE,floR=COMPLETE,gyrA_D87N=POINT,gyrA_S83F=POINT,mdsA=COMPLETE,mdsB=COMPLETE,mph(A)=COMPLETE,parC_S80R=POINT,tet(A)=COMPLETE	asr=HMM,golS=COMPLETE,golT=COMPLETE,pcoE=COMPLETE,pcoS=PARTIAL_END_OF_CONTIG	SRR1164595	Indiana
MDH-2013-00065	MDH-2013-00065,"SRS554836"	USA	veterinary clinical/research| pig	3.11.26	animal	porcine lung	environmental/other		Pig	SAMN02378070	2008-12-03	aadA2=COMPLETE,blaTEM-1=COMPLETE,bleO=COMPLETE,dfrA12=COMPLETE,mdsA=COMPLETE,mdsB=COMPLETE,sul3=COMPLETE,tet(A)=COMPLETE,tet(M)=COMPLETE	asr=HMM,golS=COMPLETE,golT=COMPLETE,merA=HMM,merC=COMPLETE,merD=HMM,merE=HMM,merP=COMPLETE,merR=COMPLETE,merT=COMPLETE,qacL=PARTIAL,silA=COMPLETE,silB=COMPLETE,silC=COMPLETE,silE=COMPLETE,silF=COMPLETE,silP=COMPLETE,silR=COMPLETE,silS=COMPLETE	SRR1164592	Typhimurium
MDH-2013-00076	MDH-2013-00076,"SRS554832"	USA	pork	3.11.26	animal	porcine liver	environmental/other		Pig	SAMN02378081	2009-04-01	aadA2=COMPLETE,blaCARB-2=COMPLETE,bleO=COMPLETE,dfrA12=COMPLETE,floR=COMPLETE,mdsA=COMPLETE,mdsB=COMPLETE,sul1=COMPLETE,sul1=PARTIAL_END_OF_CONTIG,tet(A)=COMPLETE,tet(G)=COMPLETE,tet(M)=COMPLETE	asr=HMM,golS=COMPLETE,golT=COMPLETE,merA=HMM,merC=PARTIAL_END_OF_CONTIG,merD=HMM,merE=HMM,merP=HMM,merR=COMPLETE,merT=COMPLETE,qacEdelta1=COMPLETE,silA=COMPLETE,silB=COMPLETE,silC=COMPLETE,silE=COMPLETE,silF=COMPLETE,silP=COMPLETE,silR=COMPLETE,silS=COMPLETE	SRR1164588	Typhimurium
MDH-2013-00057	MDH-2013-00057,"SRS554841"	USA	veterinary clinical/research| pig	3.11.26	animal	porcine tissue	environmental/other		Pig	SAMN02378062	2008-09-25	aadA2=COMPLETE,blaCARB-2=COMPLETE,bleO=COMPLETE,dfrA12=COMPLETE,mdsA=COMPLETE,mdsB=COMPLETE,sul1=COMPLETE,tet(A)=COMPLETE,tet(M)=COMPLETE	asr=HMM,golS=COMPLETE,golT=COMPLETE,merA=HMM,merC=COMPLETE,merD=HMM,merE=HMM,merP=COMPLETE,merR=COMPLETE,merT=COMPLETE,qacEdelta1=COMPLETE,silE=COMPLETE,silR=PARTIAL_END_OF_CONTIG,silS=COMPLETE	SRR1164597	Typhimurium
MDH-2013-00032	MDH-2013-00032,"SRS556236"	USA	multi-ingredient	3.11.26	food	food	environmental/other			SAMN02378037	2008-04-22	aac(3)-VIa=COMPLETE,aadA1=COMPLETE,fosA7.3=COMPLETE,mdsA=COMPLETE,mdsB=COMPLETE,sul1=COMPLETE,tet(A)=COMPLETE	arsC=HMM,arsD=HMM,asr=HMM,golS=COMPLETE,golT=COMPLETE,pcoA=COMPLETE,pcoB=COMPLETE,pcoC=COMPLETE,pcoD=COMPLETE,pcoE=COMPLETE,pcoR=COMPLETE,pcoS=COMPLETE,qacE=COMPLETE,qacEdelta1=COMPLETE,silA=COMPLETE,silB=COMPLETE,silC=COMPLETE,silE=COMPLETE,silF=COMPLETE,silP=COMPLETE,silR=COMPLETE,silS=COMPLETE	SRR1166634	Derby
MDH-2013-00035	MDH-2013-00035,"SRS556232"	USA	multi-ingredient| poultry	3.11.26	food	chicken cordon bleu	environmental/other			SAMN02378040	2008-04-09	fosA7=PARTIAL,mdsA=COMPLETE,mdsB=COMPLETE	arsD=HMM,asr=HMM,golS=COMPLETE,golT=COMPLETE,pcoA=COMPLETE,pcoB=COMPLETE,pcoC=COMPLETE,pcoD=COMPLETE,pcoE=COMPLETE,pcoR=COMPLETE,pcoS=COMPLETE,silA=COMPLETE,silB=COMPLETE,silC=COMPLETE,silE=COMPLETE,silF=COMPLETE,silP=COMPLETE,silR=COMPLETE,silS=COMPLETE	SRR1166628	Montevideo
MDH-2013-00155	MDH-2013-00155,"SRS556262"	USA	chicken	3.11.26	food	chicken breast	environmental/other			SAMN02378160	2011-10-24	aadA1=COMPLETE,dfrA15=COMPLETE,mdsA=COMPLETE,mdsB=COMPLETE,sul1=COMPLETE,tet(B)=COMPLETE	arsD=HMM,asr=HMM,golS=COMPLETE,golT=COMPLETE,merA=HMM,merC=COMPLETE,merD=HMM,merE=HMM,merP=COMPLETE,merR=COMPLETE,merT=COMPLETE,pcoA=COMPLETE,pcoB=COMPLETE,pcoC=COMPLETE,pcoD=COMPLETE,pcoR=COMPLETE,pcoS=COMPLETE,qacEdelta1=COMPLETE,silA=COMPLETE,silB=COMPLETE,silC=COMPLETE,silE=COMPLETE,silF=COMPLETE,silP=COMPLETE,silR=COMPLETE,silS=COMPLETE,terD=COMPLETE,terW=COMPLETE,terZ=COMPLETE	SRR1166660	Kentucky
MDH-2013-00160	MDH-2013-00160,"SRS556230"	USA	veterinary clinical/research| pig	3.11.26	animal	porcine feces	environmental/other		Pig	SAMN02378165	2012-01-12	aadA2=COMPLETE,blaTEM-1=COMPLETE,bleO=COMPLETE,dfrA12=COMPLETE,mdsA=COMPLETE,mdsB=COMPLETE,sul1=COMPLETE,tet(A)=COMPLETE,tet(M)=COMPLETE	asr=HMM,golS=COMPLETE,golT=COMPLETE,merA=HMM,merC=COMPLETE,merD=HMM,merE=HMM,merP=COMPLETE,merR=COMPLETE,merT=COMPLETE,qacEdelta1=COMPLETE,silA=COMPLETE,silB=COMPLETE,silC=COMPLETE,silE=COMPLETE,silF=COMPLETE,silP=COMPLETE,silP=PARTIAL_END_OF_CONTIG,silR=COMPLETE,silS=COMPLETE	SRR1166620	I -:-:-
MDH-2013-00161	MDH-2013-00161,"SRS556267"	USA	chicken	3.11.26	food	chicken breast	environmental/other			SAMN02378166	2012-04-09	aph(3'')-Ib=COMPLETE,aph(6)-Id=COMPLETE,mdsA=COMPLETE,mdsB=PARTIAL_END_OF_CONTIG	arsD=HMM,asr=HMM,golS=COMPLETE,golT=COMPLETE,pcoA=COMPLETE,pcoB=COMPLETE,pcoC=COMPLETE,pcoD=COMPLETE,pcoE=COMPLETE,pcoR=COMPLETE,pcoS=COMPLETE,silA=COMPLETE,silB=COMPLETE,silC=COMPLETE,silE=COMPLETE,silF=COMPLETE,silP=COMPLETE,silR=COMPLETE,silS=COMPLETE,terD=COMPLETE,terW=COMPLETE,terZ=COMPLETE	SRR1166665	Kentucky
MDH-2013-00164	MDH-2013-00164,"SRS556249"	USA	veterinary clinical/research| pig	3.11.26	animal	porcine feces	environmental/other		Pig	SAMN02378169	2012-03-21	aadA2=COMPLETE,ant(2'')-Ia=COMPLETE,aph(3'')-Ib=PARTIAL,aph(3')-Ia=COMPLETE,aph(6)-Id=COMPLETE,blaTEM-1=COMPLETE,bleO=COMPLETE,cmlA1=PARTIAL_END_OF_CONTIG,cmlA5=PARTIAL_END_OF_CONTIG,dfrA12=COMPLETE,floR=COMPLETE,gyrA_S83F=POINT,mdsA=COMPLETE,mdsB=COMPLETE,sul2=COMPLETE,sul3=COMPLETE,sul3=PARTIAL,tet(A)=COMPLETE,tet(A)=PARTIAL_END_OF_CONTIG,tet(M)=COMPLETE	asr=HMM,golS=COMPLETE,golT=COMPLETE,merA=COMPLETE,merA=HMM,merB=COMPLETE,merC=COMPLETE,merD=COMPLETE,merD=HMM,merE=COMPLETE,merE=HMM,merP=COMPLETE,merR=COMPLETE,merT=COMPLETE,qacEdelta1=COMPLETE,silA=COMPLETE,silB=COMPLETE,silC=COMPLETE,silE=COMPLETE,silF=COMPLETE,silP=COMPLETE,silR=COMPLETE,silS=COMPLETE	SRR1166648	Typhimurium
VA_WGS-00049	SRS556263,"VA_WGS-00049"	USA	turkey	3.11.26	animal	Not Provided	environmental/other		Meleagris sp.	SAMN02403270	2005-09-30	aac(6')-Ib4=COMPLETE,aadA1=COMPLETE,aadA2=COMPLETE,ant(2'')-Ia=COMPLETE,aph(3'')-Ib=COMPLETE,aph(6)-Id=COMPLETE,blaCMY=PARTIAL_END_OF_CONTIG,grdA=COMPLETE,mdsA=COMPLETE,mdsB=COMPLETE,sul1=COMPLETE,sul2=COMPLETE,tet(A)=COMPLETE,tet(C)=COMPLETE	asr=HMM,clpK=COMPLETE,golS=COMPLETE,golT=COMPLETE,hdeD-GI=COMPLETE,hsp20=COMPLETE,kefB-GI=COMPLETE,merA=COMPLETE,merA=HMM,merB=COMPLETE,merC=COMPLETE,merD=COMPLETE,merD=HMM,merE=COMPLETE,merP=COMPLETE,merR=COMPLETE,merT=COMPLETE,pcoA=COMPLETE,pcoB=COMPLETE,pcoC=COMPLETE,pcoD=COMPLETE,pcoE=COMPLETE,pcoR=COMPLETE,pcoS=COMPLETE,psi-GI=COMPLETE,qacE=PARTIAL_END_OF_CONTIG,qacEdelta1=COMPLETE,shsP=COMP…	SRR1166661	Bredeney
VA_WGS-00050	SRS556224,"VA_WGS-00050"	USA	chicken	3.11.26	animal	Not Provided	environmental/other		Gallus gallus	SAMN02403271	2005-10-04	mdsA=COMPLETE,mdsB=COMPLETE	arsD=HMM,asr=HMM,golS=COMPLETE,golT=COMPLETE,pcoA=COMPLETE,pcoB=COMPLETE,pcoC=COMPLETE,pcoD=COMPLETE,pcoE=COMPLETE,pcoR=COMPLETE,pcoS=COMPLETE,silA=COMPLETE,silB=COMPLETE,silC=COMPLETE,silE=COMPLETE,silF=COMPLETE,silP=COMPLETE,silR=COMPLETE,silS=COMPLETE	SRR1166609	Senftenberg
VA_WGS-00051	SRS556235,"VA_WGS-00051"	USA	chicken	3.11.26	animal	Not Provided	environmental/other		Gallus gallus	SAMN02403272	2005-10-05	aac(3)-VIa=COMPLETE,aac(3)-VIa=PARTIAL_END_OF_CONTIG,aadA1=COMPLETE,mdsA=COMPLETE,mdsB=COMPLETE,sul1=COMPLETE,sul1=PARTIAL	arsA=COMPLETE,arsB=COMPLETE,arsC=COMPLETE,arsD=COMPLETE,arsD=HMM,arsR=COMPLETE,asr=HMM,golS=COMPLETE,golT=COMPLETE,merA=COMPLETE,merC=HMM,merD=COMPLETE,merE=COMPLETE,merP=COMPLETE,merP=HMM,merR=COMPLETE,merT=COMPLETE,pcoA=COMPLETE,pcoC=COMPLETE,pcoD=COMPLETE,pcoR=COMPLETE,pcoS=COMPLETE,qacE=COMPLETE,qacEdelta1=COMPLETE,silA=COMPLETE,silB=COMPLETE,silC=COMPLETE,silE=COMPLETE,silF=COMPLETE,silP=COM…	SRR1166630	Ohio
FNW19G77	FNW19G77,"SRS557279"	USA	other animal	3.11.26	food	frozen quail	environmental/other	Canada		SAMN02344853	2010-06-08	mdsA=COMPLETE,mdsB=COMPLETE	arsD=HMM,asr=HMM,golS=COMPLETE,golT=COMPLETE,pcoA=COMPLETE,pcoB=COMPLETE,pcoC=COMPLETE,pcoD=COMPLETE,pcoE=COMPLETE,pcoR=COMPLETE,pcoS=COMPLETE,silA=COMPLETE,silB=COMPLETE,silC=COMPLETE,silE=COMPLETE,silF=COMPLETE,silP=COMPLETE,silR=COMPLETE,silS=COMPLETE	SRR1168373	Senftenberg
FSF0060	FSF0060,"SRS558597"	USA	dietary supplement	3.11.26	food	dietary supplement chinemys nigricans	environmental/other	Taiwan		SAMN02344799	2010-04-15	mdsA=COMPLETE,mdsB=COMPLETE	arsD=HMM,asr=HMM,golS=COMPLETE,golT=COMPLETE,pcoA=COMPLETE,pcoB=COMPLETE,pcoC=COMPLETE,pcoD=COMPLETE,pcoE=COMPLETE,pcoR=COMPLETE,pcoS=COMPLETE,silA=COMPLETE,silB=COMPLETE,silC=COMPLETE,silE=COMPLETE,silF=COMPLETE,silP=COMPLETE,silR=COMPLETE,silS=COMPLETE	SRR1170877	Senftenberg
MDH-2013-00135	MDH-2013-00135,"SRS559024"	USA	veterinary clinical/research| pig	3.11.26	animal	porcine tissue	environmental/other		Pig	SAMN02378140	2011-03-25	aac(3)-IVa=COMPLETE,aadA2=COMPLETE,aadA5=COMPLETE,aph(3'')-Ib=COMPLETE,aph(3')-Ia=COMPLETE,aph(4)-Ia=COMPLETE,aph(6)-Id=COMPLETE,armA=COMPLETE,blaCMY-2=COMPLETE,blaTEM-1=COMPLETE,blaTEM=PARTIAL,bleO=COMPLETE,dfrA1=COMPLETE,floR=COMPLETE,mdsA=COMPLETE,mdsB=COMPLETE,mph(E)=COMPLETE,msr(E)=COMPLETE,sul1=COMPLETE,sul2=COMPLETE,tet(A)=COMPLETE	arsD=HMM,asr=HMM,golS=COMPLETE,golT=COMPLETE,merA=COMPLETE,merA=HMM,merB=COMPLETE,merC=COMPLETE,merD=COMPLETE,merD=HMM,merE=COMPLETE,merE=HMM,merP=COMPLETE,merP=PARTIAL_END_OF_CONTIG,merR=COMPLETE,merT=COMPLETE,pcoA=COMPLETE,pcoB=COMPLETE,pcoC=COMPLETE,pcoD=COMPLETE,pcoR=COMPLETE,pcoS=COMPLETE,qacEdelta1=COMPLETE,silA=COMPLETE,silB=COMPLETE,silC=COMPLETE,silE=COMPLETE,silF=COMPLETE,silP=PARTIAL,s…	SRR1171416	Newport
MDH-2013-00139	MDH-2013-00139,"SRS559026"	USA	animal feed	3.11.26	Animal feed	cat food	environmental/other			SAMN02378144	2011-05-31	mdsA=COMPLETE,mdsB=COMPLETE	arsD=HMM,asr=HMM,golS=COMPLETE,golT=COMPLETE,pcoA=COMPLETE,pcoB=COMPLETE,pcoC=COMPLETE,pcoD=COMPLETE,pcoE=COMPLETE,pcoR=COMPLETE,pcoS=COMPLETE,silA=COMPLETE,silB=COMPLETE,silC=COMPLETE,silE=COMPLETE,silF=COMPLETE,silP=COMPLETE,silR=COMPLETE,silS=COMPLETE	SRR1171451	Senftenberg
FAR0069	FAR0069,"SRS561272"	USA	other (flavoring or seasoning)	3.11.26	food	powdered cumin	environmental/other	United Kingdom		SAMN02345174	2011-04-25	mdsA=COMPLETE,mdsB=COMPLETE	arsC=HMM,arsD=HMM,asr=HMM,golS=COMPLETE,golT=COMPLETE,pcoA=COMPLETE,pcoB=COMPLETE,pcoC=COMPLETE,pcoD=COMPLETE,pcoE=COMPLETE,pcoR=COMPLETE,pcoS=COMPLETE,silA=COMPLETE,silB=COMPLETE,silC=COMPLETE,silE=COMPLETE,silF=COMPLETE,silP=COMPLETE,silR=COMPLETE,silS=COMPLETE	SRR1175781	Kentucky
FAR0051	FAR0051,"SRS561282"	USA	nuts| seeded vegetables (legumes)	3.11.26	food	peanut butter	environmental/other	USA		SAMN02345589	2012-06-13	mdsA=COMPLETE,mdsB=COMPLETE	arsC=HMM,arsD=HMM,asr=HMM,golS=COMPLETE,golT=COMPLETE,pcoA=COMPLETE,pcoB=COMPLETE,pcoC=COMPLETE,pcoD=COMPLETE,pcoE=COMPLETE,pcoR=COMPLETE,pcoS=COMPLETE,silA=COMPLETE,silB=COMPLETE,silC=COMPLETE,silE=COMPLETE,silF=COMPLETE,silP=COMPLETE,silR=COMPLETE,silS=COMPLETE	SRR1175794	Senftenberg
FNW19G96	FNW19G96,"SRS561305"	USA	fish	3.11.26	food	whole climbing perch fish	environmental/other	Viet Nam		SAMN02344903	2010-07-28	aadA1=COMPLETE,aadA1=PARTIAL_END_OF_CONTIG,aadA2=COMPLETE,blaTEM-1=COMPLETE,cmlA1=COMPLETE,dfrA12=COMPLETE,floR=COMPLETE,mdsA=COMPLETE,mdsB=COMPLETE,qnrS1=COMPLETE,sul2=COMPLETE,sul3=COMPLETE,tet(A)=COMPLETE,tet(M)=COMPLETE	arsD=HMM,asr=HMM,golS=COMPLETE,golT=COMPLETE,pcoA=PARTIAL_END_OF_CONTIG,pcoB=COMPLETE,pcoC=PARTIAL_END_OF_CONTIG,pcoD=COMPLETE,pcoE=COMPLETE,pcoR=COMPLETE,pcoS=PARTIAL_END_OF_CONTIG,qacL=COMPLETE,silA=COMPLETE,silB=PARTIAL_END_OF_CONTIG,silC=PARTIAL_END_OF_CONTIG,silE=PARTIAL_END_OF_CONTIG,silF=COMPLETE,silR=PARTIAL_END_OF_CONTIG,silS=PARTIAL_END_OF_CONTIG	SRR1175818	Rissen
FAR0056	FAR0056,"SRS561304"	USA	nuts| seeded vegetables (legumes)	3.11.26	food	shelled peanut	environmental/other	Mexico		SAMN02345100	2011-02-10	mdsA=COMPLETE,mdsB=COMPLETE	golS=COMPLETE,golT=COMPLETE,pcoA=COMPLETE,pcoB=COMPLETE,pcoC=COMPLETE,pcoD=COMPLETE,pcoE=COMPLETE,pcoR=COMPLETE,pcoS=COMPLETE,silA=COMPLETE,silB=COMPLETE,silC=COMPLETE,silE=COMPLETE,silF=COMPLETE,silP=COMPLETE,silR=COMPLETE,silS=COMPLETE	SRR1175817	Mbandaka
FMA0055	FMA0055,"SRS561312"	USA	tropical fruit	3.11.26	food	papaya	environmental/other	Mexico		SAMN02345314	2011-09-12	aph(3'')-Ib=COMPLETE,aph(6)-Id=COMPLETE,mdsA=COMPLETE,mdsB=COMPLETE	arsC=COMPLETE,arsD=HMM,asr=HMM,golS=COMPLETE,golT=COMPLETE,merA=COMPLETE,merC=HMM,merD=COMPLETE,merE=COMPLETE,merP=HMM,merR=COMPLETE,merT=COMPLETE,pcoA=COMPLETE,pcoB=COMPLETE,pcoC=COMPLETE,pcoD=COMPLETE,pcoE=COMPLETE,pcoR=COMPLETE,pcoS=COMPLETE,silA=COMPLETE,silB=COMPLETE,silC=COMPLETE,silE=COMPLETE,silF=COMPLETE,silP=COMPLETE,silR=COMPLETE,silS=COMPLETE,terD=COMPLETE,terW=COMPLETE,terZ=COMPLETE	SRR1175825	Mbandaka
NY_IDR1100000071	11NY01GT05-S,"N29321","NY_IDR1100000071","SRS562098"	USA	turkey	3.11.26	food	ground turkey	environmental/other			SAMN01902379	2011-01-03	aadA2=COMPLETE,ant(2'')-Ia=COMPLETE,aph(3')-Ia=COMPLETE,blaTEM-1=COMPLETE,mdsA=COMPLETE,mdsB=COMPLETE,sul1=COMPLETE	arsD=HMM,asr=HMM,golS=COMPLETE,golT=COMPLETE,pcoA=COMPLETE,pcoB=COMPLETE,pcoC=COMPLETE,pcoD=COMPLETE,pcoE=COMPLETE,pcoR=COMPLETE,pcoS=COMPLETE,qacEdelta1=COMPLETE,silA=COMPLETE,silB=COMPLETE,silC=COMPLETE,silE=COMPLETE,silF=COMPLETE,silP=COMPLETE,silR=COMPLETE,silS=COMPLETE	SRR1177170	Senftenberg
FNW19H12	FNW19H12,"SRS562129"	USA	tropical fruit	3.11.26	food	papaya	environmental/other	Mexico		SAMN02344928	2010-08-22	aph(3'')-Ib=COMPLETE,aph(6)-Id=COMPLETE,mdsA=COMPLETE,mdsB=COMPLETE	arsC=COMPLETE,arsD=HMM,asr=HMM,golS=COMPLETE,golT=COMPLETE,merA=COMPLETE,merC=HMM,merD=COMPLETE,merE=COMPLETE,merP=HMM,merR=COMPLETE,merT=COMPLETE,pcoA=COMPLETE,pcoB=COMPLETE,pcoC=COMPLETE,pcoD=COMPLETE,pcoE=COMPLETE,pcoR=COMPLETE,pcoS=COMPLETE,silA=COMPLETE,silB=COMPLETE,silC=COMPLETE,silE=COMPLETE,silF=COMPLETE,silP=COMPLETE,silR=COMPLETE,silS=COMPLETE,terD=COMPLETE,terW=COMPLETE,terZ=COMPLETE	SRR1177185	Mbandaka
FNW19H20	FNW19H20,"SRS562167"	USA	tropical fruit	3.11.26	food	papaya	environmental/other	Mexico		SAMN02344951	2010-09-14	aac(2')-IIa=COMPLETE,aph(3'')-Ib=COMPLETE,aph(6)-Id=COMPLETE,fosA7.4=COMPLETE,mcr-9.1=COMPLETE,mdsA=COMPLETE,mdsB=COMPLETE	arsC=COMPLETE,arsD=HMM,asr=HMM,golS=COMPLETE,golT=COMPLETE,merA=HMM,merC=HMM,merD=COMPLETE,merE=COMPLETE,merP=COMPLETE,merR=COMPLETE,merT=COMPLETE,pcoS=COMPLETE,silA=COMPLETE,silB=COMPLETE,silC=COMPLETE,silE=COMPLETE,silF=COMPLETE,silP=COMPLETE,silR=COMPLETE,silS=COMPLETE,terD=COMPLETE,terW=COMPLETE,terZ=COMPLETE	SRR1177206	I -:-:-
NY-swgs1100	NY-swgs1100,"SRS562162"	USA	veterinary clinical/research| pig	3.11.26	animal	pig stool	environmental/other			SAMN02595814	2007-11-29	aac(3)-IVa=COMPLETE,aadA2=COMPLETE,aph(3'')-Ib=COMPLETE,aph(3')-Ia=COMPLETE,aph(4)-Ia=COMPLETE,aph(6)-Id=COMPLETE,blaTEM-1=COMPLETE,bleO=COMPLETE,dfrA12=COMPLETE,floR=COMPLETE,mdsA=COMPLETE,mdsB=COMPLETE,sul2=COMPLETE,sul3=COMPLETE,tet(A)=COMPLETE	asr=HMM,golS=COMPLETE,golT=COMPLETE,merA=COMPLETE,merA=HMM,merB=COMPLETE,merC=COMPLETE,merD=COMPLETE,merD=HMM,merE=COMPLETE,merE=HMM,merP=COMPLETE,merR=COMPLETE,merT=COMPLETE,qacL=COMPLETE,silA=COMPLETE,silB=COMPLETE,silC=COMPLETE,silE=COMPLETE,silF=COMPLETE,silP=COMPLETE,silR=COMPLETE,silS=COMPLETE	SRR1177196	Typhimurium
NY_IDR1100030861	11NY10PC05-S,"N37938","NY_IDR1100030861","SRS562278"	USA	pork	3.11.26	food	pork chop	environmental/other			SAMN01902395	2011-10-17	aph(3'')-Ib=COMPLETE,aph(3')-IIa=COMPLETE,aph(6)-Ic=COMPLETE,aph(6)-Id=COMPLETE,ble=COMPLETE,fosA7=PARTIAL,fosA7=PARTIAL_END_OF_CONTIG,mdsA=COMPLETE,mdsB=COMPLETE,tet(B)=COMPLETE	arsR=COMPLETE,asr=HMM,golS=COMPLETE,golT=COMPLETE,pcoA=COMPLETE,pcoB=COMPLETE,pcoC=COMPLETE,pcoD=COMPLETE,pcoE=COMPLETE,pcoR=COMPLETE,pcoS=COMPLETE,silA=COMPLETE,silB=COMPLETE,silC=COMPLETE,silE=COMPLETE,silF=COMPLETE,silP=COMPLETE,silR=COMPLETE,silS=COMPLETE,terD=COMPLETE,terW=COMPLETE,terZ=COMPLETE	SRR1177354	Heidelberg
NY_IDR1100034580	11NY11CB08-S,"N37942","NY_IDR1100034580","SRS562279"	USA	chicken	3.11.26	food	chicken breast	environmental/other			SAMN01902398	2011-11-28	mdsA=COMPLETE,mdsB=COMPLETE	arsD=HMM,asr=HMM,golS=COMPLETE,golT=COMPLETE,pcoA=COMPLETE,pcoB=COMPLETE,pcoC=COMPLETE,pcoD=COMPLETE,pcoR=COMPLETE,pcoS=COMPLETE,silA=COMPLETE,silB=COMPLETE,silC=COMPLETE,silE=COMPLETE,silF=COMPLETE,silP=COMPLETE,silR=COMPLETE,silS=COMPLETE	SRR1177355	Kentucky
NY_IDR1200006701	12NY03GT05-S,"N38936","NY_IDR1200006701","SRS562282"	USA	turkey	3.11.26	food	ground turkey	environmental/other			SAMN01902400	2012-03-12	blaTEM-1=COMPLETE,mcr-9.1=COMPLETE,mdsA=MISTRANSLATION,mdsB=COMPLETE,tet(B)=COMPLETE	asr=HMM,golS=COMPLETE,golT=COMPLETE,pcoS=PARTIAL_END_OF_CONTIG,terD=COMPLETE,terW=COMPLETE,terZ=COMPLETE	SRR1177364	Saintpaul
FNW19H21	FNW19H21,"SRS562224"	USA	tropical fruit	3.11.26	food	papaya	environmental/other	Mexico		SAMN02344962	2010-09-25	aph(3'')-Ib=COMPLETE,aph(6)-Id=COMPLETE,mdsA=COMPLETE,mdsB=COMPLETE	arsC=COMPLETE,arsD=HMM,asr=HMM,golS=COMPLETE,golT=COMPLETE,merA=COMPLETE,merC=HMM,merD=COMPLETE,merE=COMPLETE,merP=HMM,merR=COMPLETE,merT=COMPLETE,pcoA=COMPLETE,pcoB=COMPLETE,pcoC=COMPLETE,pcoD=COMPLETE,pcoE=COMPLETE,pcoR=COMPLETE,pcoS=COMPLETE,silA=COMPLETE,silB=COMPLETE,silC=COMPLETE,silE=COMPLETE,silF=COMPLETE,silP=COMPLETE,silR=COMPLETE,silS=COMPLETE,terD=COMPLETE,terW=COMPLETE,terZ=COMPLETE	SRR1177258	I -:-:-
MDH-2013-00028	MDH-2013-00028,"SRS562212"	USA	veterinary clinical/research| pig	3.11.26	animal	porcine tissue	environmental/other		Pig	SAMN02378033	2007-12-11	aadA2=COMPLETE,ant(2'')-Ia=COMPLETE,aph(3'')-Ib=COMPLETE,aph(3')-Ia=COMPLETE,aph(6)-Id=COMPLETE,blaTEM-1=COMPLETE,bleO=COMPLETE,cmlA1=PARTIAL_END_OF_CONTIG,cmlA5=PARTIAL_END_OF_CONTIG,dfrA12=COMPLETE,mdsA=COMPLETE,mdsB=COMPLETE,sul2=COMPLETE,sul3=COMPLETE,tet(A)=COMPLETE,tet(A)=PARTIAL_END_OF_CONTIG,tet(M)=COMPLETE	asr=HMM,golS=COMPLETE,golT=COMPLETE,merA=HMM,merA=PARTIAL_END_OF_CONTIG,merB=COMPLETE,merC=PARTIAL_END_OF_CONTIG,merD=HMM,merD=PARTIAL_END_OF_CONTIG,merE=COMPLETE,merE=HMM,merP=COMPLETE,merR=COMPLETE,merR=PARTIAL_END_OF_CONTIG,merT=COMPLETE,qacEdelta1=COMPLETE,qacL=PARTIAL_END_OF_CONTIG,silA=COMPLETE,silB=COMPLETE,silC=COMPLETE,silE=COMPLETE,silF=COMPLETE,silP=COMPLETE,silR=COMPLETE,silS=COMPLETE	SRR1177246	Typhimurium
VA_WGS-00073	SRS562232,"VA_WGS-00073"	USA	turkey	3.11.26	animal	Not Provided	environmental/other		Meleagris sp.	SAMN02403294	2006-01-23	aph(3'')-Ib=COMPLETE,aph(6)-Id=COMPLETE,blaCMY-2=COMPLETE,mdsA=COMPLETE,mdsB=COMPLETE,tet(B)=COMPLETE	arsD=HMM,asr=HMM,golS=COMPLETE,golT=COMPLETE,pcoA=COMPLETE,pcoB=COMPLETE,pcoC=COMPLETE,pcoD=COMPLETE,pcoE=COMPLETE,pcoR=COMPLETE,pcoS=COMPLETE,silA=COMPLETE,silB=COMPLETE,silC=COMPLETE,silE=COMPLETE,silF=COMPLETE,silP=COMPLETE,silR=COMPLETE,silS=COMPLETE,terD=COMPLETE,terW=COMPLETE,terZ=COMPLETE	SRR1177274	Anatum
VA_WGS-00075	SRS562214,"VA_WGS-00075"	USA	cow	3.11.26	animal	Not Provided	environmental/other		Bos taurus	SAMN02403296	2005-12-16	dfrI=COMPLETE,lnu(G)=COMPLETE,mdsA=COMPLETE,mdsB=COMPLETE,tet(C)=COMPLETE	arsC=HMM,arsD=HMM,asr=HMM,golS=COMPLETE,golT=COMPLETE,pcoA=COMPLETE,pcoB=COMPLETE,pcoC=COMPLETE,pcoD=COMPLETE,pcoE=COMPLETE,pcoR=COMPLETE,pcoS=COMPLETE,silA=COMPLETE,silB=COMPLETE,silC=COMPLETE,silE=COMPLETE,silF=COMPLETE,silP=COMPLETE,silR=COMPLETE,silS=COMPLETE	SRR1177248	Worthington
VA_WGS-00076	SRS562233,"VA_WGS-00076"	USA	turkey	3.11.26	animal	Not Provided	environmental/other		Meleagris sp.	SAMN02403297	2006-07-10	dfrI=COMPLETE,lnu(G)=COMPLETE,mdsA=COMPLETE,mdsB=COMPLETE,tet(C)=COMPLETE	arsC=HMM,arsD=HMM,asr=HMM,golS=COMPLETE,golT=COMPLETE,pcoA=COMPLETE,pcoB=COMPLETE,pcoC=COMPLETE,pcoD=COMPLETE,pcoE=COMPLETE,pcoR=COMPLETE,pcoS=COMPLETE,silA=COMPLETE,silB=COMPLETE,silC=COMPLETE,silE=COMPLETE,silF=COMPLETE,silP=COMPLETE,silR=COMPLETE,silS=COMPLETE	SRR1177275	Worthington
VA_WGS-00089	SRS562215,"VA_WGS-00089"	USA	chicken	3.11.26	animal	Not Provided	environmental/other		Gallus gallus	SAMN02403310	2006-01-06	mdsA=COMPLETE,mdsB=COMPLETE	arsD=HMM,asr=HMM,golS=COMPLETE,golT=COMPLETE,pcoA=COMPLETE,pcoB=COMPLETE,pcoC=COMPLETE,pcoD=COMPLETE,pcoE=COMPLETE,pcoR=COMPLETE,pcoS=PARTIAL,silA=COMPLETE,silB=COMPLETE,silC=COMPLETE,silE=COMPLETE,silF=COMPLETE,silP=COMPLETE,silR=COMPLETE,silS=COMPLETE	SRR1177249	I -:-:-
VA_WGS-00095	SRS562235,"VA_WGS-00095"	USA	cow	3.11.26	animal	Not Provided	environmental/other		Bos taurus	SAMN02403316	2006-01-17	mdsA=COMPLETE,mdsB=COMPLETE	arsD=HMM,asr=HMM,golS=COMPLETE,golT=COMPLETE,pcoA=COMPLETE,pcoB=COMPLETE,pcoC=COMPLETE,pcoD=COMPLETE,pcoE=COMPLETE,pcoR=COMPLETE,pcoS=PARTIAL,silA=COMPLETE,silB=COMPLETE,silC=COMPLETE,silE=COMPLETE,silF=COMPLETE,silP=COMPLETE,silR=COMPLETE,silS=COMPLETE	SRR1177277	I -:-:-
NY-swgs1107	NY-swgs1107,"SRS562227"	USA	veterinary clinical/research| pig	3.11.26	animal	pig intestine	environmental/other			SAMN02595821	2008-01-29	aadA2=COMPLETE,ant(2'')-Ia=COMPLETE,aph(3'')-Ib=COMPLETE,aph(3')-Ia=COMPLETE,aph(6)-Id=COMPLETE,blaTEM-1=COMPLETE,bleO=COMPLETE,cmlA1=PARTIAL_END_OF_CONTIG,cmlA5=PARTIAL_END_OF_CONTIG,dfrA12=COMPLETE,floR=COMPLETE,mdsA=COMPLETE,mdsB=COMPLETE,sul2=COMPLETE,sul3=COMPLETE,tet(A)=COMPLETE,tet(M)=COMPLETE	asr=HMM,golS=COMPLETE,golT=COMPLETE,merA=COMPLETE,merA=HMM,merB=COMPLETE,merC=COMPLETE,merD=COMPLETE,merD=HMM,merE=COMPLETE,merE=HMM,merP=COMPLETE,merR=COMPLETE,merT=COMPLETE,qacEdelta1=COMPLETE,qacL=PARTIAL_END_OF_CONTIG,silA=COMPLETE,silB=COMPLETE,silC=COMPLETE,silE=COMPLETE,silF=COMPLETE,silP=COMPLETE,silR=COMPLETE,silS=COMPLETE	SRR1177264	Typhimurium
WAPHL-SAL-A00215	18087,"CVM 18087","SRS562269","WAPHL-SAL-A00215"	USA	chicken	3.11.26	food	chicken breast	environmental/other			SAMN02640778	2002	mdsA=COMPLETE,mdsB=COMPLETE	arsD=HMM,asr=HMM,golS=COMPLETE,golT=COMPLETE,pcoA=COMPLETE,pcoB=COMPLETE,pcoC=COMPLETE,pcoD=COMPLETE,pcoR=COMPLETE,pcoS=COMPLETE,silA=COMPLETE,silB=COMPLETE,silC=COMPLETE,silE=COMPLETE,silF=COMPLETE,silP=COMPLETE,silR=COMPLETE,silS=COMPLETE	SRR1177331	Kentucky
WAPHL-SAL-A00226	18106,"CVM 18106","SRS562280","WAPHL-SAL-A00226"	USA	pork	3.11.26	food	pork chop	environmental/other			SAMN02640789	2002	mdsA=COMPLETE,mdsB=COMPLETE,tet(B)=COMPLETE	asr=HMM,golS=COMPLETE,golT=COMPLETE,pcoA=COMPLETE,pcoB=COMPLETE,pcoC=COMPLETE,pcoD=COMPLETE,pcoE=COMPLETE,pcoR=COMPLETE,pcoS=PARTIAL_END_OF_CONTIG,silA=COMPLETE,silB=COMPLETE,silC=COMPLETE,silE=COMPLETE,silF=COMPLETE,silP=COMPLETE,silR=COMPLETE,silS=COMPLETE	SRR1177356	Typhimurium
WAPHL-SAL-A00236	19753,"CVM 19753","SRS562273","WAPHL-SAL-A00236"	USA	turkey	3.11.26	food	ground turkey	environmental/other			SAMN02640799	2002	aac(3)-VIa=COMPLETE,aadA1=COMPLETE,aph(3')-Ia=COMPLETE,gyrA_S83F=POINT,mdsA=COMPLETE,mdsB=COMPLETE,sul1=COMPLETE,tet(B)=COMPLETE	asr=HMM,golS=COMPLETE,golT=COMPLETE,merA=COMPLETE,merC=HMM,merD=COMPLETE,merE=COMPLETE,merP=HMM,merR=COMPLETE,merT=COMPLETE,pcoA=COMPLETE,pcoB=COMPLETE,pcoC=COMPLETE,pcoD=COMPLETE,pcoE=COMPLETE,pcoR=COMPLETE,pcoS=COMPLETE,qacEdelta1=COMPLETE,silA=COMPLETE,silB=COMPLETE,silC=COMPLETE,silE=COMPLETE,silF=COMPLETE,silP=COMPLETE,silR=COMPLETE,silS=COMPLETE,terD=COMPLETE,terW=COMPLETE,terZ=COMPLETE	SRR1177335	Muenster
NY_IDR1100025744	11NY08GT07-S,"N32058","NY_IDR1100025744","SRS562455"	USA	turkey	3.11.26	food	ground turkey	environmental/other			SAMN01902393	2011-08-29	mdsA=COMPLETE,mdsB=COMPLETE	arsC=HMM,asr=HMM,golS=COMPLETE,golT=COMPLETE,pcoA=COMPLETE,pcoB=COMPLETE,pcoC=COMPLETE,pcoD=COMPLETE,pcoE=COMPLETE,pcoR=COMPLETE,pcoS=COMPLETE,silA=COMPLETE,silB=COMPLETE,silC=COMPLETE,silE=COMPLETE,silF=COMPLETE,silP=COMPLETE,silR=COMPLETE,silS=COMPLETE	SRR1177634	Schwarzengrund
FNW19H22	FNW19H22,"SRS562381"	USA	tropical fruit	3.11.26	food	papaya	environmental/other	Mexico		SAMN02344963	2010-09-26	aph(3'')-Ib=COMPLETE,aph(6)-Id=COMPLETE,mdsA=COMPLETE,mdsB=COMPLETE	arsC=COMPLETE,arsD=HMM,asr=HMM,golS=COMPLETE,golT=COMPLETE,merA=COMPLETE,merC=HMM,merD=COMPLETE,merE=COMPLETE,merP=HMM,merR=COMPLETE,merT=COMPLETE,pcoA=COMPLETE,pcoB=COMPLETE,pcoC=COMPLETE,pcoD=COMPLETE,pcoE=COMPLETE,pcoR=COMPLETE,pcoS=COMPLETE,silA=COMPLETE,silB=COMPLETE,silC=COMPLETE,silE=COMPLETE,silF=COMPLETE,silP=COMPLETE,silR=COMPLETE,silS=COMPLETE,terD=COMPLETE,terW=COMPLETE,terZ=COMPLETE	SRR1177558	Mbandaka
MDH-2013-00026	MDH-2013-00026,"SRS562438"	USA	pig	3.11.26	animal	porcine	environmental/other		Pig	SAMN02378031	2007-11-16	aadA1=COMPLETE,aadA1=PARTIAL_END_OF_CONTIG,aadA2=COMPLETE,blaCARB-2=COMPLETE,cmlA1=COMPLETE,dfrA16=COMPLETE,mdsA=COMPLETE,mdsB=COMPLETE,sul3=COMPLETE,tet(C)=COMPLETE	asr=HMM,golS=COMPLETE,golT=COMPLETE,qacE=PARTIAL_END_OF_CONTIG,qacL=COMPLETE,silA=COMPLETE,silB=COMPLETE,silC=COMPLETE,silE=COMPLETE,silF=COMPLETE,silP=COMPLETE,silR=COMPLETE,silS=COMPLETE	SRR1177617	Typhimurium
VA_WGS-00077	SRS562413,"VA_WGS-00077"	USA	turkey	3.11.26	animal	Not Provided	environmental/other		Meleagris sp.	SAMN02403298	2006-07-17	aac(3)-VIa=COMPLETE,aadA1=COMPLETE,dfrI=COMPLETE,lnu(G)=COMPLETE,mdsA=COMPLETE,mdsB=COMPLETE,sul1=COMPLETE,tet(C)=COMPLETE	arsC=HMM,arsD=HMM,asr=HMM,golS=COMPLETE,golT=COMPLETE,pcoA=COMPLETE,pcoB=COMPLETE,pcoC=COMPLETE,pcoD=COMPLETE,pcoE=COMPLETE,pcoR=COMPLETE,pcoS=COMPLETE,qacEdelta1=COMPLETE,silA=COMPLETE,silB=COMPLETE,silC=COMPLETE,silE=COMPLETE,silF=COMPLETE,silP=COMPLETE,silR=COMPLETE,silS=COMPLETE	SRR1177590	Worthington
VA_WGS-00088	SRS562451,"VA_WGS-00088"	USA	turkey	3.11.26	animal	Not Provided	environmental/other		Meleagris sp.	SAMN02403309	2006-01-05	mdsA=COMPLETE,mdsB=COMPLETE,tet(B)=COMPLETE	arsA=COMPLETE,arsB=COMPLETE,arsC=COMPLETE,arsD=COMPLETE,arsD=HMM,asr=HMM,golS=COMPLETE,golT=COMPLETE,pcoA=COMPLETE,pcoC=COMPLETE,pcoD=COMPLETE,pcoR=COMPLETE,pcoS=COMPLETE,silA=COMPLETE,silB=COMPLETE,silC=COMPLETE,silE=COMPLETE,silF=COMPLETE,silP=COMPLETE,silR=COMPLETE,silS=COMPLETE,terD=COMPLETE,terW=COMPLETE,terZ=COMPLETE	SRR1177631	I 4:d:-
VA_WGS-00090	SRS562440,"VA_WGS-00090"	USA	turkey	3.11.26	animal	Not Provided	environmental/other		Meleagris sp.	SAMN02403311	2006-04-12	mdsA=COMPLETE,mdsB=COMPLETE	arsD=HMM,asr=HMM,golS=COMPLETE,golT=COMPLETE,pcoA=COMPLETE,pcoB=COMPLETE,pcoC=COMPLETE,pcoD=COMPLETE,pcoE=COMPLETE,pcoR=COMPLETE,pcoS=PARTIAL,silA=COMPLETE,silB=COMPLETE,silC=COMPLETE,silE=COMPLETE,silF=COMPLETE,silP=COMPLETE,silR=COMPLETE,silS=COMPLETE	SRR1177619	Anatum
VA_WGS-00124	SRS562404,"VA_WGS-00124"	USA	turkey	3.11.26	animal	Not Provided	environmental/other		Meleagris sp.	SAMN02403345	2006-03-31	blaTEM=COMPLETE,blaTEM=PARTIAL_END_OF_CONTIG,dfrI=COMPLETE,lnu(G)=COMPLETE,mdsA=COMPLETE,mdsB=COMPLETE,tet(C)=COMPLETE	arsC=HMM,arsD=HMM,asr=HMM,golS=COMPLETE,golT=COMPLETE,pcoA=COMPLETE,pcoB=COMPLETE,pcoC=COMPLETE,pcoD=COMPLETE,pcoE=COMPLETE,pcoR=COMPLETE,pcoS=COMPLETE,silA=COMPLETE,silB=COMPLETE,silC=COMPLETE,silE=COMPLETE,silF=COMPLETE,silP=COMPLETE,silR=COMPLETE,silS=COMPLETE	SRR1177581	Worthington
VA_WGS-00125	SRS562448,"VA_WGS-00125"	USA	turkey	3.11.26	animal	Not Provided	environmental/other		Meleagris sp.	SAMN02403346	2006-06-21	aac(3)-VIa=COMPLETE,aadA1=COMPLETE,dfrI=COMPLETE,lnu(G)=COMPLETE,mdsA=COMPLETE,mdsB=COMPLETE,sul1=COMPLETE,tet(A)=COMPLETE,tet(C)=COMPLETE	arsC=HMM,arsD=HMM,asr=HMM,golS=COMPLETE,golT=COMPLETE,pcoA=COMPLETE,pcoB=COMPLETE,pcoC=COMPLETE,pcoD=COMPLETE,pcoE=COMPLETE,pcoR=COMPLETE,pcoS=COMPLETE,qacEdelta1=COMPLETE,silA=COMPLETE,silB=COMPLETE,silC=COMPLETE,silE=COMPLETE,silF=COMPLETE,silP=COMPLETE,silR=COMPLETE,silS=COMPLETE	SRR1177628	Worthington
VA_WGS-00126	SRS562449,"VA_WGS-00126"	USA	turkey	3.11.26	animal	Not Provided	environmental/other		Meleagris sp.	SAMN02403347	2006-07-18	dfrI=COMPLETE,lnu(G)=COMPLETE,mdsA=COMPLETE,mdsB=COMPLETE	arsC=HMM,arsD=HMM,asr=HMM,golS=COMPLETE,golT=COMPLETE,pcoA=COMPLETE,pcoB=COMPLETE,pcoC=COMPLETE,pcoD=COMPLETE,pcoE=COMPLETE,pcoR=COMPLETE,pcoS=COMPLETE,silA=COMPLETE,silB=COMPLETE,silC=COMPLETE,silE=COMPLETE,silF=COMPLETE,silP=COMPLETE,silR=COMPLETE,silS=COMPLETE	SRR1177629	Worthington
WAPHL-SAL-A00246	20042,"CVM 20042","SRS565297","WAPHL-SAL-A00246"	USA	turkey	3.11.26	food	ground turkey	environmental/other			SAMN02640809	2002	aph(3'')-Ib=COMPLETE,aph(3')-IIa=COMPLETE,aph(6)-Ic=COMPLETE,aph(6)-Id=COMPLETE,ble=COMPLETE,fosA7=COMPLETE,mdsA=COMPLETE,mdsB=COMPLETE,tet(B)=COMPLETE	arsR=COMPLETE,asr=HMM,golS=COMPLETE,golT=COMPLETE,pcoA=COMPLETE,pcoB=COMPLETE,pcoC=COMPLETE,pcoD=COMPLETE,pcoE=COMPLETE,pcoR=COMPLETE,pcoS=COMPLETE,silA=COMPLETE,silB=COMPLETE,silC=COMPLETE,silE=COMPLETE,silE=PARTIAL_END_OF_CONTIG,silF=COMPLETE,silP=COMPLETE,silR=COMPLETE,silS=COMPLETE,terD=COMPLETE,terW=COMPLETE,terZ=COMPLETE	SRR1181521	Heidelberg
VA_WGS-00109	SRS565338,"VA_WGS-00109"	USA	chicken	3.11.26	animal	Not Provided	environmental/other		Gallus gallus	SAMN02403330	2006-02-14	mdsA=COMPLETE,mdsB=COMPLETE,tet(B)=COMPLETE	arsA=COMPLETE,arsB=COMPLETE,arsC=COMPLETE,arsD=COMPLETE,arsD=HMM,asr=HMM,golS=COMPLETE,golT=COMPLETE,pcoA=COMPLETE,pcoC=COMPLETE,pcoD=COMPLETE,pcoR=COMPLETE,pcoS=COMPLETE,silA=COMPLETE,silB=COMPLETE,silC=COMPLETE,silE=COMPLETE,silF=COMPLETE,silP=COMPLETE,silR=COMPLETE,silS=COMPLETE,terD=COMPLETE,terW=COMPLETE,terZ=COMPLETE	SRR1181563	I 4:d:-
WAPHL-SAL-A00218	18090,"CVM 18090","SRS565321","WAPHL-SAL-A00218"	USA	chicken	3.11.26	food	chicken breast	environmental/other			SAMN02640781	2002	mdsA=COMPLETE,mdsB=COMPLETE	arsD=HMM,asr=HMM,golS=COMPLETE,golT=COMPLETE,pcoA=COMPLETE,pcoB=COMPLETE,pcoC=COMPLETE,pcoD=COMPLETE,pcoR=COMPLETE,pcoS=COMPLETE,silA=COMPLETE,silB=COMPLETE,silC=COMPLETE,silE=COMPLETE,silF=COMPLETE,silP=COMPLETE,silR=COMPLETE,silS=COMPLETE	SRR1181546	Kentucky
WAPHL-SAL-A00219	18091,"CVM 18091","SRS565341","WAPHL-SAL-A00219"	USA	chicken	3.11.26	food	chicken breast	environmental/other			SAMN02640782	2002	mdsA=COMPLETE,mdsB=COMPLETE	arsD=HMM,asr=HMM,golS=COMPLETE,golT=COMPLETE,pcoA=COMPLETE,pcoB=COMPLETE,pcoC=COMPLETE,pcoD=COMPLETE,pcoR=COMPLETE,pcoS=COMPLETE,silA=COMPLETE,silB=COMPLETE,silC=COMPLETE,silE=COMPLETE,silF=COMPLETE,silP=COMPLETE,silR=COMPLETE,silS=COMPLETE	SRR1181566	Kentucky
FMA0079	FMA0079,"SRS565891"	India	seeds	3.11.26	food	sesame seed	environmental/other			SAMN02345132	2011-03-14	mdsA=COMPLETE,mdsB=COMPLETE	arsD=HMM,asr=HMM,golS=COMPLETE,golT=COMPLETE,pcoA=COMPLETE,pcoB=COMPLETE,pcoC=COMPLETE,pcoD=COMPLETE,pcoE=COMPLETE,pcoR=COMPLETE,pcoS=COMPLETE,silA=COMPLETE,silB=COMPLETE,silC=COMPLETE,silE=COMPLETE,silF=COMPLETE,silP=COMPLETE,silR=COMPLETE,silS=COMPLETE	SRR1182731	Tennessee
FNE0088	FNE0088,"SRS567697"	Cote d'Ivoire	mollusks (non-bi-valve)	3.11.26	food	frozen snail	environmental/other			SAMN02345074	2011-01-15	aac(3)-IVa=COMPLETE,aac(6')-Ib-cr5=COMPLETE,aadA2=COMPLETE,aph(3'')-Ib=COMPLETE,aph(3'')-Ib=PARTIAL_END_OF_CONTIG,aph(3')-Ia=COMPLETE,aph(4)-Ia=COMPLETE,aph(6)-Id=COMPLETE,arr-3=COMPLETE,catB3=COMPLETE,dfrA12=COMPLETE,floR=COMPLETE,mcr-9=PARTIAL_END_OF_CONTIG,mdsA=COMPLETE,mdsB=COMPLETE,qnrS1=COMPLETE,sul1=COMPLETE,sul2=COMPLETE,tet(A)=COMPLETE,tet(D)=COMPLETE	arsC=COMPLETE,asr=HMM,golS=COMPLETE,golT=COMPLETE,merA=COMPLETE,merC=HMM,merD=COMPLETE,merE=COMPLETE,merP=HMM,merR=COMPLETE,merT=COMPLETE,pcoS=COMPLETE,qacEdelta1=COMPLETE,terD=COMPLETE,terW=COMPLETE,terZ=COMPLETE	SRR1188473	I -:i:1,2
WAPHL-SAL-A00247	20043,"CVM 20043","SRS567684","WAPHL-SAL-A00247"	USA	turkey	3.11.26	food	ground turkey	environmental/other			SAMN02640810	2002	aph(3'')-Ib=COMPLETE,aph(3')-IIa=COMPLETE,aph(6)-Ic=COMPLETE,aph(6)-Id=COMPLETE,ble=COMPLETE,fosA7=COMPLETE,mdsA=COMPLETE,mdsB=COMPLETE,tet(B)=COMPLETE	arsR=COMPLETE,asr=HMM,golS=COMPLETE,golT=COMPLETE,pcoA=COMPLETE,pcoB=COMPLETE,pcoC=COMPLETE,pcoD=COMPLETE,pcoE=COMPLETE,pcoR=COMPLETE,pcoS=COMPLETE,silA=COMPLETE,silB=COMPLETE,silC=COMPLETE,silE=COMPLETE,silF=COMPLETE,silP=COMPLETE,silR=COMPLETE,silS=COMPLETE,terD=COMPLETE,terW=COMPLETE,terZ=COMPLETE	SRR1185810	Heidelberg
WAPHL-SAL-A00248	20044,"CVM 20044","SRS567679","WAPHL-SAL-A00248"	USA	chicken	3.11.26	food	chicken breast	environmental/other			SAMN02640811	2002	mdsA=COMPLETE,mdsB=COMPLETE	arsD=HMM,asr=HMM,golS=COMPLETE,golT=COMPLETE,pcoA=COMPLETE,pcoB=COMPLETE,pcoC=COMPLETE,pcoD=COMPLETE,pcoR=COMPLETE,pcoS=COMPLETE,silA=COMPLETE,silB=COMPLETE,silC=COMPLETE,silE=COMPLETE,silF=COMPLETE,silP=COMPLETE,silR=COMPLETE,silS=COMPLETE	SRR1185804	Kentucky
WAPHL-SAL-A00254	20052,"CVM 20052","SRS567673","WAPHL-SAL-A00254"	USA	chicken	3.11.26	food	chicken breast	environmental/other			SAMN02640817	2002	aac(3)-VIa=COMPLETE,aadA1=COMPLETE,aph(3'')-Ib=COMPLETE,aph(3')-IIa=COMPLETE,aph(6)-Ic=COMPLETE,aph(6)-Id=COMPLETE,ble=COMPLETE,fosA7=COMPLETE,mdsA=COMPLETE,mdsB=COMPLETE,sul1=COMPLETE,tet(B)=COMPLETE	arsR=COMPLETE,asr=HMM,golS=COMPLETE,golT=COMPLETE,pcoA=COMPLETE,pcoB=COMPLETE,pcoC=COMPLETE,pcoD=COMPLETE,pcoE=COMPLETE,pcoR=COMPLETE,pcoS=COMPLETE,qacEdelta1=COMPLETE,silA=COMPLETE,silB=COMPLETE,silC=COMPLETE,silE=COMPLETE,silF=COMPLETE,silP=COMPLETE,silR=COMPLETE,silS=COMPLETE,terD=COMPLETE,terW=COMPLETE,terZ=COMPLETE	SRR1185798	Heidelberg
WAPHL-SAL-A00255	20053,"CVM 20053","SRS567733","WAPHL-SAL-A00255"	USA	chicken	3.11.26	food	chicken breast	environmental/other			SAMN02640818	2002	aac(3)-VIa=COMPLETE,aadA1=COMPLETE,aph(3'')-Ib=COMPLETE,aph(3')-IIa=COMPLETE,aph(6)-Ic=COMPLETE,aph(6)-Id=COMPLETE,ble=COMPLETE,fosA7=COMPLETE,mdsA=COMPLETE,mdsB=COMPLETE,sul1=COMPLETE,tet(B)=COMPLETE	arsR=COMPLETE,asr=HMM,golS=COMPLETE,golT=COMPLETE,pcoA=COMPLETE,pcoB=COMPLETE,pcoC=COMPLETE,pcoD=COMPLETE,pcoE=COMPLETE,pcoR=COMPLETE,pcoS=COMPLETE,qacEdelta1=COMPLETE,silA=COMPLETE,silB=COMPLETE,silC=COMPLETE,silE=COMPLETE,silF=COMPLETE,silP=COMPLETE,silR=COMPLETE,silS=COMPLETE,terD=COMPLETE,terW=COMPLETE,terZ=COMPLETE	SRR1185859	Heidelberg
WAPHL-SAL-A00256	20055,"CVM 20055","SRS567713","WAPHL-SAL-A00256"	USA	chicken	3.11.26	food	chicken breast	environmental/other			SAMN02640819	2002	aac(3)-VIa=COMPLETE,aadA1=COMPLETE,aph(3'')-Ib=COMPLETE,aph(3')-IIa=COMPLETE,aph(6)-Ic=COMPLETE,aph(6)-Id=COMPLETE,ble=COMPLETE,fosA7=COMPLETE,mdsA=COMPLETE,mdsB=COMPLETE,sul1=COMPLETE,tet(B)=COMPLETE	arsR=COMPLETE,asr=HMM,golS=COMPLETE,golT=COMPLETE,pcoA=COMPLETE,pcoB=COMPLETE,pcoC=COMPLETE,pcoD=COMPLETE,pcoE=COMPLETE,pcoR=COMPLETE,pcoS=COMPLETE,qacEdelta1=COMPLETE,silA=COMPLETE,silB=COMPLETE,silC=COMPLETE,silE=COMPLETE,silF=COMPLETE,silP=COMPLETE,silR=COMPLETE,silS=COMPLETE,terD=COMPLETE,terW=COMPLETE,terZ=COMPLETE	SRR1185839	Heidelberg
MDH-2014-00193	MDH-2014-00193,"SRS567889"	USA	veterinary clinical/research| chicken	3.11.26	animal	chicken feces	environmental/other			SAMN02646967	2010-03-21	aadA2=COMPLETE,ant(2'')-Ia=COMPLETE,mcr-9.1=COMPLETE,mdsA=COMPLETE,mdsB=COMPLETE,sul1=COMPLETE,tet(B)=COMPLETE	arsC=COMPLETE,arsD=HMM,asr=HMM,golS=COMPLETE,golT=COMPLETE,merA=COMPLETE,merC=HMM,merD=COMPLETE,merE=COMPLETE,merP=HMM,merR=COMPLETE,merT=COMPLETE,pcoS=COMPLETE,qacEdelta1=COMPLETE,terD=COMPLETE,terW=COMPLETE,terZ=COMPLETE	SRR1186216	Montevideo
AZ_TG71031	AZ_TG71031,"SRS568008"	USA	chicken	3.11.26	food	boneless skinless chicken breast	environmental/other	USA		SAMN02595004	2013-07-09	aph(3'')-Ib=COMPLETE,aph(6)-Id=COMPLETE,mdsA=COMPLETE,mdsB=COMPLETE,tet(B)=COMPLETE	arsD=HMM,asr=HMM,golS=COMPLETE,golT=COMPLETE,pcoA=COMPLETE,pcoB=COMPLETE,pcoC=COMPLETE,pcoD=COMPLETE,pcoR=COMPLETE,pcoS=COMPLETE,silA=COMPLETE,silB=COMPLETE,silC=COMPLETE,silE=COMPLETE,silF=COMPLETE,silP=COMPLETE,silR=COMPLETE,silS=COMPLETE	SRR1186332	Kentucky
AZ_TG71035	AZ_TG71035,"SRS568048"	USA	chicken	3.11.26	food	chicken breast tenderloin	environmental/other	USA		SAMN02595005	2013-07-09	aph(3'')-Ib=COMPLETE,aph(6)-Id=PARTIAL,mdsA=COMPLETE,mdsB=COMPLETE	arsC=HMM,asr=HMM,golS=COMPLETE,golT=COMPLETE,pcoA=COMPLETE,pcoB=COMPLETE,pcoC=COMPLETE,pcoD=COMPLETE,pcoE=COMPLETE,pcoR=COMPLETE,pcoS=COMPLETE,silA=COMPLETE,silB=COMPLETE,silC=COMPLETE,silE=COMPLETE,silF=COMPLETE,silP=COMPLETE,silR=COMPLETE,silS=COMPLETE	SRR1186371	Schwarzengrund
AZ_TG71039	AZ_TG71039,"SRS568045"	USA	chicken	3.11.26	food	whole chicken breast	environmental/other	USA		SAMN02595006	2013-07-09	aph(3'')-Ib=COMPLETE,aph(3'')-Ib=PARTIAL,aph(3'')-Ib=PARTIAL_END_OF_CONTIG,aph(6)-Id=COMPLETE,blaCMY-2=COMPLETE,mdsA=COMPLETE,mdsB=COMPLETE,tet(B)=COMPLETE	arsD=HMM,asr=HMM,golS=COMPLETE,golT=COMPLETE,pcoA=COMPLETE,pcoB=PARTIAL_END_OF_CONTIG,pcoC=COMPLETE,pcoD=COMPLETE,pcoR=COMPLETE,pcoS=COMPLETE,silA=COMPLETE,silB=COMPLETE,silC=COMPLETE,silE=COMPLETE,silF=COMPLETE,silP=COMPLETE,silR=COMPLETE,silS=COMPLETE	SRR1186368	Kentucky
AZ_TG71043	AZ_TG71043,"SRS568032"	USA	chicken	3.11.26	food	boneless skinless chicken breast	environmental/other	USA		SAMN02595007	2013-07-09	mdsA=COMPLETE,mdsB=COMPLETE	arsC=HMM,asr=HMM,golS=COMPLETE,golT=COMPLETE,pcoA=COMPLETE,pcoB=COMPLETE,pcoC=COMPLETE,pcoD=COMPLETE,pcoE=COMPLETE,pcoR=COMPLETE,pcoS=COMPLETE,silA=COMPLETE,silB=COMPLETE,silC=COMPLETE,silE=COMPLETE,silF=COMPLETE,silP=COMPLETE,silR=COMPLETE,silS=COMPLETE	SRR1186345	Schwarzengrund
AZ_TG71047	AZ_TG71047,"SRS567998"	USA	chicken	3.11.26	food	chicken breast tenderloin	environmental/other	USA		SAMN02595008	2013-07-09	mdsA=COMPLETE,mdsB=COMPLETE	arsC=HMM,asr=HMM,golS=COMPLETE,golT=COMPLETE,pcoA=COMPLETE,pcoB=COMPLETE,pcoC=COMPLETE,pcoD=COMPLETE,pcoE=COMPLETE,pcoR=COMPLETE,pcoS=COMPLETE,silA=COMPLETE,silB=COMPLETE,silC=COMPLETE,silE=COMPLETE,silF=COMPLETE,silP=COMPLETE,silR=COMPLETE,silS=COMPLETE	SRR1186323	Schwarzengrund
AZ_TG71067	AZ_TG71067,"SRS568040"	USA	chicken	3.11.26	food	whole chicken breast	environmental/other	USA		SAMN02595013	2013-07-10	aph(3'')-Ib=COMPLETE,aph(6)-Id=PARTIAL,mdsA=COMPLETE,mdsB=COMPLETE	arsC=HMM,asr=HMM,golS=COMPLETE,golT=COMPLETE,pcoA=COMPLETE,pcoB=COMPLETE,pcoC=COMPLETE,pcoD=COMPLETE,pcoE=COMPLETE,pcoR=COMPLETE,pcoS=COMPLETE,silA=COMPLETE,silB=COMPLETE,silC=COMPLETE,silE=COMPLETE,silF=COMPLETE,silP=COMPLETE,silR=COMPLETE,silS=COMPLETE	SRR1186361	Schwarzengrund
VA_WGS-00018	SRS569686,"VA_WGS-00018"	USA	turkey	3.11.26	animal	Not Provided	environmental/other		Meleagris sp.	SAMN02403239	2005-08-08	aac(6')-Ib4=COMPLETE,aadA1=COMPLETE,blaTEM-1=COMPLETE,grdA=COMPLETE,mdsA=COMPLETE,mdsB=COMPLETE	arsD=HMM,asr=HMM,clpK=COMPLETE,golS=COMPLETE,golT=COMPLETE,hdeD-GI=COMPLETE,hsp20=COMPLETE,kefB-GI=PARTIAL_END_OF_CONTIG,merA=HMM,merC=COMPLETE,merD=HMM,merE=HMM,merP=COMPLETE,merR=COMPLETE,merT=COMPLETE,pcoA=COMPLETE,pcoB=COMPLETE,pcoC=COMPLETE,pcoD=COMPLETE,pcoE=COMPLETE,pcoR=COMPLETE,pcoS=COMPLETE,psi-GI=COMPLETE,shsP=COMPLETE,silA=COMPLETE,silB=COMPLETE,silC=COMPLETE,silE=COMPLETE,silF=COMPLE…	SRR1188446	Senftenberg
VA_WGS-00019	SRS569687,"VA_WGS-00019"	USA	chicken	3.11.26	animal	Not Provided	environmental/other		Gallus gallus	SAMN02403240	2005-08-31	aadA2=COMPLETE,aadA2=PARTIAL_END_OF_CONTIG,ant(2'')-Ia=COMPLETE,mcr-9.1=COMPLETE,mdsA=COMPLETE,mdsB=COMPLETE,sul1=COMPLETE,tet(B)=COMPLETE	arsC=COMPLETE,asr=HMM,golS=COMPLETE,golT=COMPLETE,merA=COMPLETE,merC=HMM,merD=COMPLETE,merE=COMPLETE,merP=HMM,merR=COMPLETE,merT=COMPLETE,pcoA=COMPLETE,pcoB=COMPLETE,pcoC=COMPLETE,pcoD=COMPLETE,pcoR=COMPLETE,pcoS=COMPLETE,qacEdelta1=COMPLETE,silA=COMPLETE,silB=COMPLETE,silC=COMPLETE,silE=COMPLETE,silF=COMPLETE,silP=COMPLETE,silR=COMPLETE,silS=COMPLETE,terD=COMPLETE,terW=COMPLETE,terZ=COMPLETE	SRR1188447	Johannesburg
VA_WGS-00020	SRS569684,"VA_WGS-00020"	USA	chicken	3.11.26	animal	Not Provided	environmental/other		Gallus gallus	SAMN02403241	2005-09-10	mdsA=COMPLETE,mdsB=COMPLETE	arsD=HMM,asr=HMM,golS=COMPLETE,golT=COMPLETE,pcoA=COMPLETE,pcoB=COMPLETE,pcoC=COMPLETE,pcoD=COMPLETE,pcoE=COMPLETE,pcoR=COMPLETE,pcoS=PARTIAL_END_OF_CONTIG,silA=COMPLETE,silB=COMPLETE,silC=COMPLETE,silE=COMPLETE,silF=COMPLETE,silP=COMPLETE,silR=COMPLETE,silS=COMPLETE	SRR1188444	Lille
VA_WGS-00023	SRS569793,"VA_WGS-00023"	USA	chicken	3.11.26	animal	Not Provided	environmental/other		Gallus gallus	SAMN02403244	2005-09-16	aac(3)-VIa=COMPLETE,aadA1=COMPLETE,mdsA=COMPLETE,mdsB=COMPLETE,sul1=COMPLETE	arsA=COMPLETE,arsB=COMPLETE,arsC=COMPLETE,arsD=COMPLETE,arsR=COMPLETE,asr=HMM,golS=COMPLETE,golT=COMPLETE,merA=COMPLETE,merD=COMPLETE,merE=COMPLETE,merP=COMPLETE,merR=COMPLETE,merT=COMPLETE,pcoA=COMPLETE,pcoC=COMPLETE,pcoD=COMPLETE,pcoR=COMPLETE,pcoS=COMPLETE,qacEdelta1=COMPLETE,silA=COMPLETE,silB=COMPLETE,silC=COMPLETE,silE=COMPLETE,silF=COMPLETE,silP=COMPLETE,silR=COMPLETE,silS=COMPLETE	SRR1188536	Schwarzengrund
AZ_TG71091	AZ_TG71091,"SRS575650"	USA	chicken	3.11.26	food	whole chicken breast	environmental/other	USA		SAMN02595019	2013-07-11	aph(3'')-Ib=PARTIAL,aph(3'')-Ib=PARTIAL_END_OF_CONTIG,aph(6)-Id=COMPLETE,dfrA14=COMPLETE,mdsA=COMPLETE,mdsB=COMPLETE,sul2=COMPLETE	arsD=HMM,asr=HMM,golS=COMPLETE,golT=COMPLETE,pcoA=COMPLETE,pcoB=COMPLETE,pcoC=COMPLETE,pcoD=COMPLETE,pcoR=COMPLETE,pcoS=COMPLETE,silA=COMPLETE,silB=COMPLETE,silC=COMPLETE,silE=COMPLETE,silF=COMPLETE,silP=COMPLETE,silR=COMPLETE,silS=COMPLETE	SRR1195650	Kentucky
AZ_TG71115	AZ_TG71115,"SRS575633"	USA	chicken	3.11.26	food	boneless skinless chicken breast	environmental/other	USA		SAMN02595025	2013-07-15	mdsA=COMPLETE,mdsB=COMPLETE	arsD=HMM,asr=HMM,golS=COMPLETE,golT=COMPLETE,pcoA=COMPLETE,pcoB=COMPLETE,pcoC=COMPLETE,pcoD=COMPLETE,pcoR=COMPLETE,pcoS=COMPLETE,silA=COMPLETE,silB=COMPLETE,silC=COMPLETE,silE=COMPLETE,silF=COMPLETE,silP=COMPLETE,silR=COMPLETE,silS=COMPLETE	SRR1195630	Kentucky
WAPHL-SAL-A00262	20592,"CVM 20592","SRS575632","WAPHL-SAL-A00262"	USA	turkey	3.11.26	food	ground turkey	environmental/other			SAMN02640825	2002	aph(3'')-Ib=COMPLETE,aph(6)-Id=COMPLETE,blaCMY-2=COMPLETE,blaCMY=PARTIAL_END_OF_CONTIG,fosA7=COMPLETE,mdsA=COMPLETE,mdsB=COMPLETE,sul2=COMPLETE,tet(A)=COMPLETE	arsR=COMPLETE,asr=HMM,golS=COMPLETE,golT=COMPLETE,merA=COMPLETE,merB=COMPLETE,merD=COMPLETE,merE=COMPLETE,merP=COMPLETE,merR=COMPLETE,merT=COMPLETE,pcoA=COMPLETE,pcoB=COMPLETE,pcoC=COMPLETE,pcoD=COMPLETE,pcoE=COMPLETE,pcoR=COMPLETE,pcoS=COMPLETE,silA=COMPLETE,silB=COMPLETE,silC=COMPLETE,silE=COMPLETE,silF=COMPLETE,silP=COMPLETE,silR=COMPLETE,silS=COMPLETE	SRR1195631	Heidelberg
WAPHL-SAL-A00265	20787,"CVM 20787","SRS575665","WAPHL-SAL-A00265"	USA	chicken	3.11.26	food	chicken breast	environmental/other			SAMN02640828	2002	aph(3'')-Ib=COMPLETE,aph(6)-Id=COMPLETE,fosA7=COMPLETE,mdsA=COMPLETE,mdsB=COMPLETE,tet(B)=COMPLETE	arsR=COMPLETE,asr=HMM,golS=COMPLETE,golT=COMPLETE,pcoA=COMPLETE,pcoB=COMPLETE,pcoC=COMPLETE,pcoD=COMPLETE,pcoE=COMPLETE,pcoR=COMPLETE,pcoS=COMPLETE,silA=COMPLETE,silB=COMPLETE,silC=COMPLETE,silE=COMPLETE,silF=COMPLETE,silP=COMPLETE,silR=COMPLETE,silS=COMPLETE,terD=COMPLETE,terW=COMPLETE,terZ=COMPLETE	SRR1195666	Heidelberg
WAPHL-SAL-A00271	20793,"CVM 20793","SRS575666","WAPHL-SAL-A00271"	USA	chicken	3.11.26	food	chicken breast	environmental/other			SAMN02640834	2002	mdsA=COMPLETE,mdsB=COMPLETE	arsD=HMM,asr=HMM,golS=COMPLETE,golT=COMPLETE,pcoA=COMPLETE,pcoB=COMPLETE,pcoC=COMPLETE,pcoD=COMPLETE,pcoR=COMPLETE,pcoS=COMPLETE,silA=COMPLETE,silB=COMPLETE,silC=COMPLETE,silE=COMPLETE,silF=COMPLETE,silP=COMPLETE,silR=COMPLETE,silS=COMPLETE	SRR1195667	Kentucky
AZ_TG71135	AZ_TG71135,"SRS575695"	USA	chicken	3.11.26	food	boneless skinless chicken breast	environmental/other	USA		SAMN02595030	2013-07-17	aac(3)-VIa=COMPLETE,aadA1=COMPLETE,aph(3'')-Ib=COMPLETE,aph(3')-IIa=COMPLETE,aph(6)-Ic=COMPLETE,aph(6)-Id=COMPLETE,ble=COMPLETE,fosA7=COMPLETE,mdsA=COMPLETE,mdsB=COMPLETE,sul1=COMPLETE,tet(B)=COMPLETE	arsR=COMPLETE,asr=HMM,golS=COMPLETE,golT=COMPLETE,pcoA=COMPLETE,pcoB=COMPLETE,pcoC=COMPLETE,pcoD=COMPLETE,pcoE=COMPLETE,pcoR=COMPLETE,pcoS=COMPLETE,qacEdelta1=COMPLETE,silA=COMPLETE,silB=COMPLETE,silC=COMPLETE,silE=COMPLETE,silF=COMPLETE,silP=COMPLETE,silR=COMPLETE,silS=COMPLETE,terD=COMPLETE,terW=COMPLETE,terZ=COMPLETE	SRR1195696	Heidelberg
FMA0083	FMA0083,"SRS577588"	Mexico	tropical fruit	3.11.26	food	papaya	environmental/other			SAMN02345578	2012-06-02	mdsA=COMPLETE,mdsB=COMPLETE	arsD=HMM,asr=HMM,golS=COMPLETE,golT=COMPLETE,pcoA=COMPLETE,pcoB=COMPLETE,pcoC=COMPLETE,pcoD=COMPLETE,pcoE=COMPLETE,pcoR=COMPLETE,pcoS=COMPLETE,silA=COMPLETE,silB=COMPLETE,silC=COMPLETE,silE=COMPLETE,silF=COMPLETE,silP=COMPLETE,silR=COMPLETE,silS=COMPLETE	SRR1198887	Mbandaka
WAPHL-SAL-A00288	21982,"CVM 21982","SRS577576","WAPHL-SAL-A00288"	USA	chicken	3.11.26	food	chicken breast	environmental/other			SAMN02640851	2002	aph(3'')-Ib=COMPLETE,aph(6)-Id=COMPLETE,mdsA=COMPLETE,mdsB=COMPLETE,tet(B)=COMPLETE	arsD=HMM,asr=HMM,golS=COMPLETE,golT=COMPLETE,pcoA=COMPLETE,pcoB=COMPLETE,pcoC=COMPLETE,pcoD=COMPLETE,pcoR=COMPLETE,pcoS=COMPLETE,silA=COMPLETE,silB=COMPLETE,silC=COMPLETE,silE=COMPLETE,silF=COMPLETE,silP=COMPLETE,silR=COMPLETE,silS=COMPLETE,terD=COMPLETE,terW=COMPLETE,terZ=COMPLETE	SRR1198875	Kentucky
MDH-2014-00182	MDH-2014-00182,"SRS577593"	USA	dairy	3.11.26	food	dry milk	environmental/other			SAMN02646956	2007-07-26	mdsA=COMPLETE,mdsB=COMPLETE	arsD=HMM,asr=HMM,golS=COMPLETE,golT=COMPLETE,pcoA=COMPLETE,pcoB=COMPLETE,pcoC=COMPLETE,pcoD=COMPLETE,pcoE=COMPLETE,pcoR=COMPLETE,pcoS=COMPLETE,silA=COMPLETE,silB=COMPLETE,silC=COMPLETE,silE=COMPLETE,silF=COMPLETE,silP=COMPLETE,silR=COMPLETE,silS=COMPLETE	SRR1198892	Tennessee
FMA0061	FMA0061,"SRS577626"	Mexico	tropical fruit	3.11.26	food	papaya	environmental/other			SAMN02345577	2012-06-01	aph(3'')-Ib=COMPLETE,aph(6)-Id=COMPLETE,mdsA=COMPLETE,mdsB=COMPLETE	arsC=COMPLETE,arsD=HMM,asr=HMM,golS=COMPLETE,golT=COMPLETE,merA=COMPLETE,merC=HMM,merD=COMPLETE,merE=COMPLETE,merP=HMM,merR=COMPLETE,merT=COMPLETE,pcoA=COMPLETE,pcoB=COMPLETE,pcoC=COMPLETE,pcoD=COMPLETE,pcoE=COMPLETE,pcoR=COMPLETE,pcoS=COMPLETE,silA=COMPLETE,silB=COMPLETE,silC=COMPLETE,silE=COMPLETE,silF=COMPLETE,silP=COMPLETE,silR=COMPLETE,silS=COMPLETE,terD=COMPLETE,terW=COMPLETE,terZ=COMPLETE	SRR1198926	Mbandaka
FMA0097	FMA0097,"SRS577653"	USA	environmental	3.11.26	environmental	environmental swab	environmental/other			SAMN02345039	2010-12-11	mdsA=COMPLETE,mdsB=COMPLETE	arsC=HMM,arsD=HMM,asr=HMM,golS=COMPLETE,golT=COMPLETE,pcoA=COMPLETE,pcoB=COMPLETE,pcoC=COMPLETE,pcoD=COMPLETE,pcoE=COMPLETE,pcoR=COMPLETE,pcoS=COMPLETE,silA=COMPLETE,silB=COMPLETE,silC=COMPLETE,silE=COMPLETE,silF=COMPLETE,silP=COMPLETE,silR=COMPLETE,silS=COMPLETE	SRR1198954	Worthington
FMA0093	FMA0093,"SRS577646"	Mexico	seeds	3.11.26	food	black sesame seed	environmental/other			SAMN02345054	2010-12-26	mdsA=COMPLETE,mdsB=COMPLETE	arsD=HMM,asr=HMM,golS=COMPLETE,golT=COMPLETE,pcoA=COMPLETE,pcoB=COMPLETE,pcoC=COMPLETE,pcoD=COMPLETE,pcoE=COMPLETE,pcoR=COMPLETE,pcoS=COMPLETE,silA=COMPLETE,silB=COMPLETE,silC=COMPLETE,silE=COMPLETE,silF=COMPLETE,silP=COMPLETE,silR=COMPLETE,silS=COMPLETE	SRR1198946	Tennessee
WAPHL-SAL-A00279	21359,"CVM 21359","SRS577671","WAPHL-SAL-A00279"	USA	turkey	3.11.26	food	ground turkey	environmental/other			SAMN02640842	2002	blaCMY-2=COMPLETE,mdsA=COMPLETE,mdsB=COMPLETE	arsD=HMM,asr=HMM,golS=COMPLETE,golT=COMPLETE,pcoA=COMPLETE,pcoB=COMPLETE,pcoC=COMPLETE,pcoD=COMPLETE,pcoR=COMPLETE,pcoS=COMPLETE,silA=COMPLETE,silB=COMPLETE,silC=COMPLETE,silE=COMPLETE,silF=COMPLETE,silP=COMPLETE,silR=COMPLETE,silS=COMPLETE	SRR1198972	Kentucky
MDH-2014-00179	MDH-2014-00179,"SRS577644"	USA	veterinary clinical/research| pig	3.11.26	animal	porcine feces	environmental/other			SAMN02646953	2007-05-03	aadA2=COMPLETE,blaCARB-2=COMPLETE,bleO=COMPLETE,dfrA12=COMPLETE,floR=COMPLETE,mdsA=COMPLETE,mdsB=COMPLETE,sul1=COMPLETE,sul1=PARTIAL_END_OF_CONTIG,tet(A)=COMPLETE,tet(G)=COMPLETE,tet(M)=COMPLETE	asr=HMM,golS=COMPLETE,golT=COMPLETE,merA=HMM,merC=COMPLETE,merD=HMM,merE=HMM,merP=COMPLETE,merR=COMPLETE,merT=COMPLETE,qacEdelta1=COMPLETE,silA=COMPLETE,silB=COMPLETE,silC=COMPLETE,silE=COMPLETE,silF=COMPLETE,silR=COMPLETE,silS=COMPLETE	SRR1198944	Typhimurium
CDC07-0191	ACBF,"CDC07-0191"	USA		3.11.26			environmental/other			SAMN02415228		mdsA=COMPLETE,mdsB=COMPLETE	arsD=HMM,asr=HMM,golS=COMPLETE,golT=COMPLETE,pcoA=COMPLETE,pcoB=COMPLETE,pcoC=COMPLETE,pcoD=COMPLETE,pcoE=COMPLETE,pcoR=COMPLETE,pcoS=COMPLETE,silA=COMPLETE,silB=COMPLETE,silC=COMPLETE,silE=COMPLETE,silF=COMPLETE,silP=COMPLETE,silR=COMPLETE,silS=COMPLETE		Tennessee
315996572	315996572,"CFSAN000244","FDA_2010_142_Pistachio-3","SRS267350"		nuts	3.12.8	Food	pistachio	environmental/other		Pistacia vera L.	SAMN00710595	2009	fosA7=PARTIAL,mdsA=COMPLETE,mdsB=COMPLETE	arsD=HMM,golS=COMPLETE,golT=COMPLETE,pcoA=COMPLETE,pcoB=COMPLETE,pcoC=COMPLETE,pcoD=COMPLETE,pcoE=COMPLETE,pcoR=COMPLETE,pcoS=COMPLETE,silA=COMPLETE,silB=COMPLETE,silC=COMPLETE,silE=COMPLETE,silF=COMPLETE,silP=COMPLETE,silR=COMPLETE,silS=COMPLETE		Montevideo
495297-1	495297-1,"CFSAN000252","FDA_2010_144_Black Pepper-6","SRS267352"	USA	other (flavoring or seasoning)	3.12.8	Food	peppercorn	environmental/other			SAMN00710606		fosA7=PARTIAL,mdsA=COMPLETE,mdsB=COMPLETE	arsD=HMM,asr=HMM,golS=COMPLETE,golT=COMPLETE,pcoA=COMPLETE,pcoB=COMPLETE,pcoC=COMPLETE,pcoD=COMPLETE,pcoE=COMPLETE,pcoR=COMPLETE,pcoS=COMPLETE,silA=COMPLETE,silB=COMPLETE,silC=COMPLETE,silE=COMPLETE,silF=COMPLETE,silP=COMPLETE,silR=COMPLETE,silS=COMPLETE		Montevideo
495297-3	495297-3,"CFSAN000253","FDA_2010_145_Black Pepper-5","SRS267419"	USA	other (flavoring or seasoning)	3.12.8	Food	peppercorn	environmental/other			SAMN00710617		fosA7=PARTIAL,mdsA=COMPLETE,mdsB=COMPLETE	arsD=HMM,asr=HMM,golS=COMPLETE,golT=COMPLETE,pcoA=COMPLETE,pcoB=COMPLETE,pcoC=COMPLETE,pcoD=COMPLETE,pcoE=COMPLETE,pcoR=COMPLETE,pcoS=COMPLETE,silA=COMPLETE,silB=COMPLETE,silC=COMPLETE,silE=COMPLETE,silF=COMPLETE,silP=COMPLETE,silR=COMPLETE,silS=COMPLETE		Montevideo
495297-4	495297-4,"CFSAN000254","FDA_2010_146_Black Pepper-7","SRS267420"	USA	other (flavoring or seasoning)	3.12.8	Food	peppercorn	environmental/other			SAMN00710624		fosA7=PARTIAL,mdsA=COMPLETE,mdsB=COMPLETE	arsD=HMM,asr=HMM,golS=COMPLETE,golT=COMPLETE,pcoA=COMPLETE,pcoB=COMPLETE,pcoC=COMPLETE,pcoD=COMPLETE,pcoE=COMPLETE,pcoR=COMPLETE,pcoS=COMPLETE,silA=COMPLETE,silB=COMPLETE,silC=COMPLETE,silE=COMPLETE,silF=COMPLETE,silP=COMPLETE,silR=COMPLETE,silS=COMPLETE		Montevideo
515920-1	515920-1,"FDA_2010_147_Black Pepper-3","SRS267421"		other (flavoring or seasoning)	3.12.8	Food	peppercorn	environmental/other		Piper nigrum	SAMN00710625	2010	fosA7=PARTIAL,mdsA=COMPLETE,mdsB=COMPLETE	arsD=HMM,asr=HMM,golS=COMPLETE,golT=COMPLETE,pcoA=COMPLETE,pcoB=COMPLETE,pcoC=COMPLETE,pcoD=COMPLETE,pcoE=COMPLETE,pcoR=COMPLETE,pcoS=COMPLETE,silA=COMPLETE,silB=COMPLETE,silC=COMPLETE,silE=COMPLETE,silF=COMPLETE,silP=COMPLETE,silR=COMPLETE,silS=COMPLETE		Montevideo
515920-2	515920-2,"FDA_2010_148_Black Pepper-4","SRS267422"			3.11.26			environmental/other		Piper nigrum	SAMN00710626	2010	fosA7=PARTIAL,mdsA=COMPLETE,mdsB=COMPLETE	arsD=HMM,asr=HMM,golS=COMPLETE,golT=COMPLETE,pcoA=COMPLETE,pcoB=COMPLETE,pcoC=COMPLETE,pcoD=COMPLETE,pcoE=COMPLETE,pcoR=COMPLETE,pcoS=COMPLETE,silA=COMPLETE,silB=COMPLETE,silC=COMPLETE,silE=COMPLETE,silF=COMPLETE,silP=COMPLETE,silR=COMPLETE,silS=COMPLETE		Montevideo
NC_MB110209-0054	FDA_2010_155_Clinical-NC-5,"NC_MB110209-0054","SRS267424"			3.12.8		stool	clinical		Homo sapiens	SAMN00710628	2009	fosA7=PARTIAL,mdsA=COMPLETE,mdsB=COMPLETE	arsD=HMM,asr=HMM,golS=COMPLETE,golT=COMPLETE,pcoA=COMPLETE,pcoB=COMPLETE,pcoC=COMPLETE,pcoD=COMPLETE,pcoE=COMPLETE,pcoR=COMPLETE,pcoS=COMPLETE,silA=COMPLETE,silB=COMPLETE,silC=COMPLETE,silE=COMPLETE,silF=COMPLETE,silP=COMPLETE,silR=COMPLETE,silS=COMPLETE		Montevideo
CASC_09SCPH15965	CASC_09SCPH15965,"FDA_2010_157_Clinical-CA","SRS267426"			3.11.26		stool	clinical		Homo sapiens	SAMN00710596	2009	fosA7=PARTIAL,mdsA=COMPLETE,mdsB=COMPLETE	arsD=HMM,asr=HMM,golS=COMPLETE,golT=COMPLETE,pcoA=COMPLETE,pcoB=COMPLETE,pcoC=COMPLETE,pcoD=COMPLETE,pcoE=COMPLETE,pcoR=COMPLETE,pcoS=COMPLETE,silA=COMPLETE,silB=COMPLETE,silC=COMPLETE,silE=COMPLETE,silF=COMPLETE,silP=COMPLETE,silR=COMPLETE,silS=COMPLETE		Montevideo
19N	19N,"FDA_2010_204_Chicken","SRS267271"			3.11.26			environmental/other		Gallus domesticus	SAMN00710598		fosA7=PARTIAL,mdsA=COMPLETE,mdsB=COMPLETE	arsD=HMM,asr=HMM,golS=COMPLETE,golT=COMPLETE,pcoA=COMPLETE,pcoB=COMPLETE,pcoC=COMPLETE,pcoD=COMPLETE,pcoE=COMPLETE,pcoR=COMPLETE,pcoS=COMPLETE,silA=COMPLETE,silB=COMPLETE,silC=COMPLETE,silE=COMPLETE,silF=COMPLETE,silP=COMPLETE,silR=COMPLETE,silS=COMPLETE		Montevideo
4441 H	4441 H,"FDA207","SRS270904"			3.11.26						SAMN00754300		fosA7=PARTIAL,mdsA=COMPLETE,mdsB=COMPLETE	arsD=HMM,asr=HMM,golS=COMPLETE,golT=COMPLETE,pcoA=COMPLETE,pcoB=COMPLETE,pcoC=COMPLETE,pcoD=COMPLETE,pcoE=COMPLETE,pcoR=COMPLETE,pcoS=COMPLETE,silA=COMPLETE,silB=COMPLETE,silC=COMPLETE,silE=COMPLETE,silF=COMPLETE,silP=COMPLETE,silR=COMPLETE,silS=COMPLETE,terE=COMPLETE		Montevideo
81038-01	81038-01,"FDA_2010_209_Romaine","SRS267272"	USA		3.12.8		Hearts of Romaine-Organic	environmental/other			SAMN00710599	2010-04-07	fosA7=PARTIAL,mdsA=COMPLETE,mdsB=COMPLETE	arsD=HMM,asr=HMM,golS=COMPLETE,golT=COMPLETE,pcoA=COMPLETE,pcoB=COMPLETE,pcoC=COMPLETE,pcoD=COMPLETE,pcoE=COMPLETE,pcoR=COMPLETE,pcoS=COMPLETE,silA=COMPLETE,silB=COMPLETE,silC=COMPLETE,silE=COMPLETE,silF=COMPLETE,silP=COMPLETE,silR=COMPLETE,silS=COMPLETE		Montevideo
MD_MDA09249507	FDA_2010_158_Clinical-MD,"MD_MDA09249507","SRS267427"	USA	clinical/research, human	3.12.8	Human		clinical		Homo sapiens	SAMN00710597	2009-11-11	fosA7=PARTIAL,mdsA=COMPLETE,mdsB=COMPLETE	arsD=HMM,asr=HMM,golS=COMPLETE,golT=COMPLETE,pcoA=COMPLETE,pcoB=COMPLETE,pcoC=COMPLETE,pcoD=COMPLETE,pcoE=COMPLETE,pcoR=COMPLETE,pcoS=COMPLETE,silA=COMPLETE,silB=COMPLETE,silC=COMPLETE,silE=COMPLETE,silF=COMPLETE,silP=COMPLETE,silR=COMPLETE,silS=COMPLETE		Montevideo
414877	414877,"FDA_2010_210_Mozzarella","SRS267428"			3.11.26		Mozzarella	environmental/other			SAMN00710600	2007	fosA7=PARTIAL,mdsA=COMPLETE,mdsB=COMPLETE	arsD=HMM,asr=HMM,golS=COMPLETE,golT=COMPLETE,pcoA=COMPLETE,pcoB=COMPLETE,pcoC=COMPLETE,pcoD=COMPLETE,pcoE=COMPLETE,pcoR=COMPLETE,pcoS=COMPLETE,silA=COMPLETE,silB=COMPLETE,silC=COMPLETE,silE=COMPLETE,silF=COMPLETE,silP=COMPLETE,silR=COMPLETE,silS=COMPLETE		I 7:g,m,p,s:-
366867	366867,"FDA_2010_211_Perch","SRS267429"			3.11.26			environmental/other		Perch	SAMN00710601	2006	fosA7=PARTIAL,mdsA=COMPLETE,mdsB=COMPLETE	arsD=HMM,asr=HMM,golS=COMPLETE,golT=COMPLETE,pcoA=COMPLETE,pcoB=COMPLETE,pcoC=COMPLETE,pcoD=COMPLETE,pcoE=COMPLETE,pcoR=COMPLETE,pcoS=COMPLETE,silA=COMPLETE,silB=COMPLETE,silC=COMPLETE,silE=COMPLETE,silF=COMPLETE,silP=COMPLETE,silR=COMPLETE,silS=COMPLETE		Montevideo
413180	413180,"FDA_2010_212_Sea Trout","SRS267430"		fish	3.11.26	Food	frozen sea trout	environmental/other		Cynoscion nebulosus	SAMN00710602	2007	fosA7=PARTIAL,mdsA=COMPLETE,mdsB=COMPLETE	arsD=HMM,asr=HMM,golS=COMPLETE,golT=COMPLETE,pcoA=COMPLETE,pcoB=COMPLETE,pcoC=COMPLETE,pcoD=COMPLETE,pcoE=COMPLETE,pcoR=COMPLETE,pcoS=COMPLETE,silA=COMPLETE,silB=COMPLETE,silC=COMPLETE,silE=COMPLETE,silF=COMPLETE,silP=COMPLETE,silR=COMPLETE,silS=COMPLETE		Montevideo
446600	446600,"FDA_2010_213_King Fish","SRS267434"			3.11.26			environmental/other		Scomberomorus cavalla	SAMN00710603	2007	fosA7=PARTIAL,mdsA=COMPLETE,mdsB=COMPLETE	arsD=HMM,asr=HMM,golS=COMPLETE,golT=COMPLETE,pcoA=COMPLETE,pcoB=COMPLETE,pcoC=COMPLETE,pcoD=COMPLETE,pcoE=COMPLETE,pcoR=COMPLETE,pcoS=COMPLETE,silA=COMPLETE,silB=COMPLETE,silC=COMPLETE,silE=COMPLETE,silF=COMPLETE,silP=COMPLETE,silR=COMPLETE,silS=COMPLETE		I -:g,m,p,s:-
609458-1	609458-1,"FDA_2010_214_Black Pepper-1","SRS267435"		other (flavoring or seasoning)	3.11.26	Food	peppercorn	environmental/other		Piper nigrum	SAMN00710604	2009	fosA7=PARTIAL,mdsA=COMPLETE,mdsB=COMPLETE	arsD=HMM,asr=HMM,golS=COMPLETE,golT=COMPLETE,pcoA=COMPLETE,pcoB=COMPLETE,pcoC=COMPLETE,pcoD=COMPLETE,pcoE=COMPLETE,pcoR=COMPLETE,pcoS=COMPLETE,silA=COMPLETE,silB=COMPLETE,silC=COMPLETE,silE=COMPLETE,silF=COMPLETE,silP=COMPLETE,silR=COMPLETE,silS=COMPLETE		Montevideo
556150-1	556150-1,"FDA_2010_215_Red Pepper-2","SRS267436"			3.11.26		Red Pepper Flakes	environmental/other			SAMN00710605	2009	fosA7=PARTIAL,mdsA=COMPLETE,mdsB=COMPLETE	arsD=HMM,golS=COMPLETE,golT=COMPLETE,pcoA=COMPLETE,pcoB=COMPLETE,pcoC=COMPLETE,pcoD=COMPLETE,pcoE=COMPLETE,pcoR=COMPLETE,pcoS=COMPLETE,silA=COMPLETE,silB=COMPLETE,silC=COMPLETE,silE=COMPLETE,silF=COMPLETE,silP=COMPLETE,silR=COMPLETE,silS=COMPLETE		Montevideo
609460	609460,"FDA_2010_216_Black Pepper-2","SRS267442"		other (flavoring or seasoning)	3.11.26	Food	whole black pepper	environmental/other		Piper nigrum	SAMN00710607	2009	fosA7=PARTIAL,mdsA=COMPLETE,mdsB=COMPLETE	arsD=HMM,asr=HMM,golS=COMPLETE,golT=COMPLETE,pcoA=COMPLETE,pcoB=COMPLETE,pcoC=COMPLETE,pcoD=COMPLETE,pcoE=COMPLETE,pcoR=COMPLETE,pcoS=COMPLETE,silA=COMPLETE,silB=COMPLETE,silC=COMPLETE,silE=COMPLETE,silF=COMPLETE,silP=COMPLETE,silR=COMPLETE,silS=COMPLETE		Montevideo
507440-20	507440-20,"CFSAN000255","SRS269876"	USA	environmental	3.11.26	environmental	environmental swab	environmental/other	USA		SAMN00710608	2010-02-01	fosA7=PARTIAL,mdsA=COMPLETE,mdsB=COMPLETE	arsD=HMM,asr=HMM,golS=COMPLETE,golT=COMPLETE,pcoA=COMPLETE,pcoB=COMPLETE,pcoC=COMPLETE,pcoD=COMPLETE,pcoE=COMPLETE,pcoR=COMPLETE,pcoS=COMPLETE,silA=COMPLETE,silB=COMPLETE,silC=COMPLETE,silE=COMPLETE,silF=COMPLETE,silP=COMPLETE,silR=COMPLETE,silS=COMPLETE		Montevideo
556152	556152,"FDA_2010_219_Red Pepper-1","SRS269877"		seeded vegetables (solanaceous)	3.11.26	Food	crushed red pepper	environmental/other			SAMN00710609	2010	fosA7=PARTIAL,mdsA=COMPLETE,mdsB=COMPLETE	arsD=HMM,asr=HMM,golS=COMPLETE,golT=COMPLETE,pcoA=COMPLETE,pcoB=COMPLETE,pcoC=COMPLETE,pcoD=COMPLETE,pcoE=COMPLETE,pcoR=COMPLETE,pcoS=COMPLETE,silA=COMPLETE,silB=COMPLETE,silC=COMPLETE,silE=COMPLETE,silF=COMPLETE,silP=COMPLETE,silR=COMPLETE,silS=COMPLETE		Montevideo
MB101509-0077	FDA_2010_220_Clinical-NC-3,"MB101509-0077","SRS269878"		clinical/research, human	3.11.26	Human		clinical		Homo sapiens	SAMN00710610		fosA7=PARTIAL,mdsA=COMPLETE,mdsB=COMPLETE	arsD=HMM,asr=HMM,golS=COMPLETE,golT=COMPLETE,pcoA=COMPLETE,pcoB=COMPLETE,pcoC=COMPLETE,pcoD=COMPLETE,pcoE=COMPLETE,pcoR=COMPLETE,pcoS=COMPLETE,silA=COMPLETE,silB=COMPLETE,silC=COMPLETE,silE=COMPLETE,silF=COMPLETE,silP=COMPLETE,silR=COMPLETE,silS=COMPLETE		Montevideo
MB102109-0047	FDA_2010_221_Clinical-NC-2,"MB102109-0047","SRS269880"		clinical/research, human	3.11.26	Human		clinical		Homo sapiens	SAMN00710611		fosA7=PARTIAL,mdsA=COMPLETE,mdsB=COMPLETE	arsD=HMM,asr=HMM,golS=COMPLETE,golT=COMPLETE,pcoA=COMPLETE,pcoB=COMPLETE,pcoC=COMPLETE,pcoD=COMPLETE,pcoE=COMPLETE,pcoR=COMPLETE,pcoS=COMPLETE,silA=COMPLETE,silB=COMPLETE,silC=COMPLETE,silE=COMPLETE,silF=COMPLETE,silP=COMPLETE,silR=COMPLETE,silS=COMPLETE		Montevideo
MB111609-0052	FDA_2010_223_Clinical-NC-1,"MB111609-0052","SRS269882"			3.11.26		stool	clinical		Homo sapiens	SAMN00710613	2009	fosA7=PARTIAL,mdsA=COMPLETE,mdsB=COMPLETE	arsD=HMM,asr=HMM,golS=COMPLETE,golT=COMPLETE,pcoA=COMPLETE,pcoB=COMPLETE,pcoC=COMPLETE,pcoD=COMPLETE,pcoE=COMPLETE,pcoR=COMPLETE,pcoS=COMPLETE,silA=COMPLETE,silB=COMPLETE,silC=COMPLETE,silE=COMPLETE,silF=COMPLETE,silP=COMPLETE,silR=COMPLETE,silS=COMPLETE		Montevideo
2009083312	2009083312,"FDA_2010_224_Clinical-OH-2","SRS269883"		clinical/research, human	3.11.26	Human		clinical		Homo sapiens	SAMN00710614		fosA7=PARTIAL,mdsA=COMPLETE,mdsB=COMPLETE	arsD=HMM,asr=HMM,golS=COMPLETE,golT=COMPLETE,pcoA=COMPLETE,pcoB=COMPLETE,pcoC=COMPLETE,pcoD=COMPLETE,pcoE=COMPLETE,pcoR=COMPLETE,pcoS=COMPLETE,silA=COMPLETE,silB=COMPLETE,silC=COMPLETE,silE=COMPLETE,silF=COMPLETE,silP=COMPLETE,silR=COMPLETE,silS=COMPLETE		Montevideo
2009085258	2009085258,"FDA_2010_225_Clinical-OH-1","SRS269884"		clinical/research, human	3.11.26	Human		clinical		Homo sapiens	SAMN00710615		fosA7=PARTIAL,mdsA=COMPLETE,mdsB=COMPLETE	arsD=HMM,asr=HMM,golS=COMPLETE,golT=COMPLETE,pcoA=COMPLETE,pcoB=COMPLETE,pcoC=COMPLETE,pcoD=COMPLETE,pcoE=COMPLETE,pcoR=COMPLETE,pcoS=COMPLETE,silA=COMPLETE,silB=COMPLETE,silC=COMPLETE,silE=COMPLETE,silF=COMPLETE,silP=COMPLETE,silR=COMPLETE,silS=COMPLETE		Montevideo
315731156	315731156,"CFSAN000243","FDA_2010_227_Pistachio-1","SRS269885"			3.11.26			environmental/other		Pistacia vera L.	SAMN00710616	2009	fosA7=PARTIAL,mdsA=COMPLETE,mdsB=COMPLETE	arsD=HMM,asr=HMM,golS=COMPLETE,golT=COMPLETE,pcoA=COMPLETE,pcoB=COMPLETE,pcoC=COMPLETE,pcoD=COMPLETE,pcoE=COMPLETE,pcoR=COMPLETE,pcoS=COMPLETE,silA=COMPLETE,silB=COMPLETE,silC=COMPLETE,silE=COMPLETE,silF=COMPLETE,silP=COMPLETE,silR=COMPLETE,silS=COMPLETE		Montevideo
IA_2009159199	FDA_2010_236_Clinical-IA-1,"IA_2009159199","SRS269886"		clinical/research, human	3.11.26	Human	stool	clinical		Homo sapiens	SAMN00710618		fosA7=PARTIAL,mdsA=COMPLETE,mdsB=COMPLETE	arsD=HMM,asr=HMM,golS=COMPLETE,golT=COMPLETE,pcoA=PARTIAL,pcoB=COMPLETE,pcoC=COMPLETE,pcoD=COMPLETE,pcoR=COMPLETE,pcoS=COMPLETE,silA=COMPLETE,silB=COMPLETE,silC=COMPLETE,silE=COMPLETE,silF=COMPLETE,silP=COMPLETE,silR=COMPLETE,silS=COMPLETE		Montevideo
IA_2010008282	FDA_2010_237_Lunch Meat-IA-1,"IA_2010008282","SRS269887"	USA	multi-ingredient, meat	3.12.8	Food	lunch meat	environmental/other			SAMN00710619	2010-01-22	fosA7=PARTIAL,mdsA=COMPLETE,mdsB=COMPLETE	arsD=HMM,asr=HMM,golS=COMPLETE,golT=COMPLETE,pcoA=COMPLETE,pcoB=COMPLETE,pcoC=COMPLETE,pcoD=COMPLETE,pcoE=COMPLETE,pcoR=COMPLETE,pcoS=COMPLETE,silA=COMPLETE,silB=COMPLETE,silC=COMPLETE,silE=COMPLETE,silF=COMPLETE,silP=COMPLETE,silR=COMPLETE,silS=COMPLETE		Montevideo
IA_2010008283	FDA_2010_238_Lunch Meat-IA-3,"IA_2010008283","SRS269888"			3.11.26		lunch meat	environmental/other			SAMN00710620	2010	fosA7=PARTIAL,mdsA=COMPLETE,mdsB=COMPLETE	arsD=HMM,asr=HMM,golS=COMPLETE,golT=COMPLETE,pcoA=COMPLETE,pcoB=COMPLETE,pcoC=COMPLETE,pcoD=COMPLETE,pcoE=COMPLETE,pcoR=COMPLETE,pcoS=COMPLETE,silA=COMPLETE,silB=COMPLETE,silC=COMPLETE,silE=COMPLETE,silF=COMPLETE,silP=COMPLETE,silR=COMPLETE,silS=PARTIAL		Montevideo
IA_2010008284	FDA_2010_239_Lunch Meat-IA-2,"IA_2010008284","SRS269889"		multi-ingredient, meat	3.11.26	Food	lunch meat	environmental/other			SAMN00710621	2010	fosA7=PARTIAL,mdsA=COMPLETE,mdsB=COMPLETE	arsD=HMM,asr=HMM,golS=COMPLETE,golT=COMPLETE,pcoA=COMPLETE,pcoB=COMPLETE,pcoC=COMPLETE,pcoD=COMPLETE,pcoE=COMPLETE,pcoR=COMPLETE,pcoS=COMPLETE,silA=COMPLETE,silB=COMPLETE,silC=COMPLETE,silE=COMPLETE,silF=COMPLETE,silP=COMPLETE,silR=COMPLETE,silS=COMPLETE		Montevideo
IA_2010008285	FDA_2010_240_Lunch Meat-IA-4,"IA_2010008285","SRS269890"		multi-ingredient, meat	3.11.26	Food	lunch meat	environmental/other			SAMN00710622	2010	fosA7=PARTIAL,mdsA=COMPLETE,mdsB=COMPLETE	arsD=HMM,asr=HMM,golS=COMPLETE,golT=COMPLETE,pcoA=COMPLETE,pcoB=COMPLETE,pcoC=COMPLETE,pcoD=COMPLETE,pcoE=COMPLETE,pcoR=COMPLETE,pcoS=COMPLETE,silA=COMPLETE,silB=COMPLETE,silC=COMPLETE,silE=COMPLETE,silF=COMPLETE,silP=COMPLETE,silR=COMPLETE,silS=PARTIAL_END_OF_CONTIG		Montevideo
IA_2010008287	FDA_2010_242_Lunch Meat-IA-5,"IA_2010008287","SRS269891"		multi-ingredient, meat	3.11.26	Food	lunch meat	environmental/other			SAMN00710623	2010	fosA7=PARTIAL,mdsA=COMPLETE,mdsB=COMPLETE	arsD=HMM,asr=HMM,golS=COMPLETE,golT=COMPLETE,pcoA=COMPLETE,pcoB=COMPLETE,pcoC=COMPLETE,pcoD=COMPLETE,pcoE=COMPLETE,pcoR=COMPLETE,pcoS=COMPLETE,silA=COMPLETE,silB=COMPLETE,silC=COMPLETE,silE=COMPLETE,silF=COMPLETE,silP=COMPLETE,silR=COMPLETE,silS=COMPLETE		Montevideo
80959-06	80959-06,"FDA208","SRS270905"		vegetable row crops (leafy)	3.12.8	Food	iceberg head of lettuce	environmental/other			SAMN00754301		fosA7=PARTIAL,mdsA=COMPLETE,mdsB=COMPLETE	arsD=HMM,asr=HMM,golS=COMPLETE,golT=COMPLETE,pcoA=COMPLETE,pcoB=COMPLETE,pcoC=COMPLETE,pcoD=COMPLETE,pcoE=COMPLETE,pcoR=COMPLETE,pcoS=COMPLETE,silA=COMPLETE,silB=COMPLETE,silC=COMPLETE,silE=COMPLETE,silF=COMPLETE,silP=COMPLETE,silR=COMPLETE,silS=COMPLETE		Montevideo
CT_02035318	CT_02035318,"FDA229","SRS270922"		multi-ingredient, other (flavoring or seasoning), pork	3.11.26	Food	pepper salami	environmental/other			SAMN00754303		fosA7=PARTIAL,mdsA=COMPLETE,mdsB=COMPLETE	arsD=HMM,asr=HMM,golS=COMPLETE,golT=COMPLETE,pcoA=COMPLETE,pcoB=COMPLETE,pcoC=COMPLETE,pcoD=COMPLETE,pcoE=COMPLETE,pcoR=COMPLETE,pcoS=COMPLETE,silA=COMPLETE,silB=COMPLETE,silC=COMPLETE,silE=COMPLETE,silF=COMPLETE,silP=COMPLETE,silR=COMPLETE,silS=COMPLETE		Montevideo
CT_02035320	CT_02035320,"FDA230","SRS270923"		multi-ingredient, other (flavoring or seasoning), pork	3.11.26	Food	pepper salami	environmental/other			SAMN00754304		fosA7=PARTIAL,mdsA=COMPLETE,mdsB=COMPLETE	arsD=HMM,asr=HMM,golS=COMPLETE,golT=COMPLETE,pcoA=COMPLETE,pcoB=COMPLETE,pcoC=COMPLETE,pcoD=COMPLETE,pcoE=COMPLETE,pcoR=COMPLETE,pcoS=COMPLETE,silA=COMPLETE,silB=COMPLETE,silC=COMPLETE,silE=COMPLETE,silF=COMPLETE,silP=COMPLETE,silR=COMPLETE,silS=COMPLETE		Montevideo
CT_02035321	CT_02035321,"FDA233","SRS270924"			3.11.26						SAMN00754305		fosA7=PARTIAL,mdsA=COMPLETE,mdsB=COMPLETE	arsD=HMM,asr=HMM,golS=COMPLETE,golT=COMPLETE,pcoA=COMPLETE,pcoB=COMPLETE,pcoC=COMPLETE,pcoD=COMPLETE,pcoE=COMPLETE,pcoR=COMPLETE,pcoS=COMPLETE,silA=COMPLETE,silB=COMPLETE,silC=COMPLETE,silE=COMPLETE,silF=COMPLETE,silP=COMPLETE,silR=COMPLETE,silS=PARTIAL		Montevideo
CT_02035327	CT_02035327,"FDA235","SRS270925"			3.11.26						SAMN00754306		fosA7=PARTIAL,mdsA=COMPLETE,mdsB=COMPLETE	arsD=HMM,asr=HMM,golS=COMPLETE,golT=COMPLETE,pcoA=COMPLETE,pcoB=COMPLETE,pcoC=COMPLETE,pcoD=COMPLETE,pcoE=COMPLETE,pcoR=COMPLETE,pcoS=COMPLETE,silA=COMPLETE,silB=COMPLETE,silC=COMPLETE,silE=COMPLETE,silF=COMPLETE,silP=COMPLETE,silR=COMPLETE,silS=COMPLETE		Montevideo
ATCC 10729	ATCC 10729,"FDA349","SRS271049"		clinical/research	3.12.8			environmental/other			SAMN00754430		mdsA=COMPLETE,mdsB=COMPLETE	arsB=COMPLETE,arsC=COMPLETE,arsD=COMPLETE,arsR=COMPLETE,asr=HMM,golS=COMPLETE,golT=COMPLETE,merA=COMPLETE,merA=PARTIAL_END_OF_CONTIG,merC=HMM,merD=COMPLETE,merE=COMPLETE,merP=HMM,merR=COMPLETE,merT=COMPLETE,pcoA=COMPLETE,pcoR=COMPLETE,silA=COMPLETE,silP=COMPLETE,silR=COMPLETE		Pomona
IA_2010008286	FDA241,"IA_2010008286","SRS270927"			3.12.8						SAMN00754308		fosA7=PARTIAL,mdsA=COMPLETE,mdsB=COMPLETE	arsD=HMM,asr=HMM,golS=COMPLETE,golT=COMPLETE,pcoA=COMPLETE,pcoB=COMPLETE,pcoC=COMPLETE,pcoD=COMPLETE,pcoE=COMPLETE,pcoR=COMPLETE,pcoS=COMPLETE,silA=COMPLETE,silB=COMPLETE,silC=COMPLETE,silE=COMPLETE,silF=COMPLETE,silP=COMPLETE,silR=COMPLETE,silS=COMPLETE		Montevideo
41565	41565,"SRS387443","Sal Heidelberg 41565"	USA		3.12.8		Turkey, Ground	environmental/other			SAMN01816204	2011	aph(3'')-Ib=COMPLETE,aph(3')-IIa=COMPLETE,aph(6)-Ic=COMPLETE,aph(6)-Id=COMPLETE,ble=COMPLETE,fosA7=COMPLETE,mdsA=COMPLETE,mdsB=COMPLETE,tet(B)=COMPLETE	arsR=COMPLETE,asr=HMM,golS=COMPLETE,golT=COMPLETE,pcoB=COMPLETE,pcoC=COMPLETE,pcoD=COMPLETE,pcoE=COMPLETE,pcoR=COMPLETE,pcoS=COMPLETE,silA=COMPLETE,silB=COMPLETE,silC=COMPLETE,silE=COMPLETE,silF=COMPLETE,silP=COMPLETE,silR=COMPLETE,silS=PARTIAL_END_OF_CONTIG,terD=COMPLETE,terW=PARTIAL,terZ=COMPLETE		Heidelberg
SS209	ERS380026,"GCA_000263295","SS209"			3.12.8						SAMEA2272617		mdsA=COMPLETE,mdsB=COMPLETE	arsC=COMPLETE,arsD=HMM,asr=HMM,golS=COMPLETE,golT=COMPLETE,merA=COMPLETE,merC=HMM,merD=COMPLETE,merP=HMM,merR=COMPLETE,merT=COMPLETE,pcoA=COMPLETE,pcoB=COMPLETE,pcoC=COMPLETE,pcoD=COMPLETE,pcoE=COMPLETE,pcoR=PARTIAL,pcoS=COMPLETE,silA=COMPLETE,silB=COMPLETE,silC=COMPLETE,silE=COMPLETE,silF=COMPLETE,silP=COMPLETE,silR=COMPLETE,silS=COMPLETE,terD=COMPLETE,terW=COMPLETE,terZ=COMPLETE		Senftenberg
CDC07-0191	APWL,"CDC07-0191"	USA		3.12.8		urine culture	clinical		Homo sapiens	SAMN02415238	2006/2007	mdsA=COMPLETE,mdsB=COMPLETE	arsD=HMM,asr=HMM,golS=COMPLETE,golT=COMPLETE,pcoA=COMPLETE,pcoB=COMPLETE,pcoC=COMPLETE,pcoD=COMPLETE,pcoE=COMPLETE,pcoR=COMPLETE,pcoS=COMPLETE,silA=COMPLETE,silB=COMPLETE,silC=COMPLETE,silE=COMPLETE,silF=COMPLETE,silP=COMPLETE,silR=COMPLETE,silS=COMPLETE		Tennessee
21.H.10	21.H.10,"ERS380082","GCA_000388575"	Germany		3.12.8		Human (feces)	clinical			SAMEA2272677	2010	fosA7.2=COMPLETE,mdsA=COMPLETE,mdsB=COMPLETE	arsC=HMM,arsD=HMM,asr=HMM,golS=COMPLETE,golT=COMPLETE,pcoA=COMPLETE,pcoB=COMPLETE,pcoC=COMPLETE,pcoD=COMPLETE,pcoE=COMPLETE,pcoR=COMPLETE,pcoS=COMPLETE,silA=COMPLETE,silB=COMPLETE,silC=COMPLETE,silE=COMPLETE,silF=COMPLETE,silP=COMPLETE,silR=COMPLETE,silS=COMPLETE		Agona
CFSAN002050	CFSAN002050,"SRS452292"	USA	seeded vegetables (legumes), sprouts	3.12.8	food	fresh alfalfa sprout	environmental/other			SAMN01832088	2012-09-20	mcr-9.1=COMPLETE,mdsA=COMPLETE,mdsB=COMPLETE	arsC=HMM,arsD=HMM,asr=HMM,golS=COMPLETE,golT=COMPLETE,merA=COMPLETE,merC=HMM,merD=COMPLETE,merE=COMPLETE,merP=HMM,merR=COMPLETE,merT=COMPLETE,pcoA=COMPLETE,pcoB=COMPLETE,pcoC=COMPLETE,pcoD=COMPLETE,pcoE=COMPLETE,pcoR=COMPLETE,pcoS=COMPLETE,silA=COMPLETE,silB=COMPLETE,silC=COMPLETE,silE=COMPLETE,silF=COMPLETE,silP=COMPLETE,silR=COMPLETE,silS=COMPLETE,terD=COMPLETE,terW=COMPLETE,terZ=COMPLETE		Cubana
N312	N312,"SRS472227","Sal Kentucky N312"	USA	chicken	3.11.26	food	chicken breast	environmental/other			SAMN01816166	2004-08	mdsA=COMPLETE,mdsB=COMPLETE	arsD=HMM,asr=HMM,golS=COMPLETE,golT=COMPLETE,pcoA=COMPLETE,pcoB=COMPLETE,pcoC=COMPLETE,pcoD=COMPLETE,pcoR=COMPLETE,pcoS=COMPLETE,silA=COMPLETE,silB=COMPLETE,silC=COMPLETE,silE=COMPLETE,silF=COMPLETE,silP=COMPLETE,silR=COMPLETE,silS=COMPLETE		Kentucky
20793	20793,"SRS472228","Sal Kentucky 20793"	USA	chicken	3.11.26	food	chicken breast	environmental/other			SAMN01816167	2002-06	mdsA=COMPLETE,mdsB=COMPLETE	arsD=HMM,asr=HMM,golS=COMPLETE,golT=COMPLETE,pcoA=MISTRANSLATION,pcoB=COMPLETE,pcoC=COMPLETE,pcoD=COMPLETE,pcoR=COMPLETE,pcoS=COMPLETE,silA=COMPLETE,silB=COMPLETE,silC=COMPLETE,silE=COMPLETE,silF=COMPLETE,silP=COMPLETE,silR=COMPLETE,silS=COMPLETE		Kentucky
34502	34502,"SRS472237","Sal Typhimurium 34502"		veterinary clinical/research, pig	3.11.26	animal	swine intestine (Sus domesticus)	environmental/other		Sus scrofa domesticus	SAMN01814034		aac(3)-IId=COMPLETE,aadA2=COMPLETE,aph(3'')-Ib=COMPLETE,aph(6)-Id=COMPLETE,blaCMY-2=COMPLETE,bleO=COMPLETE,dfrA12=COMPLETE,floR=COMPLETE,mdsA=COMPLETE,mdsB=COMPLETE,oqxA=COMPLETE,oqxB=COMPLETE,sul2=COMPLETE,tet(A)=COMPLETE	asr=HMM,golS=COMPLETE,golT=COMPLETE,merA=COMPLETE,merA=HMM,merB=COMPLETE,merC=COMPLETE,merD=COMPLETE,merD=HMM,merE=COMPLETE,merE=HMM,merP=COMPLETE,merR=COMPLETE,merT=COMPLETE,silA=COMPLETE,silB=COMPLETE,silC=COMPLETE,silE=COMPLETE,silF=COMPLETE,silP=COMPLETE,silR=COMPLETE,silS=COMPLETE		Typhimurium
35423	35423,"SRS472238","Sal Typhimurium 35423"		beef	3.12.8	food	beef meat	environmental/other		Bos taurus	SAMN01814035		aac(3)-IId=COMPLETE,aadA2=COMPLETE,aph(3'')-Ib=COMPLETE,aph(6)-Id=COMPLETE,blaCMY-2=COMPLETE,bleO=COMPLETE,dfrA12=COMPLETE,floR=COMPLETE,mdsA=COMPLETE,mdsB=COMPLETE,oqxA=COMPLETE,oqxB=COMPLETE,sul2=COMPLETE,tet(A)=COMPLETE	asr=HMM,golS=COMPLETE,golT=COMPLETE,merA=COMPLETE,merB=COMPLETE,merD=COMPLETE,merE=COMPLETE,merP=COMPLETE,merR=COMPLETE,merT=COMPLETE,silA=COMPLETE,silB=COMPLETE,silC=COMPLETE,silE=COMPLETE,silF=COMPLETE,silP=COMPLETE,silR=COMPLETE,silS=COMPLETE		Typhimurium
361154004	361154004,"AYDO"			3.11.26			environmental/other			SAMN02415177		mcr-9.1=COMPLETE,mdsA=COMPLETE,mdsB=COMPLETE	arsC=COMPLETE,arsD=HMM,golS=COMPLETE,golT=COMPLETE,merA=COMPLETE,merC=HMM,merD=COMPLETE,merE=COMPLETE,merP=HMM,merR=COMPLETE,merT=COMPLETE,pcoA=COMPLETE,pcoB=COMPLETE,pcoC=COMPLETE,pcoD=COMPLETE,pcoE=COMPLETE,pcoR=COMPLETE,pcoS=PARTIAL_END_OF_CONTIG,silA=COMPLETE,silB=COMPLETE,silC=COMPLETE,silE=COMPLETE,silF=COMPLETE,silR=COMPLETE,silS=COMPLETE,terD=COMPLETE,terW=COMPLETE,terZ=COMPLETE		Senftenberg
NC_MB012510-0038	AYEJ,"NC_MB012510-0038"			3.11.26			environmental/other			SAMN02415198		aph(3'')-Ib=PARTIAL,mdsA=COMPLETE,mdsB=COMPLETE,sul2=COMPLETE,tet(A)=COMPLETE	arsD=HMM,asr=HMM,golS=COMPLETE,golT=COMPLETE,pcoA=COMPLETE,pcoB=COMPLETE,pcoC=COMPLETE,pcoD=COMPLETE,pcoE=COMPLETE,pcoR=COMPLETE,pcoS=COMPLETE,silA=COMPLETE,silB=COMPLETE,silC=COMPLETE,silE=COMPLETE,silF=COMPLETE,silP=COMPLETE,silR=COMPLETE,silS=COMPLETE		Gateshead
TXSC_TXSC08-19	SRS472254,"Sal Tennessee TXSC_TXSC08-19","TXSC_TXSC08-19"	USA	animal feed	3.11.26	Animal feed	fishmeal	environmental/other			SAMN01813424	2004-01-09	mdsA=COMPLETE,mdsB=COMPLETE	arsD=HMM,asr=HMM,golS=COMPLETE,golT=COMPLETE,pcoA=COMPLETE,pcoB=COMPLETE,pcoC=COMPLETE,pcoD=COMPLETE,pcoE=COMPLETE,pcoR=COMPLETE,pcoS=COMPLETE,silA=COMPLETE,silB=COMPLETE,silC=COMPLETE,silE=COMPLETE,silF=COMPLETE,silP=COMPLETE,silR=COMPLETE,silS=COMPLETE		Tennessee
ATCC 8400	ATCC 8400,"ATCC:8400","CFSAN000731","SRS472187"		clinical/research	3.12.8			environmental/other			SAMN01823734		mdsA=COMPLETE,mdsB=COMPLETE	arsC=HMM,arsD=HMM,asr=HMM,golS=COMPLETE,golT=COMPLETE,pcoA=COMPLETE,pcoB=COMPLETE,pcoC=COMPLETE,pcoD=COMPLETE,pcoE=COMPLETE,pcoR=COMPLETE,pcoS=COMPLETE,silA=COMPLETE,silB=COMPLETE,silC=COMPLETE,silE=COMPLETE,silF=COMPLETE,silP=COMPLETE,silR=COMPLETE,silS=COMPLETE		Senftenberg
604314	604314,"CFSAN000909","SRS472210"	USA	other (flavoring or seasoning)	3.12.8	food	peppercorn	environmental/other			SAMN01813427	2010-02-16	mdsA=COMPLETE,mdsB=COMPLETE	arsD=HMM,asr=HMM,golS=COMPLETE,golT=COMPLETE,pcoA=COMPLETE,pcoB=COMPLETE,pcoC=COMPLETE,pcoD=COMPLETE,pcoE=COMPLETE,pcoR=COMPLETE,pcoS=COMPLETE,silA=COMPLETE,silB=COMPLETE,silC=COMPLETE,silE=COMPLETE,silF=COMPLETE,silP=COMPLETE,silR=COMPLETE,silS=COMPLETE		Senftenberg
423984-2	423984-2,"CFSAN000882","SRS472208"	USA	environmental	3.11.26	environmental	environmental swab	environmental/other			SAMN01813411		aph(3'')-Ib=PARTIAL_END_OF_CONTIG,mdsA=COMPLETE,mdsB=COMPLETE,sul2=COMPLETE,tet(A)=COMPLETE	arsD=HMM,asr=HMM,golS=COMPLETE,golT=COMPLETE,pcoA=COMPLETE,pcoB=COMPLETE,pcoC=COMPLETE,pcoD=COMPLETE,pcoE=COMPLETE,pcoR=COMPLETE,pcoS=COMPLETE,silA=COMPLETE,silB=COMPLETE,silC=COMPLETE,silE=COMPLETE,silF=COMPLETE,silP=COMPLETE,silR=COMPLETE,silS=COMPLETE		Senftenberg
316235162	316235162,"CFSAN000879","SRS472206"	USA	nuts	3.12.8	food	pistachio	environmental/other			SAMN01813412		mdsA=COMPLETE,mdsB=COMPLETE	arsD=HMM,asr=HMM,golS=COMPLETE,golT=COMPLETE,pcoA=COMPLETE,pcoB=COMPLETE,pcoC=COMPLETE,pcoD=COMPLETE,pcoE=COMPLETE,pcoR=COMPLETE,pcoS=COMPLETE,silA=PARTIAL_END_OF_CONTIG,silB=COMPLETE,silC=COMPLETE,silE=COMPLETE,silF=COMPLETE,silP=COMPLETE,silR=COMPLETE,silS=COMPLETE		Senftenberg
CFSAN001079	CFSAN001079,"SRS473964","Sal Ohio 16 N"		multi-ingredient, pork	3.12.8	food	pork sausage	environmental/other			SAMN01816345		mdsA=COMPLETE,mdsB=COMPLETE	arsC=HMM,arsD=HMM,asr=HMM,golS=COMPLETE,golT=COMPLETE,pcoA=COMPLETE,pcoB=COMPLETE,pcoC=COMPLETE,pcoD=COMPLETE,pcoE=COMPLETE,pcoR=COMPLETE,pcoS=COMPLETE,silA=COMPLETE,silB=COMPLETE,silC=COMPLETE,silE=COMPLETE,silF=COMPLETE,silP=COMPLETE,silR=COMPLETE,silS=COMPLETE		Ohio
CVM42234	CVM42234	USA		3.11.26		chick feed	environmental/other			SAMN02053837	2012-06-06	mdsA=COMPLETE,mdsB=COMPLETE	arsC=HMM,arsD=HMM,asr=HMM,golS=COMPLETE,golT=COMPLETE,pcoA=COMPLETE,pcoB=COMPLETE,pcoC=COMPLETE,pcoD=COMPLETE,pcoE=COMPLETE,pcoR=COMPLETE,pcoS=COMPLETE,silA=COMPLETE,silB=COMPLETE,silC=COMPLETE,silE=COMPLETE,silF=COMPLETE,silP=COMPLETE,silR=COMPLETE,silS=COMPLETE		Cubana
CFSAN002069	CFSAN002069,"SRS452294"	USA	chicken	3.11.26	food	chicken	environmental/other			SAMN01832089		aac(3)-VIa=COMPLETE,aadA1=COMPLETE,fosA7=COMPLETE,mdsA=COMPLETE,mdsB=COMPLETE,sul1=COMPLETE	arsR=COMPLETE,asr=HMM,golS=COMPLETE,golT=COMPLETE,pcoA=COMPLETE,pcoB=COMPLETE,pcoC=COMPLETE,pcoD=COMPLETE,pcoE=COMPLETE,pcoR=COMPLETE,pcoS=COMPLETE,qacEdelta1=COMPLETE,silA=COMPLETE,silB=COMPLETE,silC=COMPLETE,silE=COMPLETE,silF=COMPLETE,silP=COMPLETE,silR=COMPLETE,silS=COMPLETE		Heidelberg
CFSAN002064	CFSAN002064,"SRS452293"	USA	clinical/research, human	3.12.8	human	stool	clinical		Homo sapiens	SAMN01933202	2012-09-28	fosA7=COMPLETE,mdsA=COMPLETE,mdsB=COMPLETE	arsR=COMPLETE,asr=HMM,golS=COMPLETE,golT=COMPLETE,pcoA=COMPLETE,pcoB=COMPLETE,pcoC=COMPLETE,pcoD=COMPLETE,pcoE=COMPLETE,pcoR=COMPLETE,pcoS=COMPLETE,silA=COMPLETE,silB=COMPLETE,silC=COMPLETE,silE=COMPLETE,silF=COMPLETE,silP=COMPLETE,silR=COMPLETE,silS=COMPLETE		Heidelberg
76814	76814,"AYUE"	USA		3.11.26		swine	environmental/other			SAMN02471687	2004	aadA7=COMPLETE,mdsA=COMPLETE,mdsB=COMPLETE,sul1=COMPLETE,tet(A)=COMPLETE	arsC=HMM,arsD=HMM,asr=HMM,golS=COMPLETE,golT=COMPLETE,merA=HMM,merC=COMPLETE,merD=HMM,merE=HMM,merP=COMPLETE,merR=COMPLETE,merT=COMPLETE,pcoA=COMPLETE,pcoB=COMPLETE,pcoC=COMPLETE,pcoD=COMPLETE,pcoE=COMPLETE,pcoR=COMPLETE,pcoS=COMPLETE,qacEdelta1=COMPLETE,silA=COMPLETE,silB=COMPLETE,silC=COMPLETE,silE=COMPLETE,silF=COMPLETE,silP=COMPLETE,silR=COMPLETE,silS=COMPLETE		Cubana
76814	76814,"AZGR"			3.11.26		swine	environmental/other			SAMN02472116		aadA7=COMPLETE,mdsA=COMPLETE,mdsB=COMPLETE,sul1=COMPLETE,tet(A)=COMPLETE	arsC=HMM,arsD=HMM,asr=HMM,golS=COMPLETE,golT=COMPLETE,merA=HMM,merC=COMPLETE,merD=HMM,merE=HMM,merP=COMPLETE,merR=COMPLETE,merT=COMPLETE,pcoA=COMPLETE,pcoB=COMPLETE,pcoC=COMPLETE,pcoD=COMPLETE,pcoE=COMPLETE,pcoR=COMPLETE,pcoS=COMPLETE,qacEdelta1=COMPLETE,silA=COMPLETE,silB=COMPLETE,silC=COMPLETE,silE=COMPLETE,silF=COMPLETE,silP=COMPLETE,silR=COMPLETE,silS=COMPLETE		Cubana
FNW19I01	FNW19I01,"SRS580843"	USA	multi-ingredient| crustaceans	3.11.26	food	frozen cooked crawfish	environmental/other	China		SAMN02345264	2011-07-24	aac(3)-IVa=COMPLETE,aac(6')-Ib-cr5=COMPLETE,aadA2=COMPLETE,aph(3')-Ia=COMPLETE,aph(4)-Ia=COMPLETE,arr-3=COMPLETE,blaOXA-1=COMPLETE,catA2=COMPLETE,catB3=COMPLETE,dfrA12=COMPLETE,floR=COMPLETE,mcr-9.1=COMPLETE,mdsA=COMPLETE,mdsB=COMPLETE,qnrS1=COMPLETE,sul1=COMPLETE,sul2=COMPLETE,tet(D)=COMPLETE	arsC=COMPLETE,asr=HMM,golS=COMPLETE,golT=COMPLETE,merA=COMPLETE,merC=HMM,merD=COMPLETE,merE=COMPLETE,merP=HMM,merR=COMPLETE,merT=COMPLETE,pcoS=COMPLETE,qacE=PARTIAL_END_OF_CONTIG,qacEdelta1=COMPLETE,terD=COMPLETE,terW=COMPLETE,terZ=COMPLETE	SRR1203024	Typhimurium
FNW19I02	FNW19I02,"SRS580858"	USA	tropical fruit	3.11.26	food	papaya	environmental/other	Mexico		SAMN02345274	2011-08-03	aph(3'')-Ib=COMPLETE,aph(6)-Id=COMPLETE,mdsA=COMPLETE,mdsB=COMPLETE	arsC=COMPLETE,arsD=HMM,asr=HMM,golS=COMPLETE,golT=COMPLETE,merA=COMPLETE,merC=HMM,merD=COMPLETE,merE=COMPLETE,merP=HMM,merR=COMPLETE,merT=COMPLETE,pcoA=COMPLETE,pcoB=COMPLETE,pcoC=COMPLETE,pcoD=COMPLETE,pcoE=COMPLETE,pcoR=COMPLETE,pcoS=COMPLETE,silA=COMPLETE,silB=COMPLETE,silC=COMPLETE,silE=COMPLETE,silF=COMPLETE,silP=COMPLETE,silR=COMPLETE,silS=COMPLETE,terD=COMPLETE,terW=COMPLETE,terZ=COMPLETE	SRR1203043	I -:-:-
FDN0032	FDN0032,"SRS580847"	USA	environmental	3.11.26	environmental	environmental swab	environmental/other	USA		SAMN02345478	2012-02-23	mdsA=COMPLETE,mdsB=COMPLETE	arsD=HMM,asr=HMM,golS=COMPLETE,golT=COMPLETE,pcoA=COMPLETE,pcoB=COMPLETE,pcoC=COMPLETE,pcoD=COMPLETE,pcoE=COMPLETE,pcoR=COMPLETE,pcoS=COMPLETE,silA=COMPLETE,silB=COMPLETE,silC=COMPLETE,silE=COMPLETE,silF=COMPLETE,silP=COMPLETE,silR=COMPLETE,silS=COMPLETE	SRR1203030	Senftenberg
FDN0037	FDN0037,"SRS580809"	USA	environmental	3.11.26	environmental	environmental swab	environmental/other	USA		SAMN02345483	2012-02-28	mdsA=COMPLETE,mdsB=COMPLETE	arsD=HMM,asr=HMM,golS=COMPLETE,golT=COMPLETE,pcoA=COMPLETE,pcoB=COMPLETE,pcoC=COMPLETE,pcoD=COMPLETE,pcoE=COMPLETE,pcoR=COMPLETE,pcoS=COMPLETE,silA=COMPLETE,silB=COMPLETE,silC=COMPLETE,silE=COMPLETE,silF=COMPLETE,silP=COMPLETE,silR=COMPLETE,silS=COMPLETE	SRR1202994	Senftenberg
AZ_TG71147	AZ_TG71147,"SRS580041"	USA	chicken	3.11.26	food	boneless skinless chicken breast	environmental/other	USA		SAMN02595033	2013-07-18	aph(3'')-Ib=COMPLETE,aph(6)-Id=PARTIAL,mdsA=COMPLETE,mdsB=COMPLETE	arsC=HMM,asr=HMM,golS=COMPLETE,golT=COMPLETE,pcoA=COMPLETE,pcoB=COMPLETE,pcoC=COMPLETE,pcoD=COMPLETE,pcoE=COMPLETE,pcoR=COMPLETE,pcoS=COMPLETE,silA=COMPLETE,silB=COMPLETE,silC=COMPLETE,silE=COMPLETE,silF=COMPLETE,silP=COMPLETE,silR=COMPLETE,silS=COMPLETE	SRR1201307	Schwarzengrund
WAPHL-SAL-A00294	22018,"CVM 22018","SRS579502","WAPHL-SAL-A00294"	USA	turkey	3.11.26	food	ground turkey	environmental/other			SAMN02640857	2002	mcr-9.1=COMPLETE,mdsA=MISTRANSLATION,mdsB=COMPLETE,tet(B)=COMPLETE	asr=HMM,golS=COMPLETE,golT=COMPLETE,pcoS=PARTIAL_END_OF_CONTIG,terD=COMPLETE,terW=COMPLETE,terZ=COMPLETE	SRR1200761	Saintpaul
WAPHL-SAL-A00295	22019,"CVM 22019","SRS579501","WAPHL-SAL-A00295"	USA	turkey	3.11.26	food	ground turkey	environmental/other			SAMN02640858	2002	mcr-9.1=COMPLETE,mdsA=MISTRANSLATION,mdsB=COMPLETE,tet(B)=COMPLETE	asr=HMM,golS=COMPLETE,golT=COMPLETE,pcoS=PARTIAL_END_OF_CONTIG	SRR1200762	Saintpaul
WAPHL-SAL-A00300	22149,"CVM 22149","SRS579492","WAPHL-SAL-A00300"	USA	turkey	3.11.26	food	ground turkey	environmental/other			SAMN02640863	2002	mcr-9.1=COMPLETE,mdsA=MISTRANSLATION,mdsB=COMPLETE,tet(B)=COMPLETE	asr=HMM,golS=COMPLETE,golT=COMPLETE,pcoS=PARTIAL_END_OF_CONTIG,terD=COMPLETE,terW=COMPLETE,terZ=COMPLETE	SRR1200748	Saintpaul
WAPHL-SAL-A00310	22396,"CVM 22396","SRS580832","WAPHL-SAL-A00310"	USA	turkey	3.11.26	food	ground turkey	environmental/other			SAMN02640873	2002	aph(3'')-Ib=COMPLETE,aph(3')-IIa=COMPLETE,aph(6)-Ic=COMPLETE,aph(6)-Id=COMPLETE,ble=COMPLETE,fosA7=COMPLETE,mdsA=COMPLETE,mdsB=COMPLETE,tet(B)=COMPLETE	arsR=COMPLETE,asr=HMM,golS=COMPLETE,golT=COMPLETE,pcoA=COMPLETE,pcoB=COMPLETE,pcoC=COMPLETE,pcoD=COMPLETE,pcoE=COMPLETE,pcoR=COMPLETE,pcoS=COMPLETE,silA=COMPLETE,silB=COMPLETE,silC=COMPLETE,silE=COMPLETE,silF=COMPLETE,silP=COMPLETE,silR=COMPLETE,silS=COMPLETE,terD=COMPLETE,terW=COMPLETE,terZ=COMPLETE	SRR1203013	Heidelberg
WAPHL-SAL-A00312	22399,"CVM 22399","SRS580851","WAPHL-SAL-A00312"	USA	turkey	3.11.26	food	ground turkey	environmental/other			SAMN02640875	2002	aph(3'')-Ib=COMPLETE,aph(3')-IIa=COMPLETE,aph(6)-Ic=COMPLETE,aph(6)-Id=COMPLETE,ble=COMPLETE,fosA7=COMPLETE,mdsA=COMPLETE,mdsB=COMPLETE,tet(B)=COMPLETE	arsR=COMPLETE,asr=HMM,golS=COMPLETE,golT=COMPLETE,pcoA=COMPLETE,pcoB=COMPLETE,pcoC=COMPLETE,pcoD=COMPLETE,pcoE=COMPLETE,pcoR=COMPLETE,pcoS=COMPLETE,silA=COMPLETE,silB=COMPLETE,silC=COMPLETE,silE=COMPLETE,silF=COMPLETE,silP=COMPLETE,silR=COMPLETE,silS=COMPLETE,terD=COMPLETE,terW=COMPLETE,terZ=COMPLETE	SRR1203034	Heidelberg
FDN0054	FDN0054,"SRS583798"	USA	environmental	3.11.26	environmental	environmental swab	environmental/other	USA		SAMN02345491	2012-03-07	mdsA=COMPLETE,mdsB=COMPLETE	arsD=HMM,asr=HMM,golS=COMPLETE,golT=COMPLETE,pcoA=COMPLETE,pcoB=COMPLETE,pcoC=COMPLETE,pcoD=COMPLETE,pcoE=COMPLETE,pcoR=COMPLETE,pcoS=COMPLETE,silA=COMPLETE,silB=COMPLETE,silC=COMPLETE,silE=COMPLETE,silF=COMPLETE,silP=COMPLETE,silR=COMPLETE,silS=COMPLETE	SRR1207449	Senftenberg
VA_WGS-00026	SRS583839,"VA_WGS-00026"	USA	chicken	3.11.26	animal	Not Provided	environmental/other		Gallus gallus	SAMN02403247	2005-09-20	aac(3)-VIa=COMPLETE,aadA1=COMPLETE,mdsA=COMPLETE,mdsB=COMPLETE,sul1=COMPLETE	arsA=COMPLETE,arsB=COMPLETE,arsC=COMPLETE,arsD=COMPLETE,arsD=HMM,arsR=COMPLETE,asr=HMM,golS=COMPLETE,golT=COMPLETE,merA=COMPLETE,merD=COMPLETE,merE=COMPLETE,merP=COMPLETE,merR=COMPLETE,merT=COMPLETE,pcoA=COMPLETE,pcoC=COMPLETE,pcoD=COMPLETE,pcoR=COMPLETE,pcoS=COMPLETE,qacEdelta1=COMPLETE,silA=COMPLETE,silB=COMPLETE,silC=COMPLETE,silE=COMPLETE,silF=COMPLETE,silP=COMPLETE,silR=COMPLETE,silS=COMPLETE	SRR1207489	Mbandaka
SGSC 2219	CFSAN000446,"SARA39","SGSC 2219","SGSC:2219","SRS387447","Sal Heidelberg SARA39"	USA	clinical/research| human	3.12.8	human	Not Provided	clinical	USA	Homo sapiens	SAMN01087987		aadA1=COMPLETE,floR2=COMPLETE,fosA7=COMPLETE,mdsA=COMPLETE,mdsB=COMPLETE,sul1=COMPLETE,tet(G)=COMPLETE	arsC=COMPLETE,arsR=COMPLETE,asr=HMM,golS=COMPLETE,golT=COMPLETE,merA=COMPLETE,merB=COMPLETE,merC=HMM,merD=COMPLETE,merE=COMPLETE,merE=HMM,merP=HMM,merR=COMPLETE,merT=COMPLETE,pcoA=COMPLETE,pcoB=COMPLETE,pcoC=COMPLETE,pcoD=COMPLETE,pcoE=COMPLETE,pcoR=COMPLETE,pcoS=COMPLETE,qacEdelta1=COMPLETE,silA=COMPLETE,silB=COMPLETE,silC=COMPLETE,silE=COMPLETE,silF=COMPLETE,silP=COMPLETE,silR=COMPLETE,silS=COM…		Heidelberg
N15757	N15757,"SRS387428","Sal Heidelberg N15757"	USA	turkey	3.12.8	food	ground turkey	environmental/other			SAMN01088010	2007	aph(3'')-Ib=COMPLETE,aph(3')-IIa=COMPLETE,aph(6)-Ic=COMPLETE,aph(6)-Id=PARTIAL_END_OF_CONTIG,blaTEM-1=COMPLETE,ble=COMPLETE,fosA7=COMPLETE,mdsA=COMPLETE,mdsB=COMPLETE,tet(B)=COMPLETE	arsR=COMPLETE,asr=HMM,golS=COMPLETE,golT=COMPLETE,pcoA=COMPLETE,pcoB=COMPLETE,pcoC=COMPLETE,pcoD=COMPLETE,pcoE=COMPLETE,pcoR=PARTIAL_END_OF_CONTIG,pcoS=COMPLETE,silA=COMPLETE,silC=COMPLETE,silE=COMPLETE,silF=COMPLETE,silP=COMPLETE,silR=COMPLETE,silS=PARTIAL,terD=PARTIAL,terW=COMPLETE,terZ=COMPLETE		Heidelberg
N30678	N30678,"SRS387437","Sal Heidelberg N30678"	USA	turkey	3.11.26	food	ground turkey	environmental/other			SAMN01088017	2011	aac(3)-VIa=COMPLETE,aadA1=COMPLETE,aph(3'')-Ib=COMPLETE,aph(3')-IIa=COMPLETE,aph(6)-Ic=COMPLETE,aph(6)-Id=PARTIAL_END_OF_CONTIG,blaHER-3=COMPLETE,blaTEM-1=COMPLETE,ble=COMPLETE,fosA7=COMPLETE,mdsA=COMPLETE,mdsB=COMPLETE,sul1=COMPLETE,tet(B)=COMPLETE	arsR=COMPLETE,asr=HMM,golS=COMPLETE,golT=COMPLETE,pcoA=COMPLETE,pcoB=COMPLETE,pcoC=COMPLETE,pcoD=COMPLETE,pcoE=COMPLETE,pcoR=COMPLETE,pcoS=COMPLETE,qacEdelta1=COMPLETE,silA=COMPLETE,silB=COMPLETE,silC=COMPLETE,silE=COMPLETE,silF=COMPLETE,silP=COMPLETE,silR=COMPLETE,silS=PARTIAL,terD=COMPLETE,terW=COMPLETE,terZ=COMPLETE		Heidelberg
32507	32507,"SRS387418","Sal Heidelberg 32507"	USA	turkey	3.12.8	food	ground turkey	environmental/other			SAMN01088018	2003	aph(3'')-Ib=COMPLETE,aph(3')-IIa=COMPLETE,aph(6)-Ic=COMPLETE,aph(6)-Id=COMPLETE,ble=COMPLETE,fosA7=COMPLETE,mdsA=COMPLETE,mdsB=COMPLETE,tet(B)=COMPLETE	arsR=COMPLETE,asr=HMM,golS=COMPLETE,golT=COMPLETE,pcoA=MISTRANSLATION,pcoB=COMPLETE,pcoC=COMPLETE,pcoD=COMPLETE,pcoE=COMPLETE,pcoR=COMPLETE,pcoS=COMPLETE,silA=COMPLETE,silB=COMPLETE,silC=COMPLETE,silE=COMPLETE,silF=PARTIAL_END_OF_CONTIG,silP=COMPLETE,silR=COMPLETE,silS=COMPLETE,terD=COMPLETE,terW=COMPLETE,terZ=COMPLETE		Heidelberg
CVM24359	CVM24359,"SRS387414","Sal Heidelberg 24359"	USA	veterinary clinical/research, turkey	3.11.26	animal	turkey intestine (Meleagris gallopavo)	environmental/other			SAMN01088022	2003	aac(3)-VIa=COMPLETE,aadA1=COMPLETE,aph(3'')-Ib=COMPLETE,aph(3')-IIa=PARTIAL_END_OF_CONTIG,aph(6)-Ic=COMPLETE,aph(6)-Id=PARTIAL,ble=COMPLETE,fosA7=COMPLETE,mdsA=PARTIAL,mdsB=COMPLETE,sul1=COMPLETE,tet(B)=COMPLETE	arsR=COMPLETE,golS=COMPLETE,golT=COMPLETE,pcoA=COMPLETE,pcoB=COMPLETE,pcoC=COMPLETE,pcoE=COMPLETE,pcoR=COMPLETE,qacEdelta1=COMPLETE,silA=COMPLETE,silB=COMPLETE,silC=PARTIAL_END_OF_CONTIG,silE=COMPLETE,silF=COMPLETE,silP=PARTIAL_END_OF_CONTIG,silR=COMPLETE,silS=COMPLETE,terW=COMPLETE,terZ=COMPLETE		Heidelberg
CVM20752	CVM20752,"SRS387412","Sal Heidelberg 20752"	USA	veterinary clinical/research, turkey	3.12.8	animal	turkey cecal tonsil (Meleagris gallopavo)	environmental/other			SAMN01088024	2002	aph(3'')-Ib=COMPLETE,aph(3')-IIa=COMPLETE,aph(6)-Ic=COMPLETE,aph(6)-Id=COMPLETE,ble=COMPLETE,fosA7=PARTIAL_END_OF_CONTIG,mdsA=COMPLETE,mdsB=COMPLETE,tet(B)=PARTIAL	arsR=COMPLETE,asr=HMM,golS=COMPLETE,golT=COMPLETE,pcoA=MISTRANSLATION,pcoB=PARTIAL_END_OF_CONTIG,pcoC=COMPLETE,pcoD=COMPLETE,pcoE=COMPLETE,pcoR=COMPLETE,pcoS=COMPLETE,silA=COMPLETE,silB=COMPLETE,silC=COMPLETE,silE=COMPLETE,silF=COMPLETE,silP=COMPLETE,silR=COMPLETE,silS=PARTIAL_END_OF_CONTIG,terD=COMPLETE,terW=PARTIAL_END_OF_CONTIG,terZ=COMPLETE		Heidelberg
N18440	N18440,"SRS387430","Sal Heidelberg N18440"	USA	turkey	3.12.8	food	ground turkey	environmental/other			SAMN01088026	2008	aac(3)-IId=COMPLETE,aadA1=COMPLETE,blaTEM-1=COMPLETE,fosA7=COMPLETE,mdsA=COMPLETE,mdsB=COMPLETE,tet(A)=COMPLETE	arsR=COMPLETE,asr=HMM,golS=COMPLETE,golT=COMPLETE,silE=PARTIAL_END_OF_CONTIG		Heidelberg
FSIS-FY14-1	FSIS-FY14-1,"SRS583029"	USA	chicken	3.11.26	food	chicken tenderloin	environmental/other	USA		SAMN02709124	2013	aac(3)-VIa=COMPLETE,aadA1=COMPLETE,aph(3'')-Ib=COMPLETE,aph(3')-IIa=COMPLETE,aph(6)-Ic=COMPLETE,aph(6)-Ic=PARTIAL,aph(6)-Id=COMPLETE,ble=COMPLETE,fosA7=COMPLETE,mdsA=COMPLETE,mdsB=COMPLETE,sul1=COMPLETE,tet(B)=COMPLETE	arsR=COMPLETE,asr=HMM,golS=COMPLETE,golT=COMPLETE,pcoA=COMPLETE,pcoB=COMPLETE,pcoC=COMPLETE,pcoD=COMPLETE,pcoE=COMPLETE,pcoR=COMPLETE,pcoS=COMPLETE,qacEdelta1=COMPLETE,silA=COMPLETE,silB=COMPLETE,silC=COMPLETE,silE=COMPLETE,silF=COMPLETE,silP=COMPLETE,silR=COMPLETE,silS=COMPLETE,terD=COMPLETE,terW=COMPLETE,terZ=COMPLETE	SRR1206085	Heidelberg
FSIS-FY14-3	FSIS-FY14-3,"SRS583084"	USA	chicken	3.11.26	food	rotisserie chicken	environmental/other	USA		SAMN02709126	2013	aac(3)-VIa=COMPLETE,aadA1=COMPLETE,aph(3'')-Ib=COMPLETE,aph(3')-IIa=COMPLETE,aph(6)-Ic=COMPLETE,aph(6)-Id=COMPLETE,ble=COMPLETE,fosA7=COMPLETE,mdsA=COMPLETE,mdsB=COMPLETE,sul1=COMPLETE,tet(B)=COMPLETE	arsR=COMPLETE,asr=HMM,golS=COMPLETE,golT=COMPLETE,pcoA=COMPLETE,pcoB=COMPLETE,pcoC=COMPLETE,pcoD=COMPLETE,pcoE=COMPLETE,pcoR=COMPLETE,pcoS=COMPLETE,qacEdelta1=COMPLETE,silA=COMPLETE,silB=COMPLETE,silC=COMPLETE,silE=COMPLETE,silF=COMPLETE,silP=COMPLETE,silR=COMPLETE,silS=COMPLETE,terD=COMPLETE,terW=COMPLETE,terZ=COMPLETE	SRR1206096	Heidelberg
FSIS-FY14-5	FSIS-FY14-5,"SRS583030"	USA	chicken	3.11.26	food	chicken tenderloin	environmental/other	USA		SAMN02709128	2013	aph(3'')-Ib=COMPLETE,aph(3')-IIa=COMPLETE,aph(6)-Ic=COMPLETE,aph(6)-Ic=PARTIAL_END_OF_CONTIG,aph(6)-Id=COMPLETE,ble=COMPLETE,fosA7=COMPLETE,mdsA=COMPLETE,mdsB=COMPLETE,tet(B)=COMPLETE	arsR=COMPLETE,asr=HMM,golS=COMPLETE,golT=COMPLETE,pcoA=COMPLETE,pcoB=COMPLETE,pcoC=COMPLETE,pcoD=COMPLETE,pcoE=COMPLETE,pcoR=COMPLETE,pcoS=COMPLETE,silA=COMPLETE,silB=COMPLETE,silC=COMPLETE,silE=COMPLETE,silF=COMPLETE,silP=COMPLETE,silR=COMPLETE,silS=COMPLETE,terD=COMPLETE,terW=COMPLETE,terZ=COMPLETE	SRR1206087	Heidelberg
FSIS-FY14-7	FSIS-FY14-7,"SRS583056"	USA	chicken	3.11.26	food	chicken tenderloin	environmental/other	USA		SAMN02709130	2013	aac(3)-VIa=COMPLETE,aadA1=COMPLETE,aph(3'')-Ib=COMPLETE,aph(3')-IIa=COMPLETE,aph(6)-Ic=COMPLETE,aph(6)-Id=COMPLETE,ble=COMPLETE,fosA7=COMPLETE,mdsA=COMPLETE,mdsB=COMPLETE,sul1=COMPLETE,tet(B)=COMPLETE	arsR=COMPLETE,asr=HMM,golS=COMPLETE,golT=COMPLETE,pcoA=COMPLETE,pcoB=COMPLETE,pcoC=COMPLETE,pcoD=COMPLETE,pcoE=COMPLETE,pcoR=COMPLETE,pcoS=COMPLETE,qacEdelta1=COMPLETE,silA=COMPLETE,silB=COMPLETE,silC=COMPLETE,silE=COMPLETE,silF=COMPLETE,silP=COMPLETE,silR=COMPLETE,silS=COMPLETE,terD=COMPLETE,terW=COMPLETE,terZ=COMPLETE	SRR1206094	I -:-:-
FSIS-FY14-9	FSIS-FY14-9,"SRS583036"	USA	chicken	3.11.26	food	chicken half breast	environmental/other	USA		SAMN02709132	2013	aph(3'')-Ib=COMPLETE,aph(3')-IIa=COMPLETE,aph(6)-Ic=COMPLETE,aph(6)-Id=COMPLETE,ble=COMPLETE,fosA7=COMPLETE,mdsA=COMPLETE,mdsB=COMPLETE,tet(B)=COMPLETE	arsR=COMPLETE,asr=HMM,golS=COMPLETE,golT=COMPLETE,pcoA=COMPLETE,pcoB=COMPLETE,pcoC=COMPLETE,pcoD=COMPLETE,pcoE=COMPLETE,pcoR=COMPLETE,pcoS=COMPLETE,silA=COMPLETE,silB=COMPLETE,silC=COMPLETE,silE=COMPLETE,silF=COMPLETE,silP=COMPLETE,silR=COMPLETE,silS=COMPLETE,terD=COMPLETE,terW=COMPLETE,terZ=COMPLETE	SRR1206092	Heidelberg
FSIS-FY14-11	FSIS-FY14-11,"SRS583033"	USA	chicken	3.11.26	food	chicken drumstick	environmental/other	USA		SAMN02709134	2013	aac(3)-VIa=COMPLETE,aadA1=COMPLETE,aph(3'')-Ib=COMPLETE,aph(3')-IIa=COMPLETE,aph(6)-Ic=COMPLETE,aph(6)-Id=COMPLETE,ble=COMPLETE,fosA7=COMPLETE,mdsA=COMPLETE,mdsB=COMPLETE,sul1=COMPLETE,tet(B)=COMPLETE	arsR=COMPLETE,asr=HMM,golS=COMPLETE,golT=COMPLETE,pcoA=COMPLETE,pcoB=COMPLETE,pcoC=COMPLETE,pcoD=COMPLETE,pcoE=COMPLETE,pcoR=COMPLETE,pcoS=COMPLETE,qacEdelta1=COMPLETE,silA=COMPLETE,silB=COMPLETE,silC=COMPLETE,silE=COMPLETE,silF=COMPLETE,silP=COMPLETE,silR=COMPLETE,silS=COMPLETE,terD=COMPLETE,terW=COMPLETE,terZ=COMPLETE	SRR1206090	Heidelberg
FSIS-FY14-12	FSIS-FY14-12,"SRS583376"	USA	meat| chicken	3.11.26	animal	chicken carcass	environmental/other	USA		SAMN02709135	2013	aac(3)-VIa=COMPLETE,aadA1=COMPLETE,aph(3'')-Ib=COMPLETE,aph(3')-IIa=COMPLETE,aph(6)-Ic=COMPLETE,aph(6)-Id=COMPLETE,ble=COMPLETE,fosA7=COMPLETE,mdsA=COMPLETE,mdsB=COMPLETE,sul1=COMPLETE,sul1=PARTIAL_END_OF_CONTIG,tet(B)=COMPLETE	arsR=COMPLETE,asr=HMM,golS=COMPLETE,golT=COMPLETE,pcoA=COMPLETE,pcoB=COMPLETE,pcoC=COMPLETE,pcoD=COMPLETE,pcoR=COMPLETE,pcoS=COMPLETE,qacE=COMPLETE,qacEdelta1=COMPLETE,silA=COMPLETE,silB=COMPLETE,silC=COMPLETE,silE=COMPLETE,silF=COMPLETE,silP=COMPLETE,silR=COMPLETE,silS=COMPLETE,terD=COMPLETE,terW=COMPLETE,terZ=COMPLETE	SRR1206086	Heidelberg
FSE0087	FSE0087,"SRS585616"	USA	tropical fruit	3.11.26	food	papaya	environmental/other	Mexico		SAMN02344961	2010-09-24	mdsA=COMPLETE,mdsB=COMPLETE	arsD=HMM,asr=HMM,golS=COMPLETE,golT=COMPLETE,ncrA=COMPLETE,ncrB=COMPLETE,ncrC=COMPLETE,pcoA=COMPLETE,pcoC=COMPLETE,pcoD=COMPLETE,pcoE=COMPLETE,pcoR=COMPLETE,silA=COMPLETE,silB=COMPLETE,silC=COMPLETE,silE=COMPLETE,silF=COMPLETE,silP=COMPLETE,silR=COMPLETE,silS=COMPLETE	SRR1212213	I -:-:-
VA_WGS-00155	SRS585625,"VA_WGS-00155"	USA	turkey	3.11.26	animal	Not Provided	environmental/other		Meleagris sp.	SAMN02403376	2006-07-11	mdsA=COMPLETE,mdsB=COMPLETE,tet(B)=COMPLETE	arsD=HMM,asr=HMM,golS=COMPLETE,golT=COMPLETE,pcoA=COMPLETE,pcoB=COMPLETE,pcoC=COMPLETE,pcoD=COMPLETE,pcoE=COMPLETE,pcoR=COMPLETE,pcoS=COMPLETE,silA=COMPLETE,silB=COMPLETE,silC=COMPLETE,silE=COMPLETE,silF=COMPLETE,silP=COMPLETE,silR=COMPLETE,silS=COMPLETE	SRR1212232	Anatum
FSE0090	FSE0090,"SRS585705"	USA	tropical fruit	3.11.26	food	papaya	environmental/other	Mexico		SAMN02344960	2010-09-23	aadA2=COMPLETE,dfrA12=COMPLETE,mdsA=COMPLETE,mdsB=COMPLETE,sul1=COMPLETE	arsD=HMM,asr=HMM,golS=COMPLETE,golT=COMPLETE,merA=HMM,merC=COMPLETE,merD=HMM,merE=HMM,merP=COMPLETE,merR=COMPLETE,merT=COMPLETE,pcoA=COMPLETE,pcoB=COMPLETE,pcoC=COMPLETE,pcoD=COMPLETE,pcoR=COMPLETE,pcoS=COMPLETE,qacEdelta1=COMPLETE,silA=COMPLETE,silB=COMPLETE,silC=COMPLETE,silE=COMPLETE,silF=COMPLETE,silP=COMPLETE,silR=COMPLETE,silS=COMPLETE	SRR1212346	Anatum
FSE0084	FSE0084,"SRS585690"	USA	multi-ingredient| seeds	3.11.26	food	sesame seed paste	environmental/other	Mexico		SAMN02344966	2010-09-29	mdsA=COMPLETE,mdsB=COMPLETE	arsD=HMM,asr=HMM,golS=COMPLETE,golT=COMPLETE,pcoA=COMPLETE,pcoB=COMPLETE,pcoC=COMPLETE,pcoD=COMPLETE,pcoE=COMPLETE,pcoR=COMPLETE,pcoS=COMPLETE,silA=COMPLETE,silB=COMPLETE,silC=COMPLETE,silE=COMPLETE,silF=COMPLETE,silP=COMPLETE,silR=COMPLETE,silS=COMPLETE	SRR1212331	Tennessee
FSE0076	FSE0076,"SRS585741"	USA	environmental	3.11.26	environmental	environmental swab	environmental/other	USA		SAMN02345067	2011-01-08	mdsA=COMPLETE,mdsB=COMPLETE	arsD=HMM,asr=HMM,golS=COMPLETE,golT=COMPLETE,pcoA=COMPLETE,pcoB=COMPLETE,pcoC=COMPLETE,pcoD=COMPLETE,pcoE=COMPLETE,pcoR=COMPLETE,pcoS=COMPLETE,silA=COMPLETE,silB=COMPLETE,silC=COMPLETE,silE=COMPLETE,silF=COMPLETE,silP=COMPLETE,silR=COMPLETE,silS=COMPLETE	SRR1212382	Senftenberg
FSE0074	FSE0074,"SRS585746"	USA	herbs	3.11.26	food	basil	environmental/other	Mexico		SAMN02345103	2011-02-13	aph(3'')-Ib=COMPLETE,aph(6)-Id=COMPLETE,mdsA=COMPLETE,mdsB=COMPLETE	arsC=COMPLETE,arsD=HMM,asr=HMM,golS=COMPLETE,golT=COMPLETE,merA=COMPLETE,merC=HMM,merD=COMPLETE,merE=COMPLETE,merP=HMM,merR=COMPLETE,merT=COMPLETE,pcoA=COMPLETE,pcoB=COMPLETE,pcoC=COMPLETE,pcoD=COMPLETE,pcoE=COMPLETE,pcoR=COMPLETE,pcoS=COMPLETE,silA=COMPLETE,silB=COMPLETE,silC=COMPLETE,silE=COMPLETE,silF=COMPLETE,silP=COMPLETE,silR=COMPLETE,silS=COMPLETE,terD=COMPLETE,terW=COMPLETE,terZ=COMPLETE	SRR1212387	Mbandaka
FSE0056	CFSAN004998,"FSE0056","SRS585738"	USA	fish	3.11.26	food	frozen fish fillet	environmental/other	Viet Nam		SAMN02345272	2012-07-05	mdsA=COMPLETE	arsD=HMM,asr=HMM,golS=COMPLETE,golT=COMPLETE,pcoA=COMPLETE,pcoB=COMPLETE,pcoC=COMPLETE,pcoD=COMPLETE,pcoE=COMPLETE,pcoR=COMPLETE,pcoS=COMPLETE,silA=COMPLETE,silB=COMPLETE,silC=COMPLETE,silE=COMPLETE,silF=COMPLETE,silP=COMPLETE,silR=COMPLETE,silS=COMPLETE	SRR1212379	- 1,3,19:g,s,t:-
FSE0050	FSE0050,"SRS585750"	USA	other (flavoring or seasoning)	3.11.26	food	peppercorn	environmental/other	Viet Nam		SAMN02345332	2011-09-30	aac(3)-IId=COMPLETE,blaTEM-1=COMPLETE,blaTEM=PARTIAL_END_OF_CONTIG,bleO=COMPLETE,floR=COMPLETE,mdsA=COMPLETE,mdsB=COMPLETE,qnrS1=COMPLETE,tet(A)=COMPLETE,tet(M)=COMPLETE	arsD=HMM,asr=HMM,golS=COMPLETE,golT=COMPLETE,pcoA=COMPLETE,pcoB=COMPLETE,pcoC=COMPLETE,pcoD=COMPLETE,pcoE=COMPLETE,pcoR=COMPLETE,pcoS=COMPLETE,silA=COMPLETE,silB=COMPLETE,silC=COMPLETE,silE=COMPLETE,silF=COMPLETE,silP=COMPLETE,silR=COMPLETE,silS=COMPLETE	SRR1212391	Rissen
VA_WGS-00140	SRS585635,"VA_WGS-00140"	USA	turkey	3.11.26	animal	Not Provided	environmental/other		Meleagris sp.	SAMN02403361	2006-05-31	mdsA=COMPLETE,mdsB=COMPLETE	arsC=HMM,asr=HMM,golS=COMPLETE,golT=COMPLETE,pcoA=COMPLETE,pcoB=COMPLETE,pcoC=COMPLETE,pcoD=COMPLETE,pcoE=COMPLETE,pcoR=COMPLETE,pcoS=COMPLETE,silA=COMPLETE,silB=COMPLETE,silC=COMPLETE,silE=COMPLETE,silF=COMPLETE,silP=COMPLETE,silR=COMPLETE,silS=COMPLETE	SRR1212246	Schwarzengrund
VA_WGS-00141	SRS585674,"VA_WGS-00141"	USA	pig	3.11.26	animal	Not Provided	environmental/other		porcine	SAMN02403362	2006-06-09	aadA12=COMPLETE,aph(3')-Ia=COMPLETE,blaTEM-1=COMPLETE,bleO=PARTIAL,mdsA=COMPLETE,mdsB=COMPLETE,sul1=COMPLETE,tet(A)=COMPLETE	asr=HMM,golS=COMPLETE,golT=COMPLETE,merC=COMPLETE,merD=HMM,merE=HMM,merP=COMPLETE,merR=COMPLETE,merT=COMPLETE,qacEdelta1=COMPLETE,silA=COMPLETE,silB=COMPLETE,silC=COMPLETE,silE=COMPLETE,silF=COMPLETE,silP=COMPLETE,silR=COMPLETE,silS=COMPLETE	SRR1212306	Typhimurium
VA_WGS-00134	SRS591466,"VA_WGS-00134"	USA	cow	3.11.26	animal	Not Provided	environmental/other		Bos taurus	SAMN02403355	2006-05-30	mdsA=COMPLETE,mdsB=COMPLETE	arsA=COMPLETE,arsB=COMPLETE,arsC=COMPLETE,arsD=COMPLETE,asr=HMM,golS=COMPLETE,golT=COMPLETE,pcoA=COMPLETE,pcoB=COMPLETE,pcoC=COMPLETE,pcoD=COMPLETE,pcoE=COMPLETE,pcoR=COMPLETE,pcoS=COMPLETE,silA=COMPLETE,silB=COMPLETE,silC=COMPLETE,silE=COMPLETE,silF=COMPLETE,silP=COMPLETE,silR=COMPLETE,silS=COMPLETE,terD=COMPLETE,terW=COMPLETE,terZ=COMPLETE	SRR1233917	Schwarzengrund
VA_WGS-00147	SRS591455,"VA_WGS-00147"	USA	turkey	3.11.26	animal	Not Provided	environmental/other		Meleagris sp.	SAMN02403368	2006-06-20	aac(3)-VIa=COMPLETE,aadA1=COMPLETE,aph(3')-Ia=PARTIAL,aph(3')-Ia=PARTIAL_END_OF_CONTIG,grdA=COMPLETE,mcr-9.1=COMPLETE,mdsA=COMPLETE,mdsB=COMPLETE,sul1=COMPLETE	arsC=COMPLETE,arsD=HMM,asr=HMM,golS=COMPLETE,golT=COMPLETE,merA=COMPLETE,merC=HMM,merD=COMPLETE,merE=COMPLETE,merP=HMM,merR=COMPLETE,merT=COMPLETE,pcoE=COMPLETE,pcoS=COMPLETE,pcoS=PARTIAL_END_OF_CONTIG,qacEdelta1=COMPLETE,silA=COMPLETE,silB=COMPLETE,silC=COMPLETE,silE=COMPLETE,silF=COMPLETE,silP=COMPLETE,silR=COMPLETE,silS=COMPLETE,terD=COMPLETE,terW=COMPLETE,terZ=COMPLETE	SRR1233899	Senftenberg
VA_WGS-00158	SRS591467,"VA_WGS-00158"	USA	turkey	3.11.26	animal	Not Provided	environmental/other		Meleagris sp.	SAMN02403379	2006-07-20	aph(3'')-Ib=COMPLETE,aph(6)-Id=COMPLETE,blaCMY-2=COMPLETE,floR=COMPLETE,grdA=COMPLETE,mdsA=COMPLETE,mdsB=COMPLETE,sul2=COMPLETE,tet(A)=COMPLETE	arsD=HMM,asr=HMM,golS=COMPLETE,golT=COMPLETE,hdeD-GI=COMPLETE,kefB-GI=COMPLETE,merA=COMPLETE,merB=COMPLETE,merD=COMPLETE,merE=COMPLETE,merP=COMPLETE,merR=COMPLETE,merT=COMPLETE,pcoA=COMPLETE,pcoB=COMPLETE,pcoC=COMPLETE,pcoD=COMPLETE,pcoE=COMPLETE,pcoR=COMPLETE,pcoS=COMPLETE,psi-GI=COMPLETE,silA=COMPLETE,silB=COMPLETE,silC=COMPLETE,silE=COMPLETE,silF=COMPLETE,silP=COMPLETE,silR=COMPLETE,silS=COMPL…	SRR1233918	Senftenberg
VA_WGS-00163	SRS591468,"VA_WGS-00163"	USA	turkey	3.11.26	animal	Not Provided	environmental/other		Meleagris sp.	SAMN02403384	2006-07-24	aac(6')-Ib4=COMPLETE,aadA1=COMPLETE,blaTEM-1=COMPLETE,mdsA=COMPLETE,mdsB=COMPLETE	arsD=HMM,asr=HMM,clpK=COMPLETE,golS=COMPLETE,golT=COMPLETE,hdeD-GI=COMPLETE,hsp20=COMPLETE,kefB-GI=COMPLETE,merA=HMM,merC=COMPLETE,merD=HMM,merP=COMPLETE,merR=COMPLETE,merT=COMPLETE,pcoA=COMPLETE,pcoB=COMPLETE,pcoC=COMPLETE,pcoD=COMPLETE,pcoE=COMPLETE,pcoR=COMPLETE,pcoS=COMPLETE,psi-GI=COMPLETE,shsP=COMPLETE,silA=COMPLETE,silB=COMPLETE,silC=COMPLETE,silE=COMPLETE,silF=COMPLETE,silP=COMPLETE,silR=…	SRR1233919	Senftenberg
VA_WGS-00164	SRS591469,"VA_WGS-00164"	USA	turkey	3.11.26	animal	Not Provided	environmental/other		Meleagris sp.	SAMN02403385	2006-07-26	aac(6')-Ib4=COMPLETE,aadA1=COMPLETE,grdA=COMPLETE,mdsA=COMPLETE,mdsB=COMPLETE	arsD=HMM,asr=HMM,clpK=COMPLETE,golS=COMPLETE,golT=COMPLETE,hdeD-GI=COMPLETE,hsp20=COMPLETE,kefB-GI=COMPLETE,merA=HMM,merC=COMPLETE,merD=HMM,merE=HMM,merP=COMPLETE,merR=COMPLETE,merT=COMPLETE,pcoA=COMPLETE,pcoB=COMPLETE,pcoC=COMPLETE,pcoD=COMPLETE,pcoE=COMPLETE,pcoR=COMPLETE,pcoS=COMPLETE,psi-GI=COMPLETE,shsP=COMPLETE,silA=COMPLETE,silB=COMPLETE,silC=COMPLETE,silE=COMPLETE,silF=COMPLETE,silP=COMPL…	SRR1233920	Montevideo
MDH-2014-00162	MDH-2014-00162,"SRS591491"	USA	veterinary clinical/research| pig	3.11.26	animal	porcine tissue	environmental/other			SAMN02646936	2006-10-31	aac(3)-IVa=COMPLETE,aadA2=COMPLETE,aadA7=COMPLETE,aph(3'')-Ib=COMPLETE,aph(4)-Ia=COMPLETE,aph(6)-Id=COMPLETE,blaTEM-1=COMPLETE,bleO=COMPLETE,dfrA12=COMPLETE,floR=COMPLETE,mdsA=COMPLETE,mdsB=COMPLETE,sul1=COMPLETE,sul2=COMPLETE,tet(A)=COMPLETE	asr=HMM,golS=COMPLETE,golT=COMPLETE,merA=HMM,merC=COMPLETE,merD=HMM,merE=HMM,merP=COMPLETE,merR=COMPLETE,merT=COMPLETE,qacEdelta1=COMPLETE,silA=COMPLETE,silB=COMPLETE,silC=COMPLETE,silE=COMPLETE,silF=COMPLETE,silP=COMPLETE,silR=COMPLETE,silS=COMPLETE	SRR1233943	Typhimurium
MDH-2014-00164	MDH-2014-00164,"SRS591479"	USA	pork	3.11.26	animal	porcine liver	environmental/other			SAMN02646938	2007-01-09	aac(3)-IVa=COMPLETE,aadA2=COMPLETE,aph(4)-Ia=COMPLETE,blaCARB-2=COMPLETE,floR=COMPLETE,mdsA=COMPLETE,mdsB=COMPLETE,sul1=COMPLETE,sul1=PARTIAL,sul3=COMPLETE,tet(G)=COMPLETE	asr=HMM,golS=COMPLETE,golT=COMPLETE,merA=HMM,merC=COMPLETE,merD=HMM,merE=HMM,merP=COMPLETE,merR=COMPLETE,merT=COMPLETE,qacEdelta1=COMPLETE,qacL=COMPLETE,silA=COMPLETE,silB=COMPLETE,silC=COMPLETE,silE=COMPLETE,silF=COMPLETE,silP=COMPLETE,silR=COMPLETE,silS=COMPLETE	SRR1233930	Typhimurium
MDH-2014-00166	MDH-2014-00166,"SRS591470"	USA	nuts| seeded vegetables (legumes)	3.11.26	food	peanut butter	environmental/other			SAMN02646940	2007-02-20	mdsA=COMPLETE,mdsB=COMPLETE	arsD=HMM,asr=HMM,golS=COMPLETE,golT=COMPLETE,pcoA=COMPLETE,pcoB=COMPLETE,pcoC=COMPLETE,pcoD=COMPLETE,pcoE=COMPLETE,pcoR=COMPLETE,pcoS=COMPLETE,silA=COMPLETE,silB=COMPLETE,silC=COMPLETE,silE=COMPLETE,silF=COMPLETE,silP=COMPLETE,silR=COMPLETE,silS=COMPLETE	SRR1233921	Tennessee
MDH-2014-00173	MDH-2014-00173,"SRS591495"	USA	veterinary clinical/research| pig	3.11.26	animal	porcine colon	environmental/other			SAMN02646947	2007-03-27	aadA2=COMPLETE,blaCARB-2=COMPLETE,bleO=COMPLETE,dfrA12=COMPLETE,floR=COMPLETE,mdsA=COMPLETE,mdsB=COMPLETE,sul1=COMPLETE,sul1=PARTIAL_END_OF_CONTIG,tet(A)=COMPLETE,tet(G)=COMPLETE,tet(M)=COMPLETE	asr=HMM,golS=COMPLETE,golT=COMPLETE,merA=HMM,merC=COMPLETE,merD=HMM,merE=HMM,merP=COMPLETE,merR=COMPLETE,merT=COMPLETE,qacEdelta1=COMPLETE,silA=COMPLETE,silB=COMPLETE,silC=COMPLETE,silE=COMPLETE,silF=COMPLETE,silR=COMPLETE,silS=COMPLETE	SRR1233947	Typhimurium
MDH-2014-00186	MDH-2014-00186,"SRS589766"	USA	environmental-factory/production facility	3.11.26	environmental	environmental swab sponge	environmental/other			SAMN02646960	2007-08-10	mdsA=COMPLETE,mdsB=COMPLETE	arsC=HMM,asr=HMM,golS=COMPLETE,golT=COMPLETE,pcoA=COMPLETE,pcoB=COMPLETE,pcoC=COMPLETE,pcoD=COMPLETE,pcoE=COMPLETE,pcoR=COMPLETE,pcoS=COMPLETE,silA=COMPLETE,silB=COMPLETE,silC=COMPLETE,silE=COMPLETE,silF=COMPLETE,silP=COMPLETE,silR=COMPLETE,silS=COMPLETE,terD=COMPLETE,terW=COMPLETE,terZ=COMPLETE	SRR1220757	Schwarzengrund
FNE0106	FNE0106,"SRS589805"	USA	fish	3.11.26	food	yellowfin tuna	environmental/other	Indonesia		SAMN02698275	2012-12-05	mdsA=COMPLETE,mdsB=COMPLETE	arsD=HMM,asr=HMM,golS=COMPLETE,golT=COMPLETE,pcoA=COMPLETE,pcoB=COMPLETE,pcoC=COMPLETE,pcoD=COMPLETE,pcoE=COMPLETE,pcoR=COMPLETE,pcoS=COMPLETE,silA=COMPLETE,silB=COMPLETE,silC=COMPLETE,silE=COMPLETE,silF=COMPLETE,silP=COMPLETE,silR=COMPLETE,silS=COMPLETE	SRR1220796	Senftenberg
MDH-2014-00158	MDH-2014-00158,"SRS592293"	USA	veterinary clinical/research| pig	3.11.26	animal	porcine tissue	environmental/other			SAMN02646932	2006-09-06	aadA2=COMPLETE,blaCARB-2=COMPLETE,blaTEM-1=COMPLETE,bleO=COMPLETE,dfrA12=COMPLETE,floR=COMPLETE,mdsA=COMPLETE,mdsB=COMPLETE,sul1=COMPLETE,sul3=COMPLETE,tet(A)=COMPLETE,tet(G)=COMPLETE,tet(M)=COMPLETE	asr=HMM,golS=COMPLETE,golT=COMPLETE,merA=HMM,merC=COMPLETE,merD=HMM,merE=HMM,merP=COMPLETE,merR=COMPLETE,merT=COMPLETE,qacEdelta1=COMPLETE,silA=COMPLETE,silB=COMPLETE,silC=COMPLETE,silE=COMPLETE,silF=COMPLETE,silP=COMPLETE,silR=COMPLETE,silS=COMPLETE	SRR1238799	Typhimurium
VA_WGS-00166	SRS592287,"VA_WGS-00166"	USA	turkey	3.11.26	animal	Not Provided	environmental/other		Meleagris sp.	SAMN02403387	2006-07-28	aac(6')-Ib4=COMPLETE,aadA1=COMPLETE,blaTEM-1=COMPLETE,grdA=COMPLETE,mdsA=COMPLETE,mdsB=COMPLETE	arsD=HMM,asr=HMM,clpK=COMPLETE,golS=COMPLETE,golT=COMPLETE,hdeD-GI=COMPLETE,hsp20=COMPLETE,kefB-GI=COMPLETE,merA=HMM,merC=COMPLETE,merD=HMM,merE=HMM,merP=COMPLETE,merR=COMPLETE,merT=COMPLETE,pcoA=COMPLETE,pcoB=COMPLETE,pcoC=COMPLETE,pcoD=COMPLETE,pcoE=COMPLETE,pcoR=COMPLETE,pcoS=COMPLETE,psi-GI=COMPLETE,shsP=COMPLETE,silA=COMPLETE,silB=COMPLETE,silC=COMPLETE,silE=COMPLETE,silF=COMPLETE,silP=COMPL…	SRR1238792	Senftenberg
FAR0076	FAR0076,"SRS594030"	USA	environmental	3.11.26	environmental	environmental swab	environmental/other	USA		SAMN02345551	2012-05-06	mdsA=COMPLETE,mdsB=COMPLETE	arsD=HMM,asr=HMM,golS=COMPLETE,golT=COMPLETE,pcoA=COMPLETE,pcoB=COMPLETE,pcoC=COMPLETE,pcoD=COMPLETE,pcoE=COMPLETE,pcoR=COMPLETE,pcoS=COMPLETE,silA=COMPLETE,silB=COMPLETE,silC=COMPLETE,silE=COMPLETE,silF=COMPLETE,silP=COMPLETE,silR=COMPLETE,silS=COMPLETE	SRR1248935	Senftenberg
FAR0093	FAR0093,"SRS594014"	USA	seeded vegetables (legumes)	3.11.26	food	soy protein	environmental/other	China		SAMN02345346	2011-10-14	mdsA=COMPLETE,mdsB=COMPLETE	arsD=HMM,asr=HMM,golS=COMPLETE,golT=COMPLETE,pcoA=COMPLETE,pcoB=COMPLETE,pcoC=COMPLETE,pcoD=COMPLETE,pcoE=COMPLETE,pcoR=COMPLETE,pcoS=COMPLETE,silA=COMPLETE,silB=COMPLETE,silC=COMPLETE,silE=COMPLETE,silF=COMPLETE,silP=COMPLETE,silR=COMPLETE,silS=COMPLETE	SRR1248801	Tennessee
FAR0097	FAR0097,"SRS594016"	USA	multi-ingredient| fish	3.11.26	food	mixture lahori fish	environmental/other	Pakistan		SAMN02345521	2012-04-06	mdsA=COMPLETE,mdsB=COMPLETE	golS=COMPLETE,golT=COMPLETE,pcoA=COMPLETE,pcoB=COMPLETE,pcoC=COMPLETE,pcoD=COMPLETE,pcoE=COMPLETE,pcoR=COMPLETE,pcoS=COMPLETE,silA=COMPLETE,silB=COMPLETE,silC=COMPLETE,silE=COMPLETE,silF=COMPLETE,silP=COMPLETE,silR=COMPLETE,silS=COMPLETE	SRR1248802	Orion
FAR0106	FAR0106,"SRS594053"	USA	nuts	3.11.26	food	desiccated fine coconut	environmental/other	United Kingdom		SAMN02678429	2013-01-14	mdsA=COMPLETE,mdsB=COMPLETE	arsC=HMM,arsD=HMM,asr=HMM,golS=COMPLETE,golT=COMPLETE,pcoA=COMPLETE,pcoB=COMPLETE,pcoC=PARTIAL_END_OF_CONTIG,silA=COMPLETE,silB=COMPLETE,silC=COMPLETE,silE=COMPLETE,silF=COMPLETE,silP=COMPLETE,silR=COMPLETE,silS=COMPLETE	SRR1249084	- 1,3,19:g,s,t:-
FAR0109	FAR0109,"SRS594064"	USA	environmental-factory/production facility	3.11.26	environmental	environmental swab sponge	environmental/other	USA		SAMN02678432	2013-01-29	mcr-9=PARTIAL_END_OF_CONTIG,mdsA=COMPLETE,mdsB=COMPLETE	golS=COMPLETE,golT=COMPLETE,pcoD=PARTIAL,pcoR=PARTIAL_END_OF_CONTIG,pcoS=PARTIAL_END_OF_CONTIG,silA=COMPLETE,silB=COMPLETE,silE=COMPLETE,silF=COMPLETE,silP=COMPLETE,silR=COMPLETE,silS=PARTIAL_END_OF_CONTIG,terD=COMPLETE,terW=COMPLETE,terZ=PARTIAL_END_OF_CONTIG	SRR1249095	Anatum
MDH-2014-00146	MDH-2014-00146,"SRS594063"	USA	chicken	3.11.26	food	chicken kiev	environmental/other			SAMN02646920	2006-07-14	mdsA=COMPLETE,mdsB=COMPLETE	arsD=HMM,asr=HMM,golS=COMPLETE,golT=COMPLETE,pcoA=COMPLETE,pcoB=COMPLETE,pcoC=COMPLETE,pcoD=COMPLETE,pcoR=COMPLETE,pcoS=COMPLETE,silA=COMPLETE,silB=COMPLETE,silC=COMPLETE,silE=COMPLETE,silF=COMPLETE,silP=COMPLETE,silR=COMPLETE,silS=COMPLETE	SRR1249094	Kentucky
MDH-2014-00148	MDH-2014-00148,"SRS594051"	USA	veterinary clinical/research| pig	3.11.26	animal	porcine tissue	environmental/other			SAMN02646922	2006-06-30	aadA2=COMPLETE,blaTEM-1=COMPLETE,bleO=COMPLETE,dfrA12=COMPLETE,mdsA=COMPLETE,mdsB=COMPLETE,sul1=COMPLETE,sul3=COMPLETE,tet(A)=COMPLETE,tet(M)=COMPLETE	asr=HMM,golS=COMPLETE,golT=COMPLETE,merA=HMM,merC=COMPLETE,merD=HMM,merE=HMM,merP=COMPLETE,merR=COMPLETE,merT=COMPLETE,qacEdelta1=COMPLETE,silA=COMPLETE,silB=COMPLETE,silC=COMPLETE,silE=COMPLETE,silF=COMPLETE,silP=COMPLETE,silP=PARTIAL_END_OF_CONTIG,silR=COMPLETE,silS=COMPLETE	SRR1249082	Typhimurium
WAPHL-SAL-A00339	23193,"CVM 23193","SRS594865","WAPHL-SAL-A00339"	USA	turkey	3.11.26	food	ground turkey	environmental/other			SAMN02640902	2002	mcr-9.1=COMPLETE,mdsA=MISTRANSLATION,mdsB=COMPLETE,tet(B)=COMPLETE	asr=HMM,golS=COMPLETE,golT=COMPLETE,pcoS=PARTIAL_END_OF_CONTIG,terD=COMPLETE,terW=COMPLETE,terZ=COMPLETE	SRR1257278	Saintpaul
WAPHL-SAL-A00341	23195,"CVM 23195","SRS594898","WAPHL-SAL-A00341"	USA	turkey	3.11.26	food	ground turkey	environmental/other			SAMN02640904	2002	mcr-9.1=COMPLETE,mdsA=MISTRANSLATION,mdsB=COMPLETE,tet(B)=COMPLETE	asr=HMM,golS=COMPLETE,golT=COMPLETE,pcoS=PARTIAL_END_OF_CONTIG,terD=COMPLETE,terW=COMPLETE,terZ=COMPLETE	SRR1257312	Saintpaul
WAPHL-SAL-A00372	28942,"CVM 28942","SRS594866","WAPHL-SAL-A00372"	USA	turkey	3.11.26	food	ground turkey	environmental/other			SAMN02640935	2003	mdsA=COMPLETE,mdsB=COMPLETE	arsD=HMM,asr=HMM,golS=COMPLETE,golT=COMPLETE,pcoA=COMPLETE,pcoB=COMPLETE,pcoC=COMPLETE,pcoD=PARTIAL_END_OF_CONTIG,pcoE=COMPLETE,pcoR=COMPLETE,pcoS=COMPLETE,silA=COMPLETE,silB=COMPLETE,silC=COMPLETE,silE=COMPLETE,silF=COMPLETE,silP=COMPLETE,silR=COMPLETE,silS=COMPLETE	SRR1257280	Anatum
FSW0105	FSW0105,"SRS594881"	USA	fish	3.11.26	food	frozen yellowfin tuna steak	environmental/other	Indonesia		SAMN02678832	2013-01-29	mdsA=COMPLETE,mdsB=COMPLETE	arsA=COMPLETE,arsB=COMPLETE,arsC=COMPLETE,arsD=COMPLETE,arsD=HMM,arsR=COMPLETE,asr=HMM,clpK=COMPLETE,golS=COMPLETE,golT=COMPLETE,hsp20=COMPLETE,shsP=COMPLETE,silE=COMPLETE,yfdX1=COMPLETE	SRR1257295	Putten
FMA0101	FMA0101,"SRS595701"	USA	environmental	3.11.26	environmental	environmental swab	environmental/other	USA		SAMN02698165	2013-03-05	mdsA=COMPLETE,mdsB=COMPLETE	arsC=HMM,arsD=HMM,asr=HMM,golS=COMPLETE,golT=COMPLETE,pcoA=COMPLETE,pcoB=COMPLETE,pcoC=COMPLETE,pcoD=COMPLETE,pcoE=COMPLETE,pcoR=COMPLETE,pcoS=COMPLETE,silA=COMPLETE,silB=COMPLETE,silC=COMPLETE,silE=COMPLETE,silF=COMPLETE,silP=COMPLETE,silR=COMPLETE,silS=COMPLETE	SRR1258607	Senftenberg
FMA0102	FMA0102,"SRS595662"	USA	nuts	3.11.26	food	pistachio	environmental/other	Canada		SAMN02698166	2013-04-15	mdsA=COMPLETE,mdsB=COMPLETE	arsD=HMM,asr=HMM,golS=COMPLETE,golT=COMPLETE,pcoA=COMPLETE,pcoB=COMPLETE,pcoC=COMPLETE,pcoD=COMPLETE,pcoE=COMPLETE,pcoR=COMPLETE,pcoS=COMPLETE,silA=COMPLETE,silB=COMPLETE,silC=COMPLETE,silE=COMPLETE,silF=COMPLETE,silP=COMPLETE,silR=COMPLETE,silS=COMPLETE	SRR1258573	Senftenberg
FMA0103	FMA0103,"SRS595719"	USA	environmental	3.11.26	environmental	environmental swab	environmental/other	USA		SAMN02698167	2013-11-12	mdsA=COMPLETE,mdsB=COMPLETE	arsD=HMM,asr=HMM,golS=COMPLETE,golT=COMPLETE,pcoA=COMPLETE,pcoB=COMPLETE,pcoC=COMPLETE,pcoD=COMPLETE,pcoE=COMPLETE,pcoR=COMPLETE,pcoS=COMPLETE,silA=COMPLETE,silB=COMPLETE,silC=COMPLETE,silE=COMPLETE,silF=COMPLETE,silP=COMPLETE,silR=COMPLETE,silS=COMPLETE	SRR1258626	Tennessee
MDH-2014-00124	MDH-2014-00124,"SRS595695"	USA	veterinary clinical/research| turkey	3.11.26	animal	turkey tissue	environmental/other			SAMN02646898	2005-10-31	aac(3)-VIa=COMPLETE,aadA1=COMPLETE,aph(3')-Ia=COMPLETE,mdsA=COMPLETE,mdsB=COMPLETE,sul1=COMPLETE,tet(B)=COMPLETE	arsD=HMM,asr=HMM,golS=PARTIAL,golT=COMPLETE,merA=COMPLETE,merC=HMM,merD=COMPLETE,merE=COMPLETE,merP=HMM,merR=COMPLETE,merT=COMPLETE,pcoA=COMPLETE,pcoB=COMPLETE,pcoC=COMPLETE,pcoD=COMPLETE,pcoE=COMPLETE,pcoR=COMPLETE,pcoS=COMPLETE,qacEdelta1=COMPLETE,silA=COMPLETE,silB=COMPLETE,silC=COMPLETE,silE=COMPLETE,silF=COMPLETE,silP=COMPLETE,silR=COMPLETE,silS=COMPLETE,terD=COMPLETE,terW=COMPLETE,terZ=COMP…	SRR1258601	Newport
MDH-2014-00129	MDH-2014-00129,"SRS595699"	USA	multi-ingredient| chicken| vegetable row crops (flower)	3.11.26	food	chicken broccoli	environmental/other			SAMN02646903	2006-03-03	aph(3'')-Ib=COMPLETE,aph(6)-Id=COMPLETE,blaCMY=PARTIAL_END_OF_CONTIG,mdsA=COMPLETE,mdsB=PARTIAL_END_OF_CONTIG	arsD=HMM,asr=HMM,golS=COMPLETE,golT=COMPLETE,pcoA=COMPLETE,pcoB=COMPLETE,pcoC=COMPLETE,pcoD=COMPLETE,pcoE=COMPLETE,pcoR=COMPLETE,pcoS=COMPLETE,silA=COMPLETE,silB=COMPLETE,silC=COMPLETE,silE=COMPLETE,silF=COMPLETE,silP=COMPLETE,silR=COMPLETE,silS=COMPLETE,terD=COMPLETE,terW=COMPLETE,terZ=COMPLETE	SRR1258605	Kentucky
VA_WGS-00181	SRS595660,"VA_WGS-00181"	USA	environmental	3.11.26	environmental	drag swab	environmental/other			SAMN02403402	2005-12-13	aph(3'')-Ib=COMPLETE,aph(6)-Id=COMPLETE,mdsA=COMPLETE,mdsB=COMPLETE	arsD=HMM,asr=HMM,golS=COMPLETE,golT=COMPLETE,pcoA=COMPLETE,pcoB=COMPLETE,pcoC=COMPLETE,pcoD=COMPLETE,pcoE=COMPLETE,pcoR=COMPLETE,pcoS=COMPLETE,silA=PARTIAL,silP=COMPLETE,terD=COMPLETE,terW=COMPLETE,terZ=COMPLETE	SRR1258571	Anatum
VA_WGS-00184	SRS595670,"VA_WGS-00184"	USA	seeds	3.11.26	food	sesame seed	environmental/other	Not Provided		SAMN02403405	2008-07-18	mdsA=COMPLETE,mdsB=COMPLETE	arsD=HMM,asr=HMM,golS=COMPLETE,golT=COMPLETE,pcoA=COMPLETE,pcoB=COMPLETE,pcoC=COMPLETE,pcoD=COMPLETE,pcoE=COMPLETE,pcoR=COMPLETE,pcoS=COMPLETE,silA=COMPLETE,silB=COMPLETE,silC=COMPLETE,silE=COMPLETE,silF=COMPLETE,silP=COMPLETE,silR=COMPLETE,silS=COMPLETE	SRR1258580	Senftenberg
FSW0120	FSW0120,"SRS595737"	USA	fish	3.11.26	food	frozen black pomfret fish	environmental/other	Viet Nam		SAMN02678847	2013-05-16	aadA1=COMPLETE,mdsA=COMPLETE,mdsB=COMPLETE,qnrS1=COMPLETE,sul3=COMPLETE,tet(B)=COMPLETE	asr=HMM,golS=COMPLETE,golT=COMPLETE,merA=HMM,merC=COMPLETE,merD=HMM,merE=HMM,merP=COMPLETE,merR=COMPLETE,merT=COMPLETE,pcoA=COMPLETE,pcoB=COMPLETE,pcoC=COMPLETE,pcoE=COMPLETE,pcoS=MISTRANSLATION,qacL=COMPLETE,silA=COMPLETE,silB=COMPLETE,silC=COMPLETE,silE=COMPLETE,silF=COMPLETE,silP=COMPLETE,silR=COMPLETE,silS=COMPLETE	SRR1258653	Panama
FMA0110	FMA0110,"SRS595732"	USA	fish	3.11.26	food	frozen whole round tilapia	environmental/other	Taiwan		SAMN02698174	2013-12-03	aadA1=COMPLETE,aadA1=PARTIAL_END_OF_CONTIG,aadA2=COMPLETE,blaTEM-1=COMPLETE,cmlA1=COMPLETE,dfrA12=COMPLETE,floR=COMPLETE,mdsA=COMPLETE,mdsB=COMPLETE,qnrS1=COMPLETE,sul2=COMPLETE,sul3=COMPLETE,tet(A)=COMPLETE,tet(M)=COMPLETE	arsD=HMM,asr=HMM,golS=COMPLETE,golT=COMPLETE,pcoA=COMPLETE,pcoB=COMPLETE,pcoC=COMPLETE,pcoE=COMPLETE,pcoS=MISTRANSLATION,qacL=COMPLETE,silA=COMPLETE,silB=COMPLETE,silC=COMPLETE,silE=COMPLETE,silF=COMPLETE,silP=COMPLETE,silR=COMPLETE,silS=COMPLETE	SRR1258648	Livingstone
MDH-2014-00126	MDH-2014-00126,"SRS595731"	USA	veterinary clinical/research| cow	3.11.26	animal	feces (Bos taurus)	environmental/other		Bos taurus	SAMN02646900	2005-12-06	aadA2=COMPLETE,blaTEM-1=COMPLETE,bleO=COMPLETE,dfrA12=COMPLETE,mdsA=COMPLETE,mdsB=COMPLETE,sul1=COMPLETE,sul1=PARTIAL_END_OF_CONTIG,tet(A)=PARTIAL_END_OF_CONTIG,tet(M)=COMPLETE	asr=HMM,golS=COMPLETE,golT=COMPLETE,merD=HMM,merR=COMPLETE,merT=COMPLETE,qacEdelta1=COMPLETE,silA=PARTIAL_END_OF_CONTIG,silB=COMPLETE,silC=PARTIAL_END_OF_CONTIG,silE=COMPLETE,silF=COMPLETE,silR=COMPLETE,silS=COMPLETE	SRR1258647	Typhimurium
MDH-2014-00133	MDH-2014-00133,"SRS595735"	USA	chicken	3.11.26	food	chicken breast	environmental/other			SAMN02646907	2006-05-03	aac(3)-VIa=COMPLETE,aadA1=COMPLETE,aph(3'')-Ib=COMPLETE,aph(6)-Id=COMPLETE,fosA7=COMPLETE,mdsA=COMPLETE,mdsB=COMPLETE,sul1=COMPLETE	arsR=COMPLETE,asr=HMM,golS=COMPLETE,golT=COMPLETE,merA=COMPLETE,merC=HMM,merD=COMPLETE,merE=COMPLETE,merP=HMM,merR=COMPLETE,merT=COMPLETE,qacEdelta1=COMPLETE,silA=COMPLETE,silB=COMPLETE,silC=COMPLETE,silE=COMPLETE,silF=COMPLETE,silP=COMPLETE,silR=COMPLETE,silS=COMPLETE	SRR1258651	Heidelberg
FAR0110	FAR0110,"SRS597975"	USA	environmental-factory/production facility	3.11.26	environmental	environmental swab sponge	environmental/other	USA		SAMN02678433	2013-01-29	mdsA=COMPLETE,mdsB=COMPLETE	arsC=HMM,arsD=HMM,asr=HMM,golS=COMPLETE,golT=COMPLETE,pcoA=COMPLETE,pcoB=COMPLETE,pcoC=COMPLETE,pcoD=COMPLETE,pcoE=COMPLETE,pcoR=COMPLETE,pcoS=COMPLETE,silA=COMPLETE,silB=COMPLETE,silC=COMPLETE,silE=COMPLETE,silF=COMPLETE,silP=COMPLETE,silR=COMPLETE,silS=COMPLETE	SRR1263430	Ohio
FAR0111	FAR0111,"SRS597976"	USA	environmental-factory/production facility	3.11.26	environmental	environmental swab sponge	environmental/other	USA		SAMN02678434	2013-01-29	mdsA=COMPLETE,mdsB=COMPLETE	arsD=HMM,asr=HMM,golS=COMPLETE,golT=COMPLETE,pcoA=COMPLETE,pcoB=COMPLETE,pcoC=COMPLETE,pcoD=COMPLETE,pcoE=COMPLETE,pcoR=COMPLETE,pcoS=COMPLETE,silA=COMPLETE,silB=COMPLETE,silC=COMPLETE,silE=COMPLETE,silF=COMPLETE,silP=COMPLETE,silR=COMPLETE,silS=COMPLETE	SRR1263431	Senftenberg
FAR0116	FAR0116,"SRS597990"	USA	herbs	3.11.26	food	whole oregano	environmental/other	Mexico		SAMN02678439	2013-03-12	aadA2=COMPLETE,aph(3'')-Ib=COMPLETE,aph(6)-Id=PARTIAL,blaCARB-2=COMPLETE,dfrA12=COMPLETE,mdsA=COMPLETE,mdsB=COMPLETE,qnrA1=COMPLETE,qnrA=PARTIAL_END_OF_CONTIG,sul1=COMPLETE,sul1=PARTIAL_END_OF_CONTIG,tet(A)=COMPLETE	arsC=COMPLETE,arsD=HMM,asr=HMM,golS=COMPLETE,golT=COMPLETE,merC=COMPLETE,merP=COMPLETE,merR=COMPLETE,merT=COMPLETE,pcoA=COMPLETE,pcoB=COMPLETE,pcoC=COMPLETE,pcoD=COMPLETE,pcoE=COMPLETE,pcoR=COMPLETE,pcoS=COMPLETE,qacEdelta1=COMPLETE,silA=COMPLETE,silB=COMPLETE,silC=COMPLETE,silE=COMPLETE,silF=COMPLETE,silP=COMPLETE,silR=COMPLETE,silS=COMPLETE	SRR1263445	Havana
MDH-2014-00110	MDH-2014-00110,"SRS597989"	USA	chicken	3.11.26	food	chicken breast	environmental/other			SAMN02646884	2004-08-19	mdsA=COMPLETE,mdsB=COMPLETE	arsD=HMM,asr=HMM,golS=COMPLETE,golT=COMPLETE,pcoA=COMPLETE,pcoB=COMPLETE,pcoC=COMPLETE,pcoD=COMPLETE,pcoR=COMPLETE,pcoS=COMPLETE,silA=COMPLETE,silB=COMPLETE,silC=COMPLETE,silE=COMPLETE,silF=COMPLETE,silP=COMPLETE,silR=COMPLETE,silS=COMPLETE	SRR1263444	Kentucky
MDH-2014-00114	MDH-2014-00114,"SRS597982"	USA	chicken	3.11.26	food	raw chicken breast	environmental/other			SAMN02646888	2005-04-07	aph(3'')-Ib=COMPLETE,aph(6)-Id=COMPLETE,mdsA=COMPLETE,mdsB=COMPLETE,tet(B)=COMPLETE	arsD=HMM,asr=HMM,golS=COMPLETE,golT=COMPLETE,silA=COMPLETE,silB=COMPLETE,silC=COMPLETE,silE=COMPLETE,silF=COMPLETE,silR=COMPLETE,silS=COMPLETE	SRR1263437	Kentucky
MDH-2014-00115	MDH-2014-00115,"SRS597983"	USA	turkey	3.11.26	food	raw ground turkey	environmental/other			SAMN02646889	2005-04-07	mdsA=COMPLETE,mdsB=COMPLETE	arsD=HMM,asr=HMM,golS=COMPLETE,golT=COMPLETE,pcoA=PARTIAL_END_OF_CONTIG,pcoB=COMPLETE,pcoC=COMPLETE,pcoD=COMPLETE,pcoE=COMPLETE,pcoR=COMPLETE,pcoS=COMPLETE,silA=COMPLETE,silA=PARTIAL_END_OF_CONTIG,silB=COMPLETE,silC=COMPLETE,silC=PARTIAL_END_OF_CONTIG,silE=COMPLETE,silF=COMPLETE,silP=PARTIAL_END_OF_CONTIG,silR=PARTIAL_END_OF_CONTIG,silS=PARTIAL_END_OF_CONTIG	SRR1263438	Senftenberg
MDH-2014-00117	MDH-2014-00117,"SRS597965"	USA	chicken	3.11.26	food	chicken breast	environmental/other			SAMN02646891	2005-04-28	mdsA=COMPLETE,mdsB=COMPLETE	arsD=HMM,asr=HMM,golS=COMPLETE,golT=COMPLETE,pcoA=COMPLETE,pcoB=COMPLETE,pcoC=COMPLETE,pcoD=COMPLETE,pcoR=COMPLETE,pcoS=COMPLETE,silA=COMPLETE,silB=COMPLETE,silC=COMPLETE,silE=COMPLETE,silF=COMPLETE,silP=COMPLETE,silR=COMPLETE,silS=COMPLETE	SRR1263420	Kentucky
FAR0113	FAR0113,"SRS598048"	USA	environmental	3.11.26	environmental	environmental swab	environmental/other			SAMN02678436	2013-02-04	mdsA=COMPLETE,mdsB=COMPLETE	arsC=COMPLETE,arsD=HMM,asr=HMM,golS=COMPLETE,golT=COMPLETE,pcoA=COMPLETE,pcoB=COMPLETE,pcoC=COMPLETE,pcoD=COMPLETE,pcoE=COMPLETE,pcoR=COMPLETE,pcoS=COMPLETE,silA=COMPLETE,silB=COMPLETE,silC=COMPLETE,silE=COMPLETE,silF=COMPLETE,silP=COMPLETE,silR=COMPLETE,silS=COMPLETE,terD=COMPLETE,terW=COMPLETE,terZ=COMPLETE	SRR1263933	Tennessee
MDH-2014-00111	MDH-2014-00111,"SRS598047"	USA	chicken	3.11.26	food	chicken breast	environmental/other			SAMN02646885	2004-10-19	mdsA=COMPLETE,mdsB=COMPLETE	arsD=HMM,asr=HMM,golS=COMPLETE,golT=COMPLETE,pcoA=COMPLETE,pcoB=COMPLETE,pcoC=COMPLETE,pcoD=COMPLETE,pcoR=COMPLETE,pcoS=COMPLETE,silA=COMPLETE,silB=COMPLETE,silC=COMPLETE,silE=COMPLETE,silF=COMPLETE,silP=COMPLETE,silR=COMPLETE,silS=COMPLETE	SRR1263932	Kentucky
MDH-2014-00118	MDH-2014-00118,"SRS598036"	USA	turkey	3.11.26	food	ground turkey	environmental/other			SAMN02646892	2005-06-09	aac(3)-VIa=COMPLETE,aadA1=COMPLETE,aph(3'')-Ib=COMPLETE,aph(3')-IIa=COMPLETE,aph(6)-Ic=PARTIAL_END_OF_CONTIG,aph(6)-Id=COMPLETE,blaTEM-1=COMPLETE,ble=COMPLETE,fosA7=COMPLETE,mdsA=COMPLETE,mdsB=COMPLETE,sul1=COMPLETE,tet(B)=COMPLETE	arsR=COMPLETE,asr=HMM,golS=COMPLETE,golT=COMPLETE,pcoA=COMPLETE,pcoB=COMPLETE,pcoC=COMPLETE,pcoD=COMPLETE,pcoE=COMPLETE,pcoR=COMPLETE,pcoS=COMPLETE,qacEdelta1=COMPLETE,silA=COMPLETE,silB=COMPLETE,silC=COMPLETE,silE=COMPLETE,silF=COMPLETE,silP=COMPLETE,silR=COMPLETE,silS=COMPLETE,terD=COMPLETE,terW=COMPLETE,terZ=COMPLETE	SRR1263920	Heidelberg
FSW0148	FSW0148,"SRS598405"	USA	seeded vegetables (solanaceous)	3.11.26	food	fresh red sweet pepper	environmental/other	USA		SAMN02678875	2013-09-25	mdsA=COMPLETE,mdsB=COMPLETE	arsD=HMM,asr=HMM,golS=COMPLETE,golT=COMPLETE,pcoA=COMPLETE,pcoC=COMPLETE,pcoD=COMPLETE,pcoE=COMPLETE,pcoR=COMPLETE,pcoS=COMPLETE,silA=COMPLETE,silB=COMPLETE,silC=COMPLETE,silE=COMPLETE,silF=COMPLETE,silP=COMPLETE,silR=COMPLETE,silS=COMPLETE	SRR1264951	Worthington
FSW0150	FSW0150,"SRS598460"	USA	fish	3.11.26	food	frozen raw escolar steak fish	environmental/other	Taiwan		SAMN02678877	2013-09-26	mdsA=COMPLETE,mdsB=COMPLETE	arsD=HMM,asr=HMM,clpK=COMPLETE,golS=COMPLETE,golT=COMPLETE,hdeD-GI=COMPLETE,hsp20=COMPLETE,kefB-GI=COMPLETE,pcoA=COMPLETE,pcoB=COMPLETE,pcoC=COMPLETE,pcoD=COMPLETE,pcoE=COMPLETE,pcoR=COMPLETE,pcoS=COMPLETE,psi-GI=COMPLETE,shsP=COMPLETE,silA=COMPLETE,silB=COMPLETE,silC=COMPLETE,silE=COMPLETE,silF=COMPLETE,silP=COMPLETE,silR=COMPLETE,silS=COMPLETE,trxLHR=COMPLETE,yfdX1=COMPLETE,yfdX2=COMPLETE	SRR1265006	Senftenberg
MDH-2014-00100	MDH-2014-00100,"SRS598462"	USA	veterinary clinical/research| pig	3.11.26	animal	porcine tissue	environmental/other			SAMN02646874	2003-10-24	aac(3)-IVa=COMPLETE,aph(3'')-Ib=COMPLETE,aph(3')-Ia=COMPLETE,aph(4)-Ia=COMPLETE,aph(6)-Id=COMPLETE,mdsA=COMPLETE,mdsB=COMPLETE,tet(B)=COMPLETE	arsC=HMM,arsD=HMM,asr=HMM,golS=COMPLETE,golT=COMPLETE,pcoA=COMPLETE,pcoB=COMPLETE,pcoC=COMPLETE,pcoD=COMPLETE,pcoE=COMPLETE,pcoR=COMPLETE,pcoS=PARTIAL_END_OF_CONTIG,silB=COMPLETE,silB=PARTIAL_END_OF_CONTIG,silC=COMPLETE,silE=COMPLETE,silF=COMPLETE,silP=COMPLETE,silR=COMPLETE,silS=COMPLETE,terD=COMPLETE,terW=COMPLETE,terZ=COMPLETE	SRR1265008	Havana
MDH-2014-00102	MDH-2014-00102,"SRS598466"	USA	chicken	3.11.26	food	chicken breast	environmental/other			SAMN02646876	2003-11-20	mdsA=COMPLETE,mdsB=COMPLETE	arsD=HMM,asr=HMM,golS=COMPLETE,golT=COMPLETE,pcoA=COMPLETE,pcoB=COMPLETE,pcoC=COMPLETE,pcoD=COMPLETE,pcoR=COMPLETE,pcoS=COMPLETE,silA=COMPLETE,silB=COMPLETE,silC=COMPLETE,silE=COMPLETE,silF=COMPLETE,silP=COMPLETE,silR=COMPLETE,silS=COMPLETE	SRR1265012	Kentucky
NY-swgs1120	NY-swgs1120,"SRS599208"	USA	veterinary clinical/research| other animal	3.11.26	animal	bird tissue	environmental/other			SAMN02595834	2008-02-22	ant(2'')-Ia=COMPLETE,aph(3'')-Ib=COMPLETE,aph(3')-IIa=COMPLETE,aph(3')-Ia=COMPLETE,aph(6)-Ic=COMPLETE,aph(6)-Id=COMPLETE,blaCMY-2=COMPLETE,blaTEM-1=COMPLETE,ble=COMPLETE,cmlA5=COMPLETE,floR=COMPLETE,mdsA=COMPLETE,mdsB=COMPLETE,sul2=COMPLETE,tet(A)=COMPLETE,tet(B)=COMPLETE	arsD=HMM,asr=HMM,golS=COMPLETE,golT=COMPLETE,merA=COMPLETE,merB=COMPLETE,merD=COMPLETE,merD=HMM,merE=COMPLETE,merE=HMM,merP=COMPLETE,merR=COMPLETE,merT=COMPLETE,pcoA=COMPLETE,pcoB=COMPLETE,pcoC=COMPLETE,pcoD=COMPLETE,pcoE=COMPLETE,pcoR=COMPLETE,pcoS=COMPLETE,qacEdelta1=COMPLETE,silA=COMPLETE,silB=COMPLETE,silC=COMPLETE,silE=COMPLETE,silF=COMPLETE,silP=COMPLETE,silR=COMPLETE,silS=COMPLETE,terD=COM…	SRR1266076	Montevideo
NY-swgs1131	NY-swgs1131,"SRS599217"	USA	cow	3.11.26	animal	cow	environmental/other			SAMN02595845	2008-09-02	aac(3)-IVa=COMPLETE,aadA12=COMPLETE,aadA2=COMPLETE,aph(3')-Ia=COMPLETE,aph(4)-Ia=COMPLETE,blaCARB-2=COMPLETE,blaTEM-1=COMPLETE,dfrA12=COMPLETE,floR=COMPLETE,mdsA=COMPLETE,mdsB=COMPLETE,sul1=COMPLETE,sul1=PARTIAL_END_OF_CONTIG,tet(B)=COMPLETE,tet(G)=COMPLETE	asr=HMM,golS=COMPLETE,golT=COMPLETE,merA=HMM,merC=COMPLETE,merD=HMM,merE=HMM,merP=COMPLETE,merR=COMPLETE,merT=COMPLETE,pcoE=COMPLETE,qacEdelta1=COMPLETE,silA=COMPLETE,silB=COMPLETE,silC=COMPLETE,silE=COMPLETE,silF=COMPLETE,silP=COMPLETE,silR=COMPLETE,silS=COMPLETE,terD=COMPLETE,terW=COMPLETE,terZ=COMPLETE	SRR1266085	Typhimurium
NY-swgs1161	NY-swgs1161,"SRS599181"	USA	other animal	3.11.26	animal	bird liver	environmental/other			SAMN02595875	2010-08-11	aac(3)-VIa=COMPLETE,aadA1=COMPLETE,aph(3')-Ia=COMPLETE,blaCMY-2=COMPLETE,mdsA=COMPLETE,mdsB=COMPLETE,sul1=COMPLETE,tet(B)=COMPLETE	arsD=HMM,asr=HMM,golS=PARTIAL,golT=COMPLETE,merA=COMPLETE,merC=HMM,merD=COMPLETE,merE=COMPLETE,merP=HMM,merR=COMPLETE,merT=COMPLETE,pcoA=COMPLETE,pcoB=COMPLETE,pcoC=COMPLETE,pcoD=COMPLETE,pcoE=COMPLETE,pcoR=COMPLETE,pcoS=COMPLETE,qacEdelta1=COMPLETE,silA=COMPLETE,silB=COMPLETE,silC=COMPLETE,silE=COMPLETE,silF=COMPLETE,silP=COMPLETE,silR=COMPLETE,silS=COMPLETE,terD=COMPLETE,terW=COMPLETE,terZ=COMP…	SRR1266048	Newport
NY-swgs1172	NY-swgs1172,"SRS599173"	USA	veterinary clinical/research| pig	3.11.26	animal	pig stool	environmental/other			SAMN02595886	2011-02-24	aadA2=COMPLETE,ant(2'')-Ia=COMPLETE,aph(3'')-Ib=COMPLETE,aph(3')-Ia=COMPLETE,aph(6)-Id=COMPLETE,blaTEM-1=COMPLETE,bleO=COMPLETE,cmlA1=PARTIAL_END_OF_CONTIG,cmlA5=PARTIAL_END_OF_CONTIG,dfrA12=COMPLETE,floR=COMPLETE,mdsA=COMPLETE,mdsB=COMPLETE,sul2=COMPLETE,sul3=COMPLETE,tet(A)=COMPLETE,tet(A)=PARTIAL_END_OF_CONTIG,tet(M)=COMPLETE	asr=HMM,golS=COMPLETE,golT=COMPLETE,merA=COMPLETE,merA=HMM,merB=COMPLETE,merC=COMPLETE,merD=COMPLETE,merD=HMM,merE=COMPLETE,merE=HMM,merP=COMPLETE,merR=COMPLETE,merT=COMPLETE,qacEdelta1=COMPLETE,qacL=PARTIAL_END_OF_CONTIG,silA=COMPLETE,silB=COMPLETE,silC=COMPLETE,silE=COMPLETE,silF=COMPLETE,silP=COMPLETE,silR=COMPLETE,silS=COMPLETE	SRR1266041	Typhimurium
NY-swgs1167	NY-swgs1167,"SRS599205"	USA	veterinary clinical/research| pig	3.11.26	animal	pig tissue composite	environmental/other			SAMN02595881	2010-10-28	aac(3)-VIa=COMPLETE,aadA2=COMPLETE,aadA6=COMPLETE,blaTEM-1=COMPLETE,bleO=COMPLETE,dfrA12=COMPLETE,mdsA=COMPLETE,mdsB=COMPLETE,sul1=COMPLETE,tet(A)=COMPLETE,tet(M)=COMPLETE	asr=HMM,golS=COMPLETE,golT=COMPLETE,merA=HMM,merC=COMPLETE,merD=HMM,merE=HMM,merP=COMPLETE,merR=COMPLETE,merT=COMPLETE,qacEdelta1=COMPLETE,silA=COMPLETE,silB=COMPLETE,silC=COMPLETE,silE=COMPLETE,silF=COMPLETE,silP=COMPLETE,silR=COMPLETE,silS=COMPLETE	SRR1266072	Typhimurium
MDH-2014-00185	MDH-2014-00185,"SRS577578"	USA	environmental-factory/production facility	3.11.26	environmental	environmental swab sponge	environmental/other			SAMN02646959	2007-08-10	mdsA=COMPLETE,mdsB=COMPLETE	arsD=HMM,asr=HMM,golS=COMPLETE,golT=COMPLETE,pcoA=COMPLETE,pcoB=COMPLETE,pcoC=COMPLETE,pcoD=COMPLETE,pcoE=COMPLETE,pcoR=COMPLETE,pcoS=COMPLETE,silA=COMPLETE,silB=COMPLETE,silC=COMPLETE,silE=COMPLETE,silF=COMPLETE,silP=COMPLETE,silR=COMPLETE,silS=COMPLETE	SRR1198877	Tennessee
150	150,"SRS300151","Salmonella Rissen FDA6"			3.12.8						SAMN00811267		mdsA=COMPLETE,mdsB=COMPLETE,tet(A)=COMPLETE	arsD=HMM,asr=HMM,golS=COMPLETE,golT=COMPLETE,pcoA=COMPLETE,pcoB=COMPLETE,pcoC=COMPLETE,pcoD=COMPLETE,pcoE=COMPLETE,pcoR=COMPLETE,pcoS=COMPLETE,silA=COMPLETE,silB=COMPLETE,silC=COMPLETE,silE=COMPLETE,silF=COMPLETE,silP=COMPLETE,silR=COMPLETE,silS=COMPLETE		Rissen
FAR0134	FAR0134,"SRS601244"	USA	environmental-factory/production facility	3.11.26	environmental	environmental swab sponge	environmental/other	USA		SAMN02678457	2013-08-20	mdsA=COMPLETE,mdsB=COMPLETE	arsD=HMM,asr=HMM,golS=COMPLETE,golT=COMPLETE,pcoA=COMPLETE,pcoB=COMPLETE,pcoC=COMPLETE,pcoD=COMPLETE,pcoE=COMPLETE,pcoR=COMPLETE,pcoS=COMPLETE,silA=COMPLETE,silB=COMPLETE,silC=COMPLETE,silE=COMPLETE,silF=COMPLETE,silP=COMPLETE,silR=COMPLETE,silS=COMPLETE,terD=COMPLETE,terW=COMPLETE,terZ=COMPLETE	SRR1269361	Senftenberg
MDH-2014-00086	MDH-2014-00086,"SRS601228"	USA	pork	3.11.26	animal	porcine liver	environmental/other			SAMN02646860	2003-10-15	aph(3'')-Ib=COMPLETE,aph(3')-IIa=COMPLETE,aph(6)-Ic=COMPLETE,aph(6)-Id=COMPLETE,ble=COMPLETE,fosA7=COMPLETE,mdsA=COMPLETE,mdsB=COMPLETE,tet(B)=COMPLETE	arsR=COMPLETE,asr=HMM,golS=COMPLETE,golT=COMPLETE,pcoA=COMPLETE,pcoB=COMPLETE,pcoC=COMPLETE,pcoD=COMPLETE,pcoE=COMPLETE,pcoR=COMPLETE,pcoS=COMPLETE,silA=COMPLETE,silB=COMPLETE,silC=PARTIAL_END_OF_CONTIG,silE=COMPLETE,silF=COMPLETE,silP=COMPLETE,silR=COMPLETE,silS=COMPLETE,terD=COMPLETE,terZ=PARTIAL_END_OF_CONTIG	SRR1269345	Heidelberg
MDH-2014-00089	MDH-2014-00089,"SRS601255"	USA	veterinary clinical/research| cow	3.11.26	animal	tissue (Bos taurus)	environmental/other		Bos taurus	SAMN02646863	2003-09-15	aadA1=COMPLETE,aadA2=PARTIAL_END_OF_CONTIG,ant(2'')-Ia=COMPLETE,aph(3'')-Ib=PARTIAL_END_OF_CONTIG,aph(3')-Ia=COMPLETE,blaTEM-1=COMPLETE,cmlA1=COMPLETE,cmlA5=COMPLETE,floR=COMPLETE,mdsA=COMPLETE,mdsB=COMPLETE,sul2=PARTIAL_END_OF_CONTIG,sul3=PARTIAL_END_OF_CONTIG	arsC=HMM,arsD=HMM,asr=HMM,golS=COMPLETE,golT=COMPLETE,merD=HMM,merE=HMM,pcoA=COMPLETE,pcoB=COMPLETE,pcoC=COMPLETE,pcoD=COMPLETE,pcoE=COMPLETE,pcoR=COMPLETE,pcoS=COMPLETE,qacL=COMPLETE,silA=COMPLETE,silB=COMPLETE,silC=COMPLETE,silE=COMPLETE,silF=COMPLETE,silP=COMPLETE,silR=COMPLETE,silS=COMPLETE	SRR1269372	Senftenberg
MDH-2014-00091	MDH-2014-00091,"SRS601239"	USA	veterinary clinical/research| pig	3.11.26	animal	porcine feces	environmental/other			SAMN02646865	2003-10-20	aph(3'')-Ib=COMPLETE,aph(3')-IIa=COMPLETE,aph(6)-Ic=COMPLETE,aph(6)-Id=COMPLETE,ble=COMPLETE,fosA7=COMPLETE,mdsA=COMPLETE,mdsB=COMPLETE,tet(B)=COMPLETE	arsR=COMPLETE,asr=HMM,golS=COMPLETE,golT=COMPLETE,pcoA=COMPLETE,pcoB=COMPLETE,pcoC=COMPLETE,pcoD=COMPLETE,pcoE=COMPLETE,pcoR=COMPLETE,pcoS=COMPLETE,silA=COMPLETE,silB=COMPLETE,silC=COMPLETE,silE=COMPLETE,silF=COMPLETE,silP=COMPLETE,silR=COMPLETE,silS=COMPLETE,terD=COMPLETE,terW=COMPLETE,terZ=COMPLETE	SRR1269356	Heidelberg
MDH-2014-00093	MDH-2014-00093,"SRS601243"	USA	veterinary clinical/research| pig	3.11.26	animal	porcine tissue	environmental/other			SAMN02646867	2003-10-20	aadA2=COMPLETE,dfrA12=COMPLETE,mdsA=COMPLETE,mdsB=COMPLETE,sul1=COMPLETE,tet(A)=COMPLETE	arsD=HMM,asr=HMM,golS=COMPLETE,golT=COMPLETE,pcoA=COMPLETE,pcoC=COMPLETE,pcoD=COMPLETE,pcoE=COMPLETE,pcoR=COMPLETE,pcoS=COMPLETE,qacEdelta1=COMPLETE,silA=COMPLETE,silB=COMPLETE,silC=COMPLETE,silE=COMPLETE,silF=COMPLETE,silP=COMPLETE,silR=COMPLETE,silS=COMPLETE	SRR1269360	Mbandaka
NY_BAC0900004517	N23543,"NY_BAC0900004517","SRS602881"	USA	turkey	3.11.26	food	ground turkey	environmental/other			SAMN01902349	2009-09-18	mcr-9.1=COMPLETE,mdsA=MISTRANSLATION,mdsB=COMPLETE,tet(B)=COMPLETE	asr=HMM,golS=COMPLETE,golT=COMPLETE,pcoS=PARTIAL_END_OF_CONTIG,terD=COMPLETE,terW=COMPLETE,terZ=COMPLETE	SRR1272513	Saintpaul
NY_BAC0900004530	N23539,"NY_BAC0900004530","SRS602912"	USA	chicken	3.11.26	food	chicken breast	environmental/other			SAMN01902350	2009-09-18	mdsA=COMPLETE,mdsB=COMPLETE	arsD=HMM,asr=HMM,golS=COMPLETE,golT=COMPLETE,pcoA=COMPLETE,pcoB=COMPLETE,pcoC=COMPLETE,pcoD=COMPLETE,pcoE=COMPLETE,pcoR=COMPLETE,pcoS=COMPLETE,silA=COMPLETE,silB=COMPLETE,silC=COMPLETE,silE=COMPLETE,silF=COMPLETE,silP=COMPLETE,silR=COMPLETE,silS=COMPLETE	SRR1272773	Senftenberg
FSW0163	FSW0163,"SRS602928"	USA	fish	3.11.26	food	escolar steak fish	environmental/other	Taiwan		SAMN02678890	2013-11-20	aph(3'')-Ib=COMPLETE,aph(6)-Id=COMPLETE,blaTEM-1=COMPLETE,floR=COMPLETE,mdsA=COMPLETE,mdsB=COMPLETE,sul2=COMPLETE,tet(B)=COMPLETE	arsA=COMPLETE,arsB=COMPLETE,arsC=COMPLETE,arsD=COMPLETE,arsR=COMPLETE,asr=HMM,golS=COMPLETE,golT=COMPLETE,merA=HMM,merC=COMPLETE,merD=HMM,merE=HMM,merP=COMPLETE,merR=COMPLETE,merT=COMPLETE,pcoA=COMPLETE,pcoC=COMPLETE,pcoD=COMPLETE,pcoR=COMPLETE,pcoS=COMPLETE,silA=COMPLETE,silB=COMPLETE,silC=COMPLETE,silE=COMPLETE,silF=COMPLETE,silP=COMPLETE,silR=COMPLETE,silS=COMPLETE	SRR1272789	I 4,[5],12:i:-
FSW0170	FSW0170,"SRS602908"	USA	fish	3.11.26	food	frozen anchovy fish	environmental/other	Viet Nam		SAMN02678897	2013-12-09	aac(3)-IId=COMPLETE,aac(6')-Ib-cr5=COMPLETE,aadA16=COMPLETE,aph(3'')-Ib=COMPLETE,aph(6)-Id=COMPLETE,arr-3=COMPLETE,blaTEM-1=COMPLETE,catA2=PARTIAL_END_OF_CONTIG,dfrA27=COMPLETE,floR=COMPLETE,mdsA=COMPLETE,mdsB=COMPLETE,mph(A)=PARTIAL_END_OF_CONTIG,qnrB6=COMPLETE,sul1=COMPLETE,sul2=COMPLETE,tet(A)=COMPLETE	asr=HMM,golS=COMPLETE,golT=COMPLETE,merA=HMM,merC=COMPLETE,merD=HMM,merP=COMPLETE,merR=COMPLETE,merT=COMPLETE,pcoA=COMPLETE,pcoB=COMPLETE,pcoC=COMPLETE,pcoE=COMPLETE,pcoS=MISTRANSLATION,qacEdelta1=COMPLETE,silA=COMPLETE,silB=COMPLETE,silC=COMPLETE,silE=COMPLETE,silF=COMPLETE,silP=COMPLETE,silR=COMPLETE,silS=COMPLETE	SRR1272769	Saintpaul
FSW0180	FSW0180,"SRS602998"	USA	multi-ingredient| other (flavoring or seasoning)	3.11.26	food	curry powder	environmental/other	Taiwan		SAMN02678907	2011-06-09	mdsA=COMPLETE,mdsB=COMPLETE	arsD=HMM,asr=HMM,golS=COMPLETE,golT=COMPLETE,pcoA=COMPLETE,pcoB=COMPLETE,pcoC=COMPLETE,pcoD=COMPLETE,pcoE=COMPLETE,pcoR=COMPLETE,pcoS=COMPLETE,silA=COMPLETE,silB=COMPLETE,silC=COMPLETE,silE=COMPLETE,silF=COMPLETE,silP=COMPLETE,silR=COMPLETE,silS=COMPLETE	SRR1272893	Senftenberg
FSW0182	FSW0182,"SRS603000"	USA	fish	3.11.26	food	gold band fusilier	environmental/other	Viet Nam		SAMN02678909	2011-06-09	fosA7.3=COMPLETE,mdsA=COMPLETE,mdsB=COMPLETE	arsA=COMPLETE,arsB=COMPLETE,arsC=COMPLETE,arsD=COMPLETE,arsR=COMPLETE,asr=HMM,golS=COMPLETE,golT=COMPLETE,merA=HMM,merC=COMPLETE,merD=HMM,merE=HMM,merP=COMPLETE,merR=COMPLETE,merT=COMPLETE,pcoA=COMPLETE,pcoB=COMPLETE,pcoC=COMPLETE,pcoD=COMPLETE,pcoR=COMPLETE,pcoS=COMPLETE,silA=COMPLETE,silB=COMPLETE,silC=COMPLETE,silE=COMPLETE,silF=COMPLETE,silP=COMPLETE,silR=COMPLETE,silS=COMPLETE	SRR1272896	Idikan
FSW0187	FSW0187,"SRS602954"	USA	fish	3.11.26	food	whole tilapia fish	environmental/other	Taiwan		SAMN02678914	2011-06-20	mdsA=COMPLETE,mdsB=COMPLETE	arsD=HMM,asr=HMM,golS=COMPLETE,golT=COMPLETE,pcoA=COMPLETE,pcoB=COMPLETE,pcoC=COMPLETE,pcoD=COMPLETE,pcoE=COMPLETE,pcoR=COMPLETE,pcoS=COMPLETE,silA=COMPLETE,silB=COMPLETE,silC=COMPLETE,silE=COMPLETE,silF=COMPLETE,silP=COMPLETE,silR=COMPLETE,silS=COMPLETE	SRR1272849	Tennessee
MDH-2014-00069	MDH-2014-00069,"SRS602979"	USA	veterinary clinical/research| pig	3.11.26	animal	porcine tissue	environmental/other			SAMN02646843	2003-10-02	aadA12=COMPLETE,aph(3')-Ia=COMPLETE,blaTEM-1=COMPLETE,mdsA=COMPLETE,mdsB=COMPLETE,sul1=COMPLETE,tet(A)=COMPLETE	asr=HMM,golS=COMPLETE,golT=COMPLETE,merC=COMPLETE,merD=HMM,merE=HMM,merP=COMPLETE,merR=COMPLETE,merT=COMPLETE,pcoA=COMPLETE,pcoB=COMPLETE,pcoC=COMPLETE,pcoD=COMPLETE,pcoE=COMPLETE,pcoR=COMPLETE,pcoS=COMPLETE,qacEdelta1=COMPLETE,silA=COMPLETE,silB=COMPLETE,silC=COMPLETE,silE=COMPLETE,silF=COMPLETE,silP=COMPLETE,silR=COMPLETE,silS=COMPLETE	SRR1272873	Typhimurium
VA_WGS-00112	SRS602960,"VA_WGS-00112"	USA	chicken	3.11.26	animal	Not Provided	environmental/other		Gallus gallus	SAMN02403333	2006-02-21	aadA2=COMPLETE,ant(2'')-Ia=COMPLETE,mcr-9.1=COMPLETE,mdsA=COMPLETE,mdsB=COMPLETE,sul1=COMPLETE,tet(B)=COMPLETE	arsC=COMPLETE,asr=HMM,golS=COMPLETE,golT=COMPLETE,merA=COMPLETE,merC=HMM,merD=COMPLETE,merE=COMPLETE,merP=HMM,merR=COMPLETE,merT=COMPLETE,pcoA=COMPLETE,pcoB=COMPLETE,pcoC=COMPLETE,pcoD=COMPLETE,pcoR=COMPLETE,pcoS=COMPLETE,qacEdelta1=COMPLETE,silA=COMPLETE,silB=COMPLETE,silC=COMPLETE,silE=COMPLETE,silF=COMPLETE,silP=COMPLETE,silR=COMPLETE,silS=COMPLETE,terD=COMPLETE,terW=COMPLETE,terZ=COMPLETE	SRR1272855	Johannesburg
VA_WGS-00157	SRS603014,"VA_WGS-00157"	USA	turkey	3.11.26	animal	Not Provided	environmental/other		Meleagris sp.	SAMN02403378	2006-07-17	aph(3'')-Ib=COMPLETE,aph(6)-Id=COMPLETE,blaCMY-2=COMPLETE,floR=COMPLETE,grdA=COMPLETE,mdsA=COMPLETE,mdsB=COMPLETE,sul2=COMPLETE,tet(A)=COMPLETE	arsD=HMM,asr=HMM,golS=COMPLETE,golT=COMPLETE,hdeD-GI=COMPLETE,kefB-GI=COMPLETE,merA=COMPLETE,merB=COMPLETE,merD=COMPLETE,merE=COMPLETE,merP=COMPLETE,merR=COMPLETE,merT=COMPLETE,pcoA=COMPLETE,pcoB=COMPLETE,pcoC=COMPLETE,pcoD=COMPLETE,pcoE=COMPLETE,pcoR=COMPLETE,pcoS=COMPLETE,psi-GI=COMPLETE,silA=COMPLETE,silB=COMPLETE,silC=COMPLETE,silE=COMPLETE,silF=COMPLETE,silP=COMPLETE,silR=COMPLETE,silS=COMPL…	SRR1272909	Senftenberg
FDN0101	FDN0101,"SRS604919"	USA	herbs	3.11.26	food	fenugreek powder	environmental/other	Pakistan		SAMN02678622	2012-12-10	mdsA=COMPLETE,mdsB=COMPLETE	arsC=HMM,asr=HMM,golS=COMPLETE,golT=COMPLETE,pcoA=COMPLETE,pcoB=COMPLETE,pcoC=COMPLETE,pcoD=COMPLETE,pcoE=COMPLETE,pcoR=COMPLETE,pcoS=COMPLETE,silA=COMPLETE,silB=COMPLETE,silC=COMPLETE,silE=COMPLETE,silF=COMPLETE,silP=COMPLETE,silR=COMPLETE,silS=COMPLETE	SRR1282407	Liverpool
MDH-2014-00055	MDH-2014-00055,"SRS604883"	USA	veterinary clinical/research| pig	3.11.26	animal	porcine tissue	environmental/other			SAMN02646829	2003-09-16	aac(3)-IVa=COMPLETE,aadA7=COMPLETE,aph(3')-Ia=COMPLETE,aph(4)-Ia=COMPLETE,blaTEM-1=COMPLETE,bleO=COMPLETE,mdsA=COMPLETE,mdsB=COMPLETE,sul1=COMPLETE,tet(B)=COMPLETE,tet(C)=COMPLETE	arsD=HMM,asr=HMM,golS=COMPLETE,golT=COMPLETE,pcoA=COMPLETE,pcoB=COMPLETE,pcoC=COMPLETE,pcoD=COMPLETE,pcoE=COMPLETE,pcoR=COMPLETE,pcoS=COMPLETE,qacEdelta1=COMPLETE,silA=COMPLETE,silB=COMPLETE,silC=COMPLETE,silE=COMPLETE,silF=COMPLETE,silP=COMPLETE,silR=COMPLETE,silS=COMPLETE,terD=COMPLETE,terW=COMPLETE,terZ=COMPLETE	SRR1282370	Anatum
MDH-2014-00060	MDH-2014-00060,"SRS604891"	USA	pig	3.11.26	animal	porcine	environmental/other			SAMN02646834	2003-09-22	aac(3)-VIa=COMPLETE,aadA1=COMPLETE,aph(3')-Ia=COMPLETE,mdsA=COMPLETE,mdsB=COMPLETE,sul1=COMPLETE,tet(B)=COMPLETE	asr=HMM,golS=COMPLETE,golT=COMPLETE,merA=COMPLETE,merC=HMM,merD=COMPLETE,merE=COMPLETE,merP=HMM,merR=COMPLETE,merT=COMPLETE,pcoA=COMPLETE,pcoB=COMPLETE,pcoC=COMPLETE,pcoD=COMPLETE,pcoE=COMPLETE,pcoR=COMPLETE,pcoS=COMPLETE,qac=HMM,qacEdelta1=COMPLETE,silA=COMPLETE,silB=COMPLETE,silC=COMPLETE,silE=COMPLETE,silF=COMPLETE,silP=COMPLETE,silR=COMPLETE,silS=COMPLETE,terD=COMPLETE,terW=COMPLETE,terZ=COMP…	SRR1282377	Brandenburg
MDH-2014-00064	MDH-2014-00064,"SRS604892"	USA	veterinary clinical/research| pig	3.11.26	animal	porcine tissue	environmental/other			SAMN02646838	2003-09-25	aac(3)-IId=COMPLETE,aadA2=COMPLETE,aph(3')-Ia=COMPLETE,blaTEM-1=COMPLETE,dfrA12=COMPLETE,mdsA=COMPLETE,mdsB=COMPLETE,mph(A)=COMPLETE,sul1=COMPLETE,tet(B)=COMPLETE,tet(C)=COMPLETE	arsC=HMM,arsD=HMM,asr=HMM,golS=COMPLETE,golT=COMPLETE,merA=HMM,merC=COMPLETE,merD=HMM,merE=HMM,merP=COMPLETE,merR=COMPLETE,merT=COMPLETE,pcoA=COMPLETE,pcoB=COMPLETE,pcoC=COMPLETE,pcoD=COMPLETE,pcoE=COMPLETE,pcoR=COMPLETE,pcoS=COMPLETE,qacEdelta1=COMPLETE,silA=COMPLETE,silB=COMPLETE,silC=COMPLETE,silE=COMPLETE,silF=COMPLETE,silP=COMPLETE,silR=COMPLETE,silS=COMPLETE	SRR1282378	Worthington
MDH-2014-00047	MDH-2014-00047,"SRS606083"	USA	veterinary clinical/research| pig	3.12.8	animal	spleen porcine	environmental/other			SAMN02646821	2003-08-19	aadA7=COMPLETE,aph(3'')-Ib=COMPLETE,aph(3')-IIa=COMPLETE,aph(6)-Ic=PARTIAL,aph(6)-Id=COMPLETE,blaCMY-2=COMPLETE,ble=COMPLETE,floR=COMPLETE,fosA7=COMPLETE,mdsA=COMPLETE,mdsB=COMPLETE,sul1=COMPLETE,sul2=COMPLETE,tet(A)=COMPLETE	arsR=COMPLETE,asr=HMM,golS=COMPLETE,golT=COMPLETE,merA=COMPLETE,merB=COMPLETE,merD=COMPLETE,merE=COMPLETE,merP=COMPLETE,merR=COMPLETE,merT=COMPLETE,pcoD=PARTIAL,pcoE=COMPLETE,pcoR=COMPLETE,pcoS=COMPLETE,qacEdelta1=COMPLETE,silA=COMPLETE,silB=COMPLETE,silC=COMPLETE,silE=COMPLETE,silF=COMPLETE,silP=COMPLETE,silR=COMPLETE,silS=COMPLETE	SRR2584384	Heidelberg
FMA0139	FMA0139,"SRS606918"	USA	multi-ingredient	3.11.26	food	manchow soup powder	environmental/other	India		SAMN02698203	2011-04-12	mdsA=COMPLETE,mdsB=COMPLETE	arsC=COMPLETE,arsD=HMM,asr=HMM,golS=COMPLETE,golT=COMPLETE,pcoA=COMPLETE,pcoB=COMPLETE,pcoC=COMPLETE,pcoD=COMPLETE,pcoE=COMPLETE,pcoR=COMPLETE,pcoS=COMPLETE,silA=COMPLETE,silB=COMPLETE,silC=COMPLETE,silE=COMPLETE,silF=COMPLETE,silP=COMPLETE,silR=COMPLETE,silS=COMPLETE,terD=COMPLETE,terW=COMPLETE,terZ=COMPLETE	SRR1287031	Mbandaka
FMA0141	FMA0141,"SRS607654"	USA	herbs	3.11.26	food	cilantro	environmental/other	USA		SAMN02698205	2011-04-20	mdsA=COMPLETE,mdsB=COMPLETE	arsB=COMPLETE,arsC=COMPLETE,arsD=COMPLETE,arsR=COMPLETE,asr=HMM,golS=COMPLETE,golT=COMPLETE,merA=COMPLETE,merC=HMM,merD=COMPLETE,merE=COMPLETE,merP=HMM,merR=COMPLETE,merT=COMPLETE,pcoA=COMPLETE,pcoR=COMPLETE,qacG2=COMPLETE,silA=COMPLETE,silP=COMPLETE,silR=COMPLETE	SRR1288385	Rubislaw
FMA0142	FMA0142,"SRS607647"	USA	herbs	3.11.26	food	cilantro	environmental/other	USA		SAMN02698206	2011-04-20	mdsA=COMPLETE,mdsB=COMPLETE	arsB=COMPLETE,arsC=COMPLETE,arsD=COMPLETE,arsR=COMPLETE,asr=HMM,golS=COMPLETE,golT=COMPLETE,merA=COMPLETE,merC=HMM,merD=COMPLETE,merE=COMPLETE,merP=HMM,merR=COMPLETE,merT=COMPLETE,pcoA=COMPLETE,pcoR=COMPLETE,qacG2=COMPLETE,silA=COMPLETE,silP=COMPLETE,silR=COMPLETE	SRR1288378	Rubislaw
FMA0150	FMA0150,"SRS607628"	USA	environmental	3.11.26	environmental	environmental swab	environmental/other	USA		SAMN02698214	2011-05-23	mdsA=COMPLETE,mdsB=COMPLETE	arsC=HMM,asr=HMM,golS=COMPLETE,golT=COMPLETE,pcoA=COMPLETE,pcoB=COMPLETE,pcoC=COMPLETE,pcoD=COMPLETE,pcoE=COMPLETE,pcoR=COMPLETE,pcoS=COMPLETE,silA=COMPLETE,silB=COMPLETE,silC=COMPLETE,silE=COMPLETE,silF=COMPLETE,silP=COMPLETE,silR=COMPLETE,silS=COMPLETE	SRR1288359	Ouakam
CFSAN012418	CFSAN012418,"SRS614069"	USA	veterinary clinical/research| cow	3.11.26	animal	bovine necropsy	environmental/other	USA	bovine	SAMN02721425	2006-11-08	mdsA=COMPLETE,mdsB=COMPLETE	arsA=COMPLETE,arsB=COMPLETE,arsC=COMPLETE,arsC=HMM,arsD=COMPLETE,arsD=HMM,arsR=COMPLETE,asr=HMM,golS=COMPLETE,golT=COMPLETE,pcoA=COMPLETE,pcoB=COMPLETE,pcoC=COMPLETE,pcoD=COMPLETE,pcoE=COMPLETE,pcoR=COMPLETE,pcoS=COMPLETE,silA=COMPLETE,silB=COMPLETE,silC=COMPLETE,silE=COMPLETE,silF=COMPLETE,silP=COMPLETE,silR=COMPLETE,silS=COMPLETE	SRR1292258	Gateshead
CFSAN012643	CFSAN012643,"SRS614073"	USA	veterinary clinical/research| cow	3.11.26	animal	feces bovine	environmental/other	USA	bovine	SAMN02742076	2006-11-08	mdsA=COMPLETE,mdsB=COMPLETE	arsD=HMM,asr=HMM,golS=COMPLETE,golT=COMPLETE,pcoA=COMPLETE,pcoB=COMPLETE,pcoC=COMPLETE,pcoD=COMPLETE,pcoE=COMPLETE,pcoR=COMPLETE,pcoS=COMPLETE,silA=COMPLETE,silB=COMPLETE,silC=COMPLETE,silE=COMPLETE,silF=COMPLETE,silP=COMPLETE,silR=COMPLETE,silS=COMPLETE	SRR1292262	Lille
CFSAN012645	CFSAN012645,"SRS614141"	USA	veterinary clinical/research| cow	3.11.26	animal	feces bovine	environmental/other	USA	bovine	SAMN02742078	2006-11-08	aadA7=COMPLETE,aadA7=PARTIAL_END_OF_CONTIG,fosA7.2=COMPLETE,mdsA=COMPLETE,mdsB=COMPLETE,sul1=COMPLETE,tet(A)=COMPLETE	arsD=HMM,asr=HMM,golS=COMPLETE,golT=COMPLETE,merC=COMPLETE,merP=COMPLETE,merR=COMPLETE,merT=COMPLETE,pcoA=MISTRANSLATION,qacEdelta1=COMPLETE,silA=COMPLETE,silB=COMPLETE,silC=COMPLETE,silE=COMPLETE,silF=COMPLETE,silP=COMPLETE,silR=COMPLETE,silS=COMPLETE	SRR1292334	Agona
FL-NRM017	CVM N176,"FL-NRM017","SRS620668"	USA	chicken	3.11.26	food	chicken breast	environmental/other			SAMN02766962	2004	fosA7=COMPLETE,mdsA=COMPLETE,mdsB=COMPLETE	arsR=COMPLETE,asr=HMM,golS=COMPLETE,golT=COMPLETE,pcoA=COMPLETE,pcoB=COMPLETE,pcoC=COMPLETE,pcoD=COMPLETE,pcoE=COMPLETE,pcoR=COMPLETE,pcoS=COMPLETE,silA=COMPLETE,silB=COMPLETE,silC=COMPLETE,silE=COMPLETE,silF=COMPLETE,silP=COMPLETE,silR=COMPLETE,silS=COMPLETE	SRR1299356	Heidelberg
FL-NRM021	CVM N180,"FL-NRM021","SRS620678"	USA	turkey	3.11.26	food	ground turkey	environmental/other			SAMN02766966	2004	mcr-9.1=COMPLETE,mdsA=COMPLETE,mdsB=COMPLETE,tet(C)=COMPLETE	arsC=HMM,asr=HMM,golS=COMPLETE,golT=COMPLETE,merA=HMM,merC=HMM,merD=COMPLETE,merE=COMPLETE,merP=COMPLETE,merR=COMPLETE,merT=COMPLETE,pcoA=COMPLETE,pcoB=COMPLETE,pcoC=COMPLETE,pcoD=COMPLETE,pcoE=COMPLETE,pcoR=COMPLETE,pcoS=COMPLETE,pcoS=PARTIAL,silA=COMPLETE,silB=COMPLETE,silC=COMPLETE,silE=COMPLETE,silF=COMPLETE,silP=COMPLETE,silR=COMPLETE,silS=COMPLETE,terD=COMPLETE,terW=COMPLETE,terZ=COMPLETE	SRR1299364	Schwarzengrund
WAPHL-SAL-A00338	23192,"CVM 23192","SRS620580","WAPHL-SAL-A00338"	USA	turkey	3.11.26	food	ground turkey	environmental/other			SAMN02640901	2002	aac(3)-VIa=COMPLETE,aadA1=COMPLETE,aph(3'')-Ib=COMPLETE,aph(3')-IIa=COMPLETE,aph(6)-Ic=COMPLETE,aph(6)-Id=COMPLETE,ble=COMPLETE,fosA7=COMPLETE,mdsA=COMPLETE,mdsB=COMPLETE,sul1=COMPLETE,tet(B)=COMPLETE	arsR=COMPLETE,asr=HMM,golS=COMPLETE,golT=COMPLETE,pcoA=COMPLETE,pcoB=COMPLETE,pcoC=COMPLETE,pcoD=COMPLETE,pcoE=COMPLETE,pcoR=COMPLETE,pcoS=COMPLETE,qacEdelta1=COMPLETE,silA=COMPLETE,silB=COMPLETE,silC=COMPLETE,silE=COMPLETE,silF=COMPLETE,silP=COMPLETE,silR=COMPLETE,silS=COMPLETE,terD=COMPLETE,terW=COMPLETE,terZ=COMPLETE	SRR1299268	Heidelberg
WAPHL-SAL-A00390	29191,"CVM 29191","SRS620581","WAPHL-SAL-A00390"	USA	turkey	3.11.26	food	ground turkey	environmental/other			SAMN02640953	2003	mcr-9.1=COMPLETE,mdsA=MISTRANSLATION,mdsB=COMPLETE,tet(B)=COMPLETE	asr=HMM,golS=COMPLETE,golT=COMPLETE,pcoS=PARTIAL_END_OF_CONTIG,terD=COMPLETE,terW=COMPLETE,terZ=COMPLETE	SRR1299269	Saintpaul
WAPHL-SAL-A00340	23194,"CVM 23194","SRS620609","WAPHL-SAL-A00340"	USA	turkey	3.11.26	food	ground turkey	environmental/other			SAMN02640903	2002	mcr-9.1=COMPLETE,mdsA=MISTRANSLATION,mdsB=COMPLETE,tet(B)=COMPLETE	asr=HMM,golS=COMPLETE,golT=COMPLETE,pcoS=PARTIAL_END_OF_CONTIG,terD=COMPLETE,terW=COMPLETE,terZ=COMPLETE	SRR1299297	Saintpaul
MDH-2014-0003	MDH-2014-00003,"MDH-2014-0003","SRS620532"	USA	chicken	3.11.26	food	boneless skinless chicken thigh	environmental/other			SAMN02646777	2003-04-21	mdsA=COMPLETE,mdsB=COMPLETE	arsD=HMM,asr=HMM,golS=COMPLETE,golT=COMPLETE,pcoA=COMPLETE,pcoB=COMPLETE,pcoC=COMPLETE,pcoD=COMPLETE,pcoR=COMPLETE,pcoS=COMPLETE,silA=COMPLETE,silB=COMPLETE,silC=COMPLETE,silE=COMPLETE,silF=COMPLETE,silP=COMPLETE,silR=COMPLETE,silS=COMPLETE	SRR1299220	Kentucky
MDH-2014-00037	MDH-2014-00037,"SRS620533"	USA	veterinary clinical/research| pig	3.11.26	animal	porcine lung	environmental/other			SAMN02646811	2003-09-10	aac(3)-IVa=COMPLETE,aadA1=COMPLETE,aadA2=COMPLETE,aph(3'')-Ib=COMPLETE,aph(3'')-Ib=PARTIAL_END_OF_CONTIG,aph(3')-Ia=COMPLETE,aph(4)-Ia=COMPLETE,aph(6)-Id=COMPLETE,blaCMY-2=COMPLETE,blaTEM-1=COMPLETE,bleO=COMPLETE,cmlA1=COMPLETE,cmlA1=PARTIAL_END_OF_CONTIG,floR=COMPLETE,lnu(F)=COMPLETE,mdsA=COMPLETE,mdsB=COMPLETE,sat2=COMPLETE,sul2=COMPLETE,sul3=COMPLETE,tet(A)=COMPLETE	arsD=HMM,asr=HMM,golS=COMPLETE,golT=COMPLETE,merA=COMPLETE,merB=COMPLETE,merD=COMPLETE,merD=HMM,merE=COMPLETE,merE=HMM,merP=COMPLETE,merR=COMPLETE,merT=COMPLETE,pcoA=COMPLETE,pcoC=COMPLETE,pcoD=COMPLETE,pcoE=COMPLETE,pcoR=COMPLETE,pcoS=COMPLETE,qacL=COMPLETE,silA=COMPLETE,silB=COMPLETE,silC=COMPLETE,silE=COMPLETE,silF=COMPLETE,silP=COMPLETE,silR=COMPLETE,silS=COMPLETE	SRR1299221	Worthington
MDH-2014-00024	MDH-2014-00024,"SRS620583"	USA	veterinary clinical/research| pig	3.11.26	animal	porcine tissue	environmental/other			SAMN02646798	2003-08-22	aadA1=COMPLETE,aph(3'')-Ib=COMPLETE,aph(3')-Ia=COMPLETE,aph(6)-Id=COMPLETE,blaCMY=PARTIAL_END_OF_CONTIG,gyrA_S83F=POINT,mdsA=COMPLETE,mdsB=COMPLETE,sul1=COMPLETE,tet(A)=COMPLETE	arsD=HMM,asr=HMM,golS=COMPLETE,golT=COMPLETE,merA=HMM,merD=COMPLETE,merE=COMPLETE,merF=COMPLETE,merP=PARTIAL,merR=COMPLETE,merT=COMPLETE,pcoA=COMPLETE,pcoB=COMPLETE,pcoC=COMPLETE,pcoD=COMPLETE,pcoE=COMPLETE,pcoR=COMPLETE,pcoS=COMPLETE,qacEdelta1=COMPLETE,silA=COMPLETE,silB=COMPLETE,silC=COMPLETE,silE=COMPLETE,silF=COMPLETE,silP=COMPLETE,silR=COMPLETE,silS=COMPLETE	SRR1299271	Senftenberg
MDH-2014-00039	MDH-2014-00039,"SRS620611"	USA	pork	3.11.26	animal	porcine liver	environmental/other			SAMN02646813	2003-09-11	aadA2=COMPLETE,ant(2'')-Ia=COMPLETE,aph(3'')-Ib=COMPLETE,aph(3')-IIa=COMPLETE,aph(6)-Ic=COMPLETE,aph(6)-Id=COMPLETE,blaTEM-1=COMPLETE,ble=COMPLETE,fosA7=COMPLETE,mdsA=COMPLETE,mdsB=COMPLETE,sul1=COMPLETE,tet(B)=COMPLETE	arsR=COMPLETE,asr=HMM,golS=COMPLETE,golT=COMPLETE,merA=COMPLETE,merD=COMPLETE,merE=COMPLETE,merP=COMPLETE,merR=COMPLETE,merT=COMPLETE,pcoA=COMPLETE,pcoB=COMPLETE,pcoC=COMPLETE,pcoD=COMPLETE,pcoE=COMPLETE,pcoR=COMPLETE,pcoS=COMPLETE,qacE=PARTIAL_END_OF_CONTIG,qacEdelta1=COMPLETE,silA=COMPLETE,silB=COMPLETE,silC=COMPLETE,silE=COMPLETE,silF=COMPLETE,silP=COMPLETE,silR=COMPLETE,silS=COMPLETE,terD=COM…	SRR1299299	Heidelberg
MDH-2014-00019	MDH-2014-00019,"SRS620624"	USA	veterinary clinical/research| pig	3.11.26	animal	porcine tissue	environmental/other			SAMN02646793	2003-08-13	acrB_R717L=POINT,aph(3'')-Ib=PARTIAL,aph(3'')-Ib=PARTIAL_END_OF_CONTIG,aph(6)-Id=COMPLETE,blaTEM-1=COMPLETE,dfrA14=COMPLETE,mdsA=COMPLETE,mdsB=COMPLETE,sul2=COMPLETE,tet(B)=COMPLETE	asr=HMM,golS=COMPLETE,golT=COMPLETE,pcoA=COMPLETE,pcoB=COMPLETE,pcoC=COMPLETE,pcoD=COMPLETE,pcoE=COMPLETE,pcoR=COMPLETE,pcoS=COMPLETE,silA=COMPLETE,silB=COMPLETE,silC=COMPLETE,silE=COMPLETE,silF=COMPLETE,silP=COMPLETE,silR=COMPLETE,silS=COMPLETE,terD=COMPLETE,terW=COMPLETE,terZ=COMPLETE	SRR1299313	Typhimurium
MDH-2014-00021	MDH-2014-00021,"SRS620681"	USA	pig	3.11.26	animal	porcine	environmental/other			SAMN02646795	2003-08-25	aac(3)-IVa=COMPLETE,aadA22=COMPLETE,aph(3'')-Ib=COMPLETE,aph(3')-IIa=COMPLETE,aph(4)-Ia=COMPLETE,aph(6)-Ic=COMPLETE,aph(6)-Id=COMPLETE,blaTEM-1=COMPLETE,ble=COMPLETE,catA1=COMPLETE,lnu(G)=COMPLETE,mdsA=COMPLETE,mdsB=COMPLETE,sul1=COMPLETE,tet(B)=COMPLETE	arsD=HMM,asr=HMM,golS=COMPLETE,golT=COMPLETE,pcoA=COMPLETE,pcoB=COMPLETE,pcoC=COMPLETE,pcoD=COMPLETE,pcoE=COMPLETE,pcoR=COMPLETE,pcoS=COMPLETE,qacEdelta1=COMPLETE,silA=COMPLETE,silB=COMPLETE,silC=COMPLETE,silE=COMPLETE,silF=COMPLETE,silP=COMPLETE,silR=COMPLETE,silS=COMPLETE	SRR1299368	Ohio
MDH-2014-00034	MDH-2014-00034,"SRS620682"	USA	pig	3.11.26	animal	porcine	environmental/other			SAMN02646808	2003-09-04	aac(3)-VIa=COMPLETE,aadA1=COMPLETE,aph(3')-Ia=COMPLETE,mdsA=COMPLETE,mdsB=COMPLETE,sul1=COMPLETE,tet(B)=COMPLETE	asr=HMM,golS=COMPLETE,golT=COMPLETE,merA=COMPLETE,merC=HMM,merD=COMPLETE,merE=COMPLETE,merP=HMM,merR=COMPLETE,merT=COMPLETE,pcoA=COMPLETE,pcoB=COMPLETE,pcoC=COMPLETE,pcoD=COMPLETE,pcoE=COMPLETE,pcoR=COMPLETE,pcoS=COMPLETE,qacE=COMPLETE,qacEdelta1=COMPLETE,silA=COMPLETE,silB=COMPLETE,silC=COMPLETE,silE=COMPLETE,silF=COMPLETE,silP=COMPLETE,silR=COMPLETE,silS=COMPLETE,terD=COMPLETE,terW=COMPLETE,ter…	SRR1299370	Brandenburg
MDH-2014-00031	MDH-2014-00031,"SRS620744"	USA	veterinary clinical/research| pig	3.11.26	animal	porcine tissue	environmental/other			SAMN02646805	2003-09-05	fosA7.3=COMPLETE,mdsA=COMPLETE,mdsB=COMPLETE,tet(B)=COMPLETE	arsD=HMM,asr=HMM,golS=COMPLETE,golT=COMPLETE,silA=COMPLETE,silB=COMPLETE,silC=COMPLETE,silE=COMPLETE,silF=COMPLETE,silP=COMPLETE,silR=COMPLETE,silS=COMPLETE	SRR1299432	Derby
VA-WGS-00244	SRS620591,"VA-WGS-00244"	USA	environmental	3.11.26	environmental	rubber gasket and metal strip	environmental/other			SAMN02767963	2009-11-04	mdsA=COMPLETE,mdsB=COMPLETE	arsD=HMM,asr=HMM,golS=COMPLETE,golT=COMPLETE,pcoA=COMPLETE,pcoB=COMPLETE,pcoC=COMPLETE,pcoD=COMPLETE,pcoE=COMPLETE,pcoR=COMPLETE,pcoS=COMPLETE,silA=COMPLETE,silB=COMPLETE,silC=COMPLETE,silE=COMPLETE,silF=COMPLETE,silP=COMPLETE,silR=COMPLETE,silS=COMPLETE	SRR1299280	Tennessee
VA_WGS-00153	SRS620613,"VA_WGS-00153"	USA	turkey	3.11.26	animal	Not Provided	environmental/other		Meleagris sp.	SAMN02403374	2006-07-05	aac(3)-VIa=COMPLETE,aac(6')-Ib4=COMPLETE,aadA1=COMPLETE,aadA1=PARTIAL_END_OF_CONTIG,blaTEM-1=COMPLETE,mcr-9.1=COMPLETE,mdsA=COMPLETE,mdsB=COMPLETE,sul1=COMPLETE	arsC=COMPLETE,arsD=HMM,asr=HMM,clpK=COMPLETE,golS=COMPLETE,golT=COMPLETE,hdeD-GI=COMPLETE,hsp20=COMPLETE,kefB-GI=COMPLETE,merA=COMPLETE,merA=HMM,merC=COMPLETE,merC=HMM,merD=COMPLETE,merD=HMM,merE=COMPLETE,merE=HMM,merP=COMPLETE,merP=HMM,merR=COMPLETE,merT=COMPLETE,pcoA=COMPLETE,pcoB=COMPLETE,pcoC=COMPLETE,pcoD=COMPLETE,pcoE=COMPLETE,pcoR=COMPLETE,pcoS=COMPLETE,psi-GI=COMPLETE,qacEdelta1=COMPLETE,…	SRR1299302	Montevideo
VA-WGS-00243	SRS620735,"VA-WGS-00243"	USA	environmental-factory/production facility	3.11.26	environmental	environmental swab sponge rough floor seam	environmental/other			SAMN02767962	2009-11-04	mdsA=COMPLETE,mdsB=COMPLETE	arsD=HMM,asr=HMM,golS=COMPLETE,golT=COMPLETE,pcoA=COMPLETE,pcoB=COMPLETE,pcoC=COMPLETE,pcoD=COMPLETE,pcoE=COMPLETE,pcoR=COMPLETE,pcoS=COMPLETE,silA=COMPLETE,silB=COMPLETE,silC=COMPLETE,silE=COMPLETE,silF=COMPLETE,silP=COMPLETE,silR=COMPLETE,silS=COMPLETE	SRR1299422	Tennessee
FL-NRM037	CVM N197,"FL-NRM037","SRS621681"	USA	chicken	3.11.26	food	chicken breast	environmental/other			SAMN02766982	2004	mdsA=COMPLETE,mdsB=COMPLETE	arsD=HMM,asr=HMM,golS=COMPLETE,golT=COMPLETE,pcoA=COMPLETE,pcoB=COMPLETE,pcoC=COMPLETE,pcoD=COMPLETE,pcoR=COMPLETE,pcoS=COMPLETE,silA=COMPLETE,silB=COMPLETE,silC=COMPLETE,silE=COMPLETE,silF=COMPLETE,silP=COMPLETE,silR=COMPLETE,silS=COMPLETE	SRR1300604	Kentucky
FL-NRM036	CVM N196,"FL-NRM036","SRS621718"	USA	chicken	3.11.26	food	chicken breast	environmental/other			SAMN02766981	2004	mdsA=COMPLETE,mdsB=COMPLETE	arsD=HMM,asr=HMM,golS=COMPLETE,golT=COMPLETE,pcoA=COMPLETE,pcoB=COMPLETE,pcoC=COMPLETE,pcoD=COMPLETE,pcoR=COMPLETE,pcoS=COMPLETE,silA=COMPLETE,silB=COMPLETE,silC=COMPLETE,silE=COMPLETE,silF=COMPLETE,silP=COMPLETE,silR=COMPLETE,silS=COMPLETE	SRR1300649	Kentucky
FL-NRM040	CVM N200,"FL-NRM040","SRS621789"	USA	chicken	3.11.26	food	chicken breast	environmental/other			SAMN02766985	2004	mdsA=COMPLETE,mdsB=COMPLETE	arsD=HMM,asr=HMM,golS=COMPLETE,golT=COMPLETE,pcoA=COMPLETE,pcoB=COMPLETE,pcoC=COMPLETE,pcoD=COMPLETE,pcoR=COMPLETE,pcoS=COMPLETE,silA=COMPLETE,silB=COMPLETE,silC=COMPLETE,silE=COMPLETE,silF=COMPLETE,silP=COMPLETE,silR=COMPLETE,silS=COMPLETE	SRR1300726	Kentucky
WAPHL-SAL-A00359	28647,"CVM 28647","SRS621676","WAPHL-SAL-A00359"	USA	turkey	3.11.26	food	ground turkey	environmental/other			SAMN02640922	2002	mcr-9.1=COMPLETE,mdsA=MISTRANSLATION,mdsB=COMPLETE,tet(B)=COMPLETE	asr=HMM,golS=COMPLETE,golT=COMPLETE,pcoS=PARTIAL_END_OF_CONTIG,terD=COMPLETE,terW=COMPLETE,terZ=COMPLETE	SRR1300597	I -:-:-
WAPHL-SAL-A00394	29197,"CVM 29197","SRS621737","WAPHL-SAL-A00394"	USA	turkey	3.11.26	food	ground turkey	environmental/other			SAMN02640957	2003	mcr-9.1=COMPLETE,mdsA=COMPLETE,mdsB=COMPLETE,tet(C)=COMPLETE	arsC=HMM,asr=HMM,golS=COMPLETE,golT=COMPLETE,merA=HMM,merC=HMM,merD=COMPLETE,merE=COMPLETE,merP=COMPLETE,merR=COMPLETE,merT=COMPLETE,pcoA=COMPLETE,pcoB=COMPLETE,pcoC=COMPLETE,pcoD=COMPLETE,pcoE=COMPLETE,pcoR=COMPLETE,pcoS=COMPLETE,pcoS=PARTIAL,silA=COMPLETE,silB=COMPLETE,silC=COMPLETE,silE=COMPLETE,silF=COMPLETE,silP=COMPLETE,silR=COMPLETE,silS=COMPLETE,terD=COMPLETE,terW=COMPLETE,terZ=COMPLETE	SRR1300672	Schwarzengrund
WAPHL-SAL-A00358	28646,"CVM 28646","SRS621745","WAPHL-SAL-A00358"	USA	turkey	3.11.26	food	ground turkey	environmental/other			SAMN02640921	2002	aph(3'')-Ib=COMPLETE,aph(3')-IIa=COMPLETE,aph(6)-Ic=COMPLETE,aph(6)-Id=COMPLETE,ble=COMPLETE,fosA7=COMPLETE,mdsA=COMPLETE,mdsB=COMPLETE,tet(B)=COMPLETE	arsR=COMPLETE,asr=HMM,golS=COMPLETE,golT=COMPLETE,pcoA=COMPLETE,pcoB=COMPLETE,pcoC=COMPLETE,pcoD=COMPLETE,pcoE=COMPLETE,pcoR=COMPLETE,pcoS=COMPLETE,silA=COMPLETE,silB=COMPLETE,silC=COMPLETE,silE=COMPLETE,silF=COMPLETE,silP=COMPLETE,silR=COMPLETE,silS=COMPLETE,terD=COMPLETE,terW=COMPLETE,terZ=COMPLETE	SRR1300681	Heidelberg
FAR0149	FAR0149,"SRS621640"	USA	seeds	3.11.26	food	sesame seed	environmental/other	India		SAMN02678472	2010-05-03	mdsA=COMPLETE,mdsB=COMPLETE	arsD=HMM,asr=HMM,golS=COMPLETE,golT=COMPLETE,pcoA=COMPLETE,pcoB=COMPLETE,pcoC=COMPLETE,pcoD=COMPLETE,pcoE=COMPLETE,pcoR=COMPLETE,pcoS=COMPLETE,silA=COMPLETE,silB=COMPLETE,silC=COMPLETE,silE=COMPLETE,silF=COMPLETE,silP=COMPLETE,silR=COMPLETE,silS=COMPLETE	SRR1300557	Senftenberg
FAR0153	FAR0153,"SRS621767"	USA	seeds	3.11.26	food	white sesame seed	environmental/other	India		SAMN02678476	2010-06-24	mdsA=COMPLETE,mdsB=COMPLETE	arsD=HMM,asr=HMM,golS=COMPLETE,golT=COMPLETE,pcoA=COMPLETE,pcoB=COMPLETE,pcoC=COMPLETE,pcoD=COMPLETE,pcoR=COMPLETE,pcoS=COMPLETE,silA=COMPLETE,silB=COMPLETE,silC=COMPLETE,silE=COMPLETE,silF=COMPLETE,silP=COMPLETE,silR=COMPLETE,silS=COMPLETE	SRR1300703	Kentucky
FAR0157	FAR0157,"SRS621648"	USA	environmental	3.11.26	environmental	environmental swab	environmental/other	USA		SAMN02678480	2010-07-19	mdsA=COMPLETE,mdsB=COMPLETE	arsD=HMM,asr=HMM,golS=COMPLETE,golT=COMPLETE,pcoA=COMPLETE,pcoB=COMPLETE,pcoC=COMPLETE,pcoD=COMPLETE,pcoE=COMPLETE,pcoR=COMPLETE,pcoS=COMPLETE,silA=COMPLETE,silB=COMPLETE,silC=COMPLETE,silE=COMPLETE,silF=COMPLETE,silP=COMPLETE,silR=COMPLETE,silS=COMPLETE	SRR1300565	I -:-:-
FAR0158	FAR0158,"SRS621721"	USA	environmental	3.11.26	environmental	environmental swab	environmental/other	USA		SAMN02678481	2010-07-19	mdsA=COMPLETE,mdsB=COMPLETE,tet(B)=COMPLETE	arsD=HMM,asr=HMM,golS=COMPLETE,golT=COMPLETE,pcoA=COMPLETE,pcoB=COMPLETE,pcoC=COMPLETE,pcoD=COMPLETE,pcoE=COMPLETE,pcoR=COMPLETE,pcoS=COMPLETE,silA=COMPLETE,silB=COMPLETE,silC=COMPLETE,silE=COMPLETE,silF=COMPLETE,silP=COMPLETE,silR=COMPLETE,silS=COMPLETE,terD=COMPLETE,terW=COMPLETE,terZ=COMPLETE	SRR1300654	Montevideo
FAR0173	FAR0173,"SRS621688"	USA	environmental	3.11.26	environmental	environmental swab	environmental/other	USA		SAMN02678495	2010-02-01	mdsA=COMPLETE,mdsB=COMPLETE	arsD=HMM,asr=HMM,golS=COMPLETE,golT=COMPLETE,pcoA=COMPLETE,pcoB=COMPLETE,pcoC=COMPLETE,pcoD=COMPLETE,pcoE=COMPLETE,pcoR=COMPLETE,pcoS=COMPLETE,silA=COMPLETE,silB=COMPLETE,silC=COMPLETE,silE=COMPLETE,silF=COMPLETE,silP=COMPLETE,silR=COMPLETE,silS=COMPLETE	SRR1300610	Senftenberg
FAR0174	FAR0174,"SRS621714"	USA	environmental	3.11.26	environmental	environmental swab	environmental/other	USA		SAMN02678496	2010-02-02	mdsA=COMPLETE,mdsB=COMPLETE	arsD=HMM,asr=HMM,golS=COMPLETE,golT=COMPLETE,pcoA=COMPLETE,pcoB=COMPLETE,pcoC=COMPLETE,pcoD=COMPLETE,pcoE=COMPLETE,pcoR=COMPLETE,pcoS=COMPLETE,silA=COMPLETE,silB=COMPLETE,silC=COMPLETE,silE=COMPLETE,silF=COMPLETE,silP=COMPLETE,silR=COMPLETE,silS=COMPLETE	SRR1300644	Senftenberg
FAR0175	FAR0175,"SRS621740"	USA	environmental	3.11.26	environmental	environmental swab	environmental/other	USA		SAMN02678497	2010-02-02	mdsA=COMPLETE,mdsB=COMPLETE	arsD=HMM,asr=HMM,golS=COMPLETE,golT=COMPLETE,pcoA=COMPLETE,pcoB=COMPLETE,pcoC=COMPLETE,pcoD=COMPLETE,pcoE=COMPLETE,pcoR=COMPLETE,pcoS=COMPLETE,silA=COMPLETE,silB=COMPLETE,silC=COMPLETE,silE=COMPLETE,silF=COMPLETE,silP=COMPLETE,silR=COMPLETE,silS=COMPLETE	SRR1300675	I -:-:-
FCC0116	FCC0116,"SRS621748"	USA	environmental-factory/production facility	3.11.26	environmental	environmental swab sponge	environmental/other	USA		SAMN02678526	2009-06-10	mdsA=COMPLETE,mdsB=COMPLETE,tet(B)=COMPLETE	arsD=HMM,asr=HMM,golS=COMPLETE,golT=COMPLETE,ncrA=COMPLETE,ncrB=COMPLETE,ncrC=COMPLETE,pcoA=COMPLETE,pcoB=COMPLETE,pcoC=COMPLETE,pcoD=COMPLETE,pcoE=COMPLETE,pcoR=COMPLETE,pcoS=COMPLETE,silA=COMPLETE,silB=COMPLETE,silC=COMPLETE,silE=COMPLETE,silF=COMPLETE,silP=COMPLETE,silR=COMPLETE,silS=COMPLETE,terD=COMPLETE,terW=COMPLETE,terZ=COMPLETE	SRR5384654	Montevideo
FCC0117	FCC0117,"SRS621666"	USA	environmental-factory/production facility	3.11.26	environmental	environmental swab sponge	environmental/other	USA		SAMN02678527	2009-06-11	aac(3)-VIa=COMPLETE,aadA1=COMPLETE,mdsA=COMPLETE,mdsB=COMPLETE,sul1=COMPLETE,tet(B)=COMPLETE	arsD=HMM,asr=HMM,golS=COMPLETE,golT=COMPLETE,pcoA=COMPLETE,pcoB=COMPLETE,pcoC=COMPLETE,pcoD=COMPLETE,pcoE=COMPLETE,pcoR=COMPLETE,pcoS=COMPLETE,qacEdelta1=COMPLETE,silA=COMPLETE,silB=COMPLETE,silC=COMPLETE,silE=COMPLETE,silF=COMPLETE,silP=COMPLETE,silR=COMPLETE,silS=COMPLETE,terD=COMPLETE,terW=COMPLETE,terZ=COMPLETE	SRR5384656	Montevideo
FCC0118	FCC0118,"SRS621778"	USA	environmental-factory/production facility	3.11.26	environmental	environmental swab sponge	environmental/other	USA		SAMN02678528	2009-06-11	mdsA=COMPLETE,mdsB=COMPLETE	arsD=HMM,asr=HMM,golS=COMPLETE,golT=COMPLETE,pcoA=COMPLETE,pcoB=COMPLETE,pcoC=COMPLETE,pcoD=COMPLETE,pcoE=COMPLETE,pcoR=COMPLETE,pcoS=COMPLETE,silA=COMPLETE,silB=COMPLETE,silC=COMPLETE,silE=COMPLETE,silF=COMPLETE,silP=COMPLETE,silR=COMPLETE,silS=COMPLETE	SRR5384652	Tennessee
FCC0124	FCC0124,"SRS621689"	USA	seeds	3.11.26	food	hulled sesame seed	environmental/other	India		SAMN02678533	2009-10-16	mdsA=COMPLETE,mdsB=COMPLETE	arsD=HMM,asr=HMM,golS=COMPLETE,golT=COMPLETE,pcoA=COMPLETE,pcoB=COMPLETE,pcoC=COMPLETE,pcoD=COMPLETE,pcoE=COMPLETE,pcoR=COMPLETE,pcoS=COMPLETE,silA=COMPLETE,silB=COMPLETE,silC=COMPLETE,silE=COMPLETE,silF=COMPLETE,silP=COMPLETE,silR=COMPLETE,silS=COMPLETE	SRR5384653	Senftenberg
CFSAN012672	CFSAN012672,"SRS621773"	USA	animal feed	3.11.26	environmental	feed bone meal	environmental/other	USA		SAMN02742105	2007-01-09	fosA7=PARTIAL,mdsA=COMPLETE,mdsB=COMPLETE	arsD=HMM,asr=HMM,golS=COMPLETE,golT=COMPLETE,pcoA=COMPLETE,pcoB=COMPLETE,pcoC=COMPLETE,pcoD=COMPLETE,pcoE=COMPLETE,pcoR=COMPLETE,pcoS=COMPLETE,silA=COMPLETE,silB=COMPLETE,silC=COMPLETE,silE=COMPLETE,silF=COMPLETE,silP=COMPLETE,silR=COMPLETE,silS=COMPLETE,terE=COMPLETE	SRR1300710	Montevideo
CFSAN012674	CFSAN012674,"SRS621746"	USA	veterinary clinical/research| cow	3.11.26	animal	feces bovine	environmental/other	USA	bovine	SAMN02742107	2007-01-09	aac(3)-IVa=COMPLETE,aph(3'')-Ib=COMPLETE,aph(4)-Ia=COMPLETE,aph(6)-Id=COMPLETE,mdsA=COMPLETE,mdsB=COMPLETE,tet(B)=COMPLETE	asr=HMM,golS=COMPLETE,golT=COMPLETE,silA=COMPLETE,silB=COMPLETE,silC=COMPLETE,silE=COMPLETE,silF=COMPLETE,silP=COMPLETE,silR=COMPLETE,silS=COMPLETE,terD=COMPLETE,terW=COMPLETE,terZ=COMPLETE	SRR1300683	Typhimurium
CFSAN012676	CFSAN012676,"SRS621792"	USA	veterinary clinical/research| cow	3.11.26	animal	feces bovine	environmental/other	USA	bovine	SAMN02742109	2007-01-09	mdsA=COMPLETE,mdsB=COMPLETE,tet(C)=COMPLETE	arsC=HMM,asr=HMM,golS=COMPLETE,golT=COMPLETE,pcoA=COMPLETE,pcoB=COMPLETE,pcoC=COMPLETE,pcoD=COMPLETE,pcoR=COMPLETE,pcoS=COMPLETE,silA=COMPLETE,silB=COMPLETE,silC=COMPLETE,silE=COMPLETE,silF=COMPLETE,silP=COMPLETE,silR=COMPLETE,silS=COMPLETE	SRR1300730	Indiana
CFSAN012677	CFSAN012677,"SRS621629"	USA	veterinary clinical/research| companion animal	3.11.26	animal	canine feces	environmental/other	USA	canine	SAMN02742110	2007-01-09	mdsA=COMPLETE,mdsB=COMPLETE	arsD=HMM,asr=HMM,golS=COMPLETE,golT=COMPLETE,pcoA=COMPLETE,pcoB=COMPLETE,pcoC=COMPLETE,pcoD=COMPLETE,pcoE=COMPLETE,pcoR=COMPLETE,pcoS=COMPLETE,silA=COMPLETE,silB=COMPLETE,silC=COMPLETE,silE=COMPLETE,silF=COMPLETE,silP=COMPLETE,silR=COMPLETE,silS=COMPLETE	SRR1300546	Tennessee
CFSAN012689	CFSAN012689,"SRS622604"	USA	veterinary clinical/research| cow	3.11.26	animal	feces bovine	environmental/other	USA	bovine	SAMN02742122	2007-01-09	aac(3)-IVa=COMPLETE,aadA12=COMPLETE,aph(3')-Ia=COMPLETE,aph(4)-Ia=COMPLETE,blaTEM-1=COMPLETE,mdsA=COMPLETE,mdsB=COMPLETE,sul1=COMPLETE,sul2=COMPLETE,tet(B)=COMPLETE	asr=HMM,golS=COMPLETE,golT=COMPLETE,merA=COMPLETE,merA=HMM,merC=COMPLETE,merC=HMM,merD=COMPLETE,merD=HMM,merE=COMPLETE,merE=HMM,merP=COMPLETE,merP=HMM,merR=COMPLETE,merT=COMPLETE,pcoA=COMPLETE,pcoB=COMPLETE,pcoC=COMPLETE,pcoD=COMPLETE,pcoR=COMPLETE,pcoS=COMPLETE,qacEdelta1=COMPLETE,silA=COMPLETE,silB=COMPLETE,silC=COMPLETE,silE=COMPLETE,silF=COMPLETE,silP=COMPLETE,silR=COMPLETE,silS=COMPLETE,terD…	SRR1302805	Typhimurium
CFSAN012692	CFSAN012692,"SRS622637"	USA	veterinary clinical/research| cow	3.11.26	animal	bovine necropsy	environmental/other	USA	bovine	SAMN02742125	2007-01-09	aadA13=COMPLETE,aph(3'')-Ib=COMPLETE,aph(3')-Ia=COMPLETE,aph(6)-Id=COMPLETE,floR=COMPLETE,fosA7=COMPLETE,mdsA=COMPLETE,mdsB=COMPLETE,sul1=COMPLETE,sul2=COMPLETE,tet(A)=COMPLETE,tet(B)=COMPLETE	arsR=COMPLETE,asr=HMM,golS=COMPLETE,golT=COMPLETE,merA=COMPLETE,merB=COMPLETE,merC=HMM,merD=COMPLETE,merE=COMPLETE,merP=COMPLETE,merP=HMM,merR=COMPLETE,merT=COMPLETE,pcoA=COMPLETE,pcoB=COMPLETE,pcoC=COMPLETE,pcoD=COMPLETE,pcoE=COMPLETE,pcoR=COMPLETE,pcoS=COMPLETE,qacEdelta1=COMPLETE,silA=COMPLETE,silB=COMPLETE,silC=COMPLETE,silE=COMPLETE,silF=COMPLETE,silP=COMPLETE,silR=COMPLETE,silS=COMPLETE,ter…	SRR1302841	Heidelberg
VA-WGS-00245	SRS622628,"VA-WGS-00245"	USA	environmental-factory/production facility	3.11.26	environmental	environmental swab sponge floor missing concrete	environmental/other			SAMN02767964	2009-11-04	mdsA=COMPLETE,mdsB=COMPLETE	arsD=HMM,asr=HMM,golS=COMPLETE,golT=COMPLETE,pcoA=COMPLETE,pcoB=COMPLETE,pcoC=COMPLETE,pcoD=COMPLETE,pcoE=COMPLETE,pcoR=COMPLETE,pcoS=COMPLETE,silA=COMPLETE,silB=COMPLETE,silC=COMPLETE,silE=COMPLETE,silF=COMPLETE,silP=COMPLETE,silR=COMPLETE,silS=COMPLETE	SRR1302834	Tennessee
VA-WGS-00250	SRS622663,"VA-WGS-00250"	USA	environmental-farm| chicken| game	3.11.26	environmental	chicken duckling bedding	environmental/other			SAMN02767969	2011-05-04	mdsA=COMPLETE,mdsB=COMPLETE	arsD=HMM,asr=HMM,golS=COMPLETE,golT=COMPLETE,pcoA=COMPLETE,pcoB=COMPLETE,pcoC=COMPLETE,pcoD=COMPLETE,pcoE=COMPLETE,pcoR=COMPLETE,pcoS=COMPLETE,silA=COMPLETE,silB=COMPLETE,silC=COMPLETE,silE=COMPLETE,silF=COMPLETE,silP=COMPLETE,silR=COMPLETE,silS=COMPLETE	SRR1302867	I -:-:-
VA-WGS-00251	SRS622647,"VA-WGS-00251"	USA	chicken	3.11.26	animal	Not Provided	environmental/other		Gallus gallus	SAMN02767970	2011-05-04	mdsA=COMPLETE,mdsB=COMPLETE	arsD=HMM,asr=HMM,golS=COMPLETE,golT=COMPLETE,pcoA=COMPLETE,pcoB=COMPLETE,pcoC=COMPLETE,pcoD=COMPLETE,pcoE=COMPLETE,pcoR=COMPLETE,pcoS=COMPLETE,silA=COMPLETE,silB=COMPLETE,silC=COMPLETE,silE=COMPLETE,silF=COMPLETE,silP=COMPLETE,silR=COMPLETE,silS=COMPLETE	SRR1302851	Lille
VA_WGS-00201	SRS622595,"VA_WGS-00201"	USA	animal feed	3.11.26	food	turkey chicken formula cat kitten food	environmental/other	Not Provided		SAMN02403422	2013-04-29	mdsA=COMPLETE,mdsB=COMPLETE	arsD=HMM,asr=HMM,golS=COMPLETE,golT=COMPLETE,pcoA=COMPLETE,pcoC=COMPLETE,pcoD=COMPLETE,pcoE=COMPLETE,pcoR=COMPLETE,pcoS=COMPLETE,silA=COMPLETE,silB=COMPLETE,silC=COMPLETE,silE=COMPLETE,silF=COMPLETE,silP=COMPLETE,silR=COMPLETE,silS=COMPLETE	SRR1302798	Worthington
FL-NRM055	CVM N304,"FL-NRM055","SRS627242"	USA	chicken	3.11.26	food	chicken breast	environmental/other			SAMN02767000	2004	mdsA=COMPLETE,mdsB=COMPLETE	arsD=HMM,asr=HMM,golS=COMPLETE,golT=COMPLETE,pcoA=COMPLETE,pcoB=COMPLETE,pcoC=COMPLETE,pcoD=COMPLETE,pcoR=COMPLETE,pcoS=COMPLETE,silA=COMPLETE,silB=COMPLETE,silC=COMPLETE,silE=COMPLETE,silF=COMPLETE,silP=COMPLETE,silR=COMPLETE,silS=COMPLETE	SRR1333866	Kentucky
FL-NRM053	CVM N302,"FL-NRM053","SRS627246"	USA	chicken	3.11.26	food	chicken breast	environmental/other			SAMN02766998	2004	mdsA=COMPLETE,mdsB=COMPLETE	arsD=HMM,asr=HMM,golS=COMPLETE,golT=COMPLETE,pcoA=COMPLETE,pcoB=COMPLETE,pcoC=COMPLETE,pcoD=COMPLETE,pcoR=COMPLETE,pcoS=COMPLETE,silA=COMPLETE,silB=COMPLETE,silC=COMPLETE,silE=COMPLETE,silF=COMPLETE,silP=COMPLETE,silR=COMPLETE,silS=COMPLETE	SRR1333870	Kentucky
FL-NRM052	CVM N301,"FL-NRM052","SRS627328"	USA	turkey	3.11.26	food	ground turkey	environmental/other			SAMN02766997	2004	aac(3)-IVa=COMPLETE,aph(4)-Ia=COMPLETE,mdsA=COMPLETE,mdsB=COMPLETE	arsD=HMM,asr=HMM,golS=COMPLETE,golT=COMPLETE,pcoA=COMPLETE,pcoB=COMPLETE,pcoC=COMPLETE,pcoD=COMPLETE,pcoE=COMPLETE,pcoR=COMPLETE,pcoS=COMPLETE,silA=COMPLETE,silB=COMPLETE,silC=COMPLETE,silE=COMPLETE,silF=COMPLETE,silP=COMPLETE,silR=COMPLETE,silS=COMPLETE	SRR1334376	Kentucky
FL-NRM062	CVM N312,"FL-NRM062","SRS627325"	USA	chicken	3.11.26	food	chicken breast	environmental/other			SAMN02767007	2004	mdsA=COMPLETE,mdsB=COMPLETE	arsD=HMM,asr=HMM,golS=COMPLETE,golT=COMPLETE,pcoA=COMPLETE,pcoB=COMPLETE,pcoC=COMPLETE,pcoD=COMPLETE,pcoR=COMPLETE,pcoS=COMPLETE,silA=COMPLETE,silB=COMPLETE,silC=COMPLETE,silE=COMPLETE,silF=COMPLETE,silP=COMPLETE,silR=COMPLETE,silS=COMPLETE	SRR1334372	Kentucky
FL-NRM063	CVM N313,"FL-NRM063","SRS627304"	USA	chicken	3.11.26	food	chicken breast	environmental/other			SAMN02767008	2004	mdsA=COMPLETE,mdsB=COMPLETE	arsD=HMM,asr=HMM,golS=COMPLETE,golT=COMPLETE,pcoA=COMPLETE,pcoB=COMPLETE,pcoC=COMPLETE,pcoD=COMPLETE,pcoR=COMPLETE,pcoS=COMPLETE,silA=COMPLETE,silB=COMPLETE,silC=COMPLETE,silE=COMPLETE,silF=COMPLETE,silP=COMPLETE,silR=COMPLETE,silS=COMPLETE	SRR1334223	Kentucky
FL-NRM071	CVM N321,"FL-NRM071","SRS627306"	USA	chicken	3.11.26	food	chicken breast	environmental/other			SAMN02767016	2004	mdsA=COMPLETE,mdsB=COMPLETE	arsD=HMM,asr=HMM,golS=COMPLETE,golT=COMPLETE,pcoA=COMPLETE,pcoB=COMPLETE,pcoC=COMPLETE,pcoD=COMPLETE,pcoR=COMPLETE,pcoS=COMPLETE,silA=COMPLETE,silB=COMPLETE,silC=COMPLETE,silE=COMPLETE,silF=COMPLETE,silP=COMPLETE,silR=COMPLETE,silS=COMPLETE	SRR1334225	Kentucky
NY-swgs1183	NY-swgs1183,"SRS627279"	USA	veterinary clinical/research| pig	3.11.26	animal	pig colon	environmental/other			SAMN02595897	2011-06-16	aadA2=COMPLETE,aadA2=PARTIAL_END_OF_CONTIG,blaTEM-1=COMPLETE,bleO=COMPLETE,dfrA12=COMPLETE,dfrA12=MISTRANSLATION,mdsA=COMPLETE,mdsB=COMPLETE,sul1=COMPLETE,tet(A)=COMPLETE,tet(M)=COMPLETE	asr=HMM,golS=COMPLETE,golT=COMPLETE,merA=HMM,merC=COMPLETE,merD=HMM,merP=COMPLETE,merR=COMPLETE,merT=COMPLETE,qacEdelta1=COMPLETE,silA=COMPLETE,silB=COMPLETE,silC=COMPLETE,silE=COMPLETE,silF=COMPLETE,silP=COMPLETE,silR=COMPLETE,silS=COMPLETE	SRR1334122	Typhimurium
NY-swgs1188	NY-swgs1188,"SRS627286"	USA	veterinary clinical/research| pig	3.11.26	animal	pig feces	environmental/other			SAMN02595902	2012-05-09	aadA2=COMPLETE,blaCARB-2=COMPLETE,blaTEM-1=COMPLETE,bleO=COMPLETE,dfrA12=COMPLETE,floR=COMPLETE,mdsA=COMPLETE,mdsB=COMPLETE,sul1=COMPLETE,sul1=PARTIAL,sul3=COMPLETE,tet(A)=COMPLETE,tet(G)=COMPLETE,tet(M)=COMPLETE	asr=HMM,golS=COMPLETE,golT=COMPLETE,merA=HMM,merC=COMPLETE,merD=HMM,merE=HMM,merP=COMPLETE,merR=COMPLETE,merT=COMPLETE,qacEdelta1=COMPLETE,qacL=PARTIAL_END_OF_CONTIG,silA=COMPLETE,silB=COMPLETE,silC=COMPLETE,silE=COMPLETE,silF=COMPLETE,silP=COMPLETE,silR=COMPLETE,silS=COMPLETE	SRR1334128	Typhimurium
FL-NRM054	CVM N303,"FL-NRM054","SRS627382"	USA	chicken	3.11.26	food	chicken breast	environmental/other			SAMN02766999	2004	mdsA=COMPLETE,mdsB=COMPLETE	arsD=HMM,asr=HMM,golS=COMPLETE,golT=COMPLETE,pcoA=COMPLETE,pcoB=COMPLETE,pcoC=COMPLETE,pcoD=COMPLETE,pcoR=COMPLETE,pcoS=COMPLETE,silA=COMPLETE,silB=COMPLETE,silC=COMPLETE,silE=COMPLETE,silF=COMPLETE,silP=COMPLETE,silR=COMPLETE,silS=COMPLETE	SRR1334784	Kentucky
FL-NRM061	CVM N311,"FL-NRM061","SRS627362"	USA	chicken	3.11.26	food	chicken breast	environmental/other			SAMN02767006	2004	mdsA=COMPLETE,mdsB=COMPLETE	arsD=HMM,asr=HMM,golS=COMPLETE,golT=COMPLETE,pcoA=COMPLETE,pcoB=COMPLETE,pcoC=COMPLETE,pcoD=COMPLETE,pcoR=COMPLETE,pcoS=COMPLETE,silA=COMPLETE,silB=COMPLETE,silC=COMPLETE,silE=COMPLETE,silF=COMPLETE,silP=COMPLETE,silR=COMPLETE,silS=COMPLETE	SRR1334637	Kentucky
FL-NRM070	CVM N320,"FL-NRM070","SRS627364"	USA	chicken	3.11.26	food	chicken breast	environmental/other			SAMN02767015	2004	mdsA=COMPLETE,mdsB=COMPLETE	arsD=HMM,asr=HMM,golS=COMPLETE,golT=COMPLETE,pcoA=COMPLETE,pcoB=COMPLETE,pcoC=COMPLETE,pcoD=COMPLETE,pcoR=COMPLETE,pcoS=COMPLETE,silA=COMPLETE,silB=COMPLETE,silC=COMPLETE,silE=COMPLETE,silF=COMPLETE,silP=COMPLETE,silR=COMPLETE,silS=COMPLETE	SRR1334638	Kentucky
NY-swgs1180	NY-swgs1180,"SRS627372"	USA	veterinary clinical/research| pig	3.11.26	animal	pig stool	environmental/other			SAMN02595894	2011-09-29	aac(3)-IVa=COMPLETE,aadA2=COMPLETE,aadA5=COMPLETE,aph(3'')-Ib=COMPLETE,aph(3')-Ia=COMPLETE,aph(4)-Ia=COMPLETE,aph(6)-Id=COMPLETE,armA=COMPLETE,blaCMY-2=COMPLETE,blaCMY=COMPLETE,blaTEM-1=COMPLETE,bleO=COMPLETE,dfrA1=COMPLETE,floR=COMPLETE,mdsA=COMPLETE,mdsB=COMPLETE,mph(E)=COMPLETE,msr(E)=COMPLETE,sul1=COMPLETE,sul2=COMPLETE,tet(A)=COMPLETE	arsD=HMM,asr=HMM,golS=COMPLETE,golT=COMPLETE,merA=COMPLETE,merA=HMM,merB=COMPLETE,merC=COMPLETE,merD=COMPLETE,merD=HMM,merE=COMPLETE,merE=HMM,merP=COMPLETE,merP=PARTIAL,merR=COMPLETE,merT=COMPLETE,pcoA=COMPLETE,pcoB=COMPLETE,pcoC=COMPLETE,pcoD=COMPLETE,pcoR=COMPLETE,pcoS=COMPLETE,qacEdelta1=COMPLETE,silA=COMPLETE,silB=COMPLETE,silC=COMPLETE,silE=COMPLETE,silF=COMPLETE,silP=PARTIAL,silR=COMPLETE,s…	SRR1334668	Newport
FDN0129	FDN0129,"SRS627334"	USA	herbs	3.11.26	food	parsley	environmental/other	Mexico		SAMN02678650	2013-03-13	fosA7=PARTIAL,mdsA=COMPLETE,mdsB=COMPLETE,tet(B)=COMPLETE	arsD=HMM,asr=HMM,golS=COMPLETE,golT=COMPLETE,pcoA=COMPLETE,pcoB=COMPLETE,pcoC=COMPLETE,pcoD=COMPLETE,pcoE=COMPLETE,pcoR=COMPLETE,pcoS=COMPLETE,silA=COMPLETE,silB=COMPLETE,silC=COMPLETE,silE=COMPLETE,silF=COMPLETE,silP=COMPLETE,silR=COMPLETE,silS=COMPLETE	SRR1334480	Montevideo
NY-swgs1232	NY-swgs1232,"SRS629027"		animal feed	3.11.26	Animal feed	raw dog food	environmental/other			SAMN02692258	2013-05-28	mdsA=COMPLETE,mdsB=COMPLETE	arsC=HMM,arsD=HMM,asr=HMM,golS=COMPLETE,golT=COMPLETE,pcoA=COMPLETE,pcoB=COMPLETE,pcoC=COMPLETE,pcoD=COMPLETE,pcoE=COMPLETE,pcoR=COMPLETE,pcoS=COMPLETE,silA=COMPLETE,silB=COMPLETE,silC=COMPLETE,silE=COMPLETE,silF=COMPLETE,silP=COMPLETE,silR=COMPLETE,silS=COMPLETE	SRR1346270	Ohio
FDN0114	FDN0114,"SRS629026"	USA	seeded vegetables (solanaceous)	3.11.26	food	fresh serrano pepper	environmental/other	Mexico		SAMN02678635	2013-01-23	fosA7=PARTIAL,mdsA=COMPLETE,mdsB=COMPLETE	arsD=HMM,asr=HMM,golS=COMPLETE,golT=COMPLETE,pcoA=COMPLETE,pcoB=COMPLETE,pcoC=COMPLETE,pcoD=COMPLETE,pcoE=COMPLETE,pcoR=COMPLETE,pcoS=COMPLETE,silA=COMPLETE,silB=COMPLETE,silC=COMPLETE,silE=COMPLETE,silF=COMPLETE,silP=COMPLETE,silR=COMPLETE,silS=COMPLETE	SRR1346269	Montevideo
FDN0118	FDN0118,"SRS629023"	USA	seeded vegetables (solanaceous)	3.11.26	food	organic mini merlot heirloom tomato	environmental/other	Mexico		SAMN02678639	2013-02-04	fosA7=PARTIAL,mdsA=COMPLETE,mdsB=COMPLETE,tet(B)=COMPLETE	arsD=HMM,asr=HMM,golS=COMPLETE,golT=COMPLETE,pcoA=COMPLETE,pcoB=COMPLETE,pcoC=COMPLETE,pcoD=COMPLETE,pcoE=COMPLETE,pcoR=COMPLETE,pcoS=COMPLETE,silA=COMPLETE,silB=COMPLETE,silC=COMPLETE,silE=COMPLETE,silF=COMPLETE,silP=COMPLETE,silR=COMPLETE,silS=COMPLETE	SRR1346266	Montevideo
MDH-2014-00288	MDH-2014-00288,"SRS629035"	USA	veterinary clinical/research| pig	3.11.26	animal	porcine tissue	environmental/other			SAMN02699454	2002-03-27	aadA1=COMPLETE,aadA1=PARTIAL_END_OF_CONTIG,aadA2=COMPLETE,aph(3'')-Ib=COMPLETE,aph(3')-IIa=COMPLETE,aph(6)-Ic=COMPLETE,aph(6)-Id=COMPLETE,ble=COMPLETE,cmlA1=COMPLETE,fosA7=PARTIAL_END_OF_CONTIG,mdsA=COMPLETE,mdsB=COMPLETE,sul3=COMPLETE,tet(B)=COMPLETE	arsR=COMPLETE,asr=HMM,golS=COMPLETE,golT=COMPLETE,pcoA=COMPLETE,pcoB=COMPLETE,pcoC=COMPLETE,pcoD=COMPLETE,pcoE=COMPLETE,pcoR=COMPLETE,pcoS=COMPLETE,qacL=COMPLETE,silA=COMPLETE,silB=COMPLETE,silC=COMPLETE,silE=COMPLETE,silF=COMPLETE,silP=COMPLETE,silR=COMPLETE,silS=COMPLETE,terD=COMPLETE,terW=COMPLETE,terZ=COMPLETE	SRR1346278	Heidelberg
FL-NRM085	CVM N415,"FL-NRM085","SRS630381"	USA	chicken	3.11.26	food	chicken breast	environmental/other			SAMN02767030	2004	aph(3'')-Ib=COMPLETE,aph(6)-Id=COMPLETE,mdsA=COMPLETE,mdsB=COMPLETE,tet(B)=COMPLETE	arsD=HMM,asr=HMM,golS=COMPLETE,golT=COMPLETE,pcoA=COMPLETE,pcoB=COMPLETE,pcoC=COMPLETE,pcoD=COMPLETE,pcoR=COMPLETE,pcoS=COMPLETE,silA=COMPLETE,silB=COMPLETE,silC=COMPLETE,silE=COMPLETE,silF=COMPLETE,silP=COMPLETE,silR=COMPLETE,silS=COMPLETE	SRR1363283	Kentucky
FL-NRM087	CVM N417,"FL-NRM087","SRS630412"	USA	turkey	3.11.26	food	ground turkey	environmental/other			SAMN02767032	2004	mcr-9.1=COMPLETE,mdsA=MISTRANSLATION,mdsB=COMPLETE,tet(B)=COMPLETE	asr=HMM,golS=COMPLETE,golT=COMPLETE,pcoS=PARTIAL_END_OF_CONTIG,terD=COMPLETE,terW=COMPLETE,terZ=COMPLETE	SRR1363314	I -:-:-
FL-NRM088	CVM N419,"FL-NRM088","SRS630395"	USA	turkey	3.11.26	food	ground turkey	environmental/other			SAMN02767033	2004	mcr-9.1=COMPLETE,mdsA=MISTRANSLATION,mdsB=COMPLETE,tet(B)=COMPLETE	asr=HMM,golS=COMPLETE,golT=COMPLETE,pcoS=PARTIAL_END_OF_CONTIG,terD=COMPLETE,terW=COMPLETE,terZ=COMPLETE	SRR1363297	Saintpaul
FL-NRM089	CVM N420,"FL-NRM089","SRS630428"	USA	chicken	3.11.26	food	chicken breast	environmental/other			SAMN02767034	2004	mdsA=COMPLETE,mdsB=COMPLETE	asr=HMM,golS=COMPLETE,golT=COMPLETE,pcoA=COMPLETE,pcoB=COMPLETE,pcoC=COMPLETE,pcoD=COMPLETE,pcoE=COMPLETE,pcoR=COMPLETE,pcoS=COMPLETE,silA=COMPLETE,silB=COMPLETE,silC=COMPLETE,silE=COMPLETE,silF=COMPLETE,silP=COMPLETE,silR=COMPLETE,silS=COMPLETE	SRR1363330	Schwarzengrund
FL-NRM096	CVM N500,"FL-NRM096","SRS630389"	USA	pork	3.11.26	food	pork chop	environmental/other			SAMN02767041	2004	mdsA=COMPLETE,mdsB=COMPLETE,tet(B)=COMPLETE	arsD=HMM,asr=HMM,golS=COMPLETE,golT=COMPLETE,pcoA=COMPLETE,pcoB=COMPLETE,pcoC=COMPLETE,pcoD=COMPLETE,pcoE=COMPLETE,pcoR=COMPLETE,pcoS=COMPLETE,silA=COMPLETE,silB=COMPLETE,silC=COMPLETE,silE=COMPLETE,silF=COMPLETE,silP=COMPLETE,silR=COMPLETE,silS=COMPLETE	SRR1363291	Agona
WAPHL-SAL-A00396	29437,"CVM 29437","SRS630379","WAPHL-SAL-A00396"	USA	chicken	3.11.26	food	chicken breast	environmental/other			SAMN02640959	2003	mdsA=COMPLETE,mdsB=COMPLETE	arsD=HMM,asr=HMM,golS=COMPLETE,golT=COMPLETE,pcoA=COMPLETE,pcoB=COMPLETE,pcoC=COMPLETE,pcoD=COMPLETE,pcoR=COMPLETE,pcoS=COMPLETE,silA=COMPLETE,silB=COMPLETE,silC=COMPLETE,silE=COMPLETE,silF=COMPLETE,silP=COMPLETE,silR=COMPLETE,silS=COMPLETE	SRR1363281	Kentucky
WAPHL-SAL-A00397	29438,"CVM 29438","SRS630405","WAPHL-SAL-A00397"	USA	chicken	3.11.26	food	chicken breast	environmental/other			SAMN02640960	2003	mdsA=COMPLETE,mdsB=COMPLETE	arsD=HMM,asr=HMM,golS=COMPLETE,golT=COMPLETE,pcoA=COMPLETE,pcoB=COMPLETE,pcoC=COMPLETE,pcoD=COMPLETE,pcoR=COMPLETE,pcoS=COMPLETE,silA=COMPLETE,silB=COMPLETE,silC=COMPLETE,silE=COMPLETE,silF=COMPLETE,silP=COMPLETE,silR=COMPLETE,silS=COMPLETE	SRR1363307	Kentucky
WAPHL-SAL-A00398	29439,"CVM 29439","SRS630426","WAPHL-SAL-A00398"	USA	chicken	3.11.26	food	chicken breast	environmental/other			SAMN02640961	2003	mdsA=COMPLETE,mdsB=COMPLETE	arsD=HMM,asr=HMM,golS=COMPLETE,golT=COMPLETE,pcoA=COMPLETE,pcoB=COMPLETE,pcoC=COMPLETE,pcoD=COMPLETE,pcoR=COMPLETE,pcoS=COMPLETE,silA=COMPLETE,silB=COMPLETE,silC=COMPLETE,silE=COMPLETE,silF=COMPLETE,silP=COMPLETE,silR=COMPLETE,silS=COMPLETE	SRR1363328	Kentucky
WAPHL-SAL-A00405	29471,"CVM 29471","SRS630413","WAPHL-SAL-A00405"	USA	turkey	3.11.26	food	ground turkey	environmental/other			SAMN02640968	2003	aac(3)-VIa=COMPLETE,aadA1=COMPLETE,aph(3'')-Ib=COMPLETE,aph(6)-Id=COMPLETE,mdsA=COMPLETE,mdsB=COMPLETE,sul1=COMPLETE,tet(B)=COMPLETE	arsC=HMM,arsD=HMM,asr=HMM,golS=COMPLETE,golT=COMPLETE,pcoA=COMPLETE,pcoB=COMPLETE,pcoC=COMPLETE,pcoD=COMPLETE,pcoE=COMPLETE,pcoR=COMPLETE,pcoS=PARTIAL_END_OF_CONTIG,qacEdelta1=COMPLETE,silA=COMPLETE,silB=COMPLETE,silC=COMPLETE,silE=COMPLETE,silF=COMPLETE,silP=COMPLETE,silR=COMPLETE,silS=COMPLETE,terD=COMPLETE,terW=COMPLETE,terZ=COMPLETE	SRR1363315	Kentucky
FNW19a17	FNW19a17,"SRS630434"	USA	mollusks (non-bi-valve)	3.11.26	food	dried sliced squid	environmental/other	South Korea		SAMN02678749	2008-05-16	fosA7.3=COMPLETE,mdsA=COMPLETE,mdsB=COMPLETE	asr=HMM,clpK=COMPLETE,golS=COMPLETE,golT=COMPLETE,hdeD-GI=COMPLETE,kefB-GI=COMPLETE,pcoA=COMPLETE,pcoB=COMPLETE,pcoC=COMPLETE,pcoD=COMPLETE,pcoR=COMPLETE,pcoS=COMPLETE,psi-GI=COMPLETE,shsP=COMPLETE,silA=COMPLETE,silB=COMPLETE,silC=COMPLETE,silE=COMPLETE,silF=COMPLETE,silP=COMPLETE,silR=COMPLETE,silS=COMPLETE,trxLHR=COMPLETE,yfdX1=COMPLETE,yfdX2=COMPLETE	SRR1363336	Idikan
VA-WGS-00262	SRS633603,"VA-WGS-00262"	USA	beef	3.11.26	food	raw ground beef	environmental/other	Not Provided		SAMN02767981	2012-09-12	mdsA=COMPLETE,mdsB=COMPLETE	asr=HMM,golS=COMPLETE,golT=COMPLETE,pcoA=COMPLETE,pcoB=COMPLETE,pcoC=COMPLETE,pcoD=COMPLETE,pcoE=COMPLETE,pcoR=COMPLETE,pcoS=COMPLETE,silA=COMPLETE,silB=COMPLETE,silC=COMPLETE,silE=COMPLETE,silF=COMPLETE,silP=COMPLETE,silR=COMPLETE,silS=COMPLETE	SRR1373611	Cerro
FAR0191	FAR0191,"SRS635347"	USA	fungi	3.11.26	food	mushroom base	environmental/other	USA		SAMN02678513	2010	mdsA=COMPLETE,mdsB=COMPLETE	arsD=HMM,asr=HMM,golS=COMPLETE,golT=COMPLETE,pcoA=COMPLETE,pcoB=COMPLETE,pcoC=COMPLETE,pcoD=COMPLETE,pcoE=COMPLETE,pcoR=COMPLETE,pcoS=COMPLETE,silA=COMPLETE,silB=COMPLETE,silC=COMPLETE,silE=COMPLETE,silF=COMPLETE,silP=COMPLETE,silR=COMPLETE,silS=COMPLETE	SRR1384653	Tennessee
FAR0193	FAR0193,"SRS635361"	USA	seeded vegetables (solanaceous)	3.11.26	food	green pepper	environmental/other	USA		SAMN02678515	2010	mdsA=COMPLETE,mdsB=COMPLETE	arsC=HMM,arsD=HMM,asr=HMM,golS=COMPLETE,golT=COMPLETE,pcoA=COMPLETE,pcoB=COMPLETE,pcoC=COMPLETE,pcoD=COMPLETE,pcoE=COMPLETE,pcoR=COMPLETE,pcoS=COMPLETE,silA=COMPLETE,silB=COMPLETE,silC=COMPLETE,silE=COMPLETE,silF=COMPLETE,silP=COMPLETE,silR=COMPLETE,silS=COMPLETE	SRR1384786	Senftenberg
FLDOH-9	CFSAN017999,"FLDOH-9","SRS638975"	USA	clinical/research| human	3.11.26	human		clinical		Homo sapiens	SAMN02802255	2014-01	aph(3'')-Ib=COMPLETE,aph(6)-Id=PARTIAL,mdsA=COMPLETE,mdsB=COMPLETE	arsC=HMM,asr=HMM,golS=COMPLETE,golT=COMPLETE,pcoA=COMPLETE,pcoB=COMPLETE,pcoC=COMPLETE,pcoD=COMPLETE,pcoE=COMPLETE,pcoR=COMPLETE,pcoS=COMPLETE,silA=COMPLETE,silB=COMPLETE,silC=COMPLETE,silE=COMPLETE,silF=COMPLETE,silP=COMPLETE,silR=COMPLETE,silS=COMPLETE	SRR1411167	Schwarzengrund
FMA0199	FMA0199,"SRS638974"	USA	fish	3.11.26	food	frozen mackerel fish	environmental/other	China		SAMN02698263	2011-11-18	mdsA=COMPLETE,mdsB=COMPLETE	arsC=HMM,arsD=HMM,asr=HMM,golS=COMPLETE,golT=COMPLETE,pcoA=COMPLETE,pcoB=COMPLETE,pcoC=COMPLETE,pcoD=COMPLETE,pcoE=COMPLETE,pcoR=COMPLETE,pcoS=COMPLETE,silA=COMPLETE,silB=COMPLETE,silC=COMPLETE,silE=COMPLETE,silF=COMPLETE,silP=COMPLETE,silR=COMPLETE,silS=COMPLETE	SRR1411166	Havana
CFSAN013376	CFSAN013376,"SRS638596"	USA	animal feed	3.11.26	environmental	bovine feed	environmental/other	USA		SAMN02782458	2007-01-09	mdsA=COMPLETE,mdsB=COMPLETE	arsB=PARTIAL_END_OF_CONTIG,arsC=COMPLETE,arsC=HMM,arsD=HMM,asr=HMM,golS=COMPLETE,golT=COMPLETE,merA=COMPLETE,merD=COMPLETE,merE=COMPLETE,merP=COMPLETE,merR=COMPLETE,merT=COMPLETE,ncrA=COMPLETE,ncrB=COMPLETE,ncrC=COMPLETE,ncrY=COMPLETE,pcoE=COMPLETE,terB=COMPLETE,terC=COMPLETE,terD=COMPLETE,terE=COMPLETE	SRR1411120	Ohio
FCC0132	FCC0132,"SRS640127"	USA	other (flavoring or seasoning)	3.11.26	food	peppercorn	environmental/other	USA		SAMN02678540	2010	fosA7=PARTIAL,mdsA=COMPLETE,mdsB=COMPLETE	arsD=HMM,asr=HMM,golS=COMPLETE,golT=COMPLETE,pcoA=COMPLETE,pcoB=COMPLETE,pcoC=COMPLETE,pcoD=COMPLETE,pcoE=COMPLETE,pcoR=COMPLETE,pcoS=COMPLETE,silA=COMPLETE,silB=COMPLETE,silC=COMPLETE,silE=COMPLETE,silF=COMPLETE,silP=COMPLETE,silR=COMPLETE,silS=COMPLETE	SRR1422636	Montevideo
8891	8891,"8891-sc-2011-06-02T08:48:40Z-1155756","ERS035864"			3.11.26						SAMEA1009669		aac(3)-IIe=COMPLETE,aac(6')-Ib-cr5=COMPLETE,aadA1=COMPLETE,aadA1=PARTIAL_END_OF_CONTIG,aph(3'')-Ib=COMPLETE,aph(6)-Id=COMPLETE,blaCTX-M-15=COMPLETE,blaOXA-1=COMPLETE,blaTEM-1=COMPLETE,catA1=COMPLETE,catB3=PARTIAL_END_OF_CONTIG,dfrA14=COMPLETE,dfrA1=COMPLETE,mdsA=COMPLETE,mdsB=COMPLETE,sul1=COMPLETE,sul2=COMPLETE,sul2=PARTIAL_END_OF_CONTIG,tet(A)=COMPLETE	arsC=COMPLETE,asr=HMM,golS=COMPLETE,golT=COMPLETE,merB=COMPLETE,merD=COMPLETE,merE=HMM,merR=COMPLETE,pcoS=PARTIAL_END_OF_CONTIG,qacEdelta1=COMPLETE,terD=COMPLETE,terW=COMPLETE,terZ=COMPLETE	ERR044726
M143	ERS035848,"M143","M143-sc-2011-06-02T08:48:31Z-1155740"			3.11.26						SAMEA1009673		aadA1=COMPLETE,aph(3'')-Ib=COMPLETE,aph(6)-Id=COMPLETE,blaTEM-1=COMPLETE,dfrA1=COMPLETE,mdsA=COMPLETE,mdsB=COMPLETE,sul1=COMPLETE,sul2=COMPLETE,tet(A)=COMPLETE	arsA=COMPLETE,arsB=COMPLETE,arsC=COMPLETE,arsD=COMPLETE,arsR=COMPLETE,asr=HMM,golS=COMPLETE,golT=COMPLETE,pcoA=COMPLETE,pcoC=COMPLETE,pcoD=COMPLETE,pcoR=COMPLETE,pcoS=COMPLETE,qacEdelta1=COMPLETE,silA=COMPLETE,silB=COMPLETE,silC=COMPLETE,silE=COMPLETE,silF=COMPLETE,silP=COMPLETE,silR=COMPLETE,silS=COMPLETE	ERR044710	I 4,[5],12:i:-
A54560	A54560,"A54560-sc-2011-06-02T08:48:41Z-1155758","ERS035866"			3.11.26						SAMEA1009687		aac(3)-IIe=COMPLETE,aac(6')-Ib-cr5=COMPLETE,aadA1=COMPLETE,aadA1=PARTIAL_END_OF_CONTIG,aph(3'')-Ib=COMPLETE,aph(6)-Id=COMPLETE,blaCTX-M-15=COMPLETE,blaOXA-1=COMPLETE,blaTEM-1=COMPLETE,catA1=COMPLETE,catB3=PARTIAL_END_OF_CONTIG,dfrA14=COMPLETE,dfrA1=COMPLETE,mdsA=COMPLETE,mdsB=COMPLETE,qnrB1=COMPLETE,sul1=COMPLETE,sul2=COMPLETE,sul2=PARTIAL_END_OF_CONTIG,tet(A)=COMPLETE	arsC=COMPLETE,asr=HMM,golS=COMPLETE,golT=COMPLETE,merB=COMPLETE,merD=COMPLETE,merE=HMM,merR=COMPLETE,pcoS=PARTIAL_END_OF_CONTIG,qacEdelta1=COMPLETE,terD=COMPLETE,terW=COMPLETE,terZ=COMPLETE	ERR044728	Typhimurium
R62	ERS035849,"R62","R62-sc-2011-06-02T08:48:31Z-1155741"			3.11.26						SAMEA1009744		mdsA=COMPLETE,mdsB=COMPLETE	arsA=COMPLETE,arsB=COMPLETE,arsC=COMPLETE,arsD=COMPLETE,arsR=COMPLETE,asr=HMM,golS=COMPLETE,golT=COMPLETE,pcoA=COMPLETE,pcoC=COMPLETE,pcoD=COMPLETE,pcoR=COMPLETE,pcoS=COMPLETE,silA=COMPLETE,silB=COMPLETE,silC=COMPLETE,silE=COMPLETE,silF=COMPLETE,silP=COMPLETE,silR=COMPLETE,silS=COMPLETE	ERR044711	Typhimurium
MEXSALMIPUS03-21	ERS035861,"MEXSALMIPUS03-21","MEXSALMIPUS03_21-sc-2011-06-02T08:48:38Z-1155753"			3.11.26						SAMEA1009761		mdsA=COMPLETE,mdsB=COMPLETE,tet(B)=COMPLETE	asr=HMM,golS=COMPLETE,golT=COMPLETE,merA=HMM,merC=COMPLETE,merD=HMM,merE=HMM,merP=COMPLETE,merR=COMPLETE,merT=COMPLETE,pcoA=COMPLETE,pcoB=COMPLETE,pcoC=COMPLETE,pcoD=COMPLETE,pcoE=COMPLETE,pcoR=COMPLETE,pcoS=COMPLETE,silA=COMPLETE,silB=COMPLETE,silC=COMPLETE,silE=COMPLETE,silF=COMPLETE,silP=COMPLETE,silR=COMPLETE,silS=COMPLETE	ERR044723
MEXSALYUHS03-31	ERS035855,"MEXSALYUHS03-31","MEXSALYUHS03_31-sc-2011-06-02T08:48:35Z-1155747"			3.11.26						SAMEA1009833		aac(3)-IId=COMPLETE,aadA2=COMPLETE,aph(3'')-Ib=COMPLETE,aph(6)-Id=COMPLETE,blaCMY-2=COMPLETE,bleO=COMPLETE,dfrA12=COMPLETE,floR=COMPLETE,mdsA=COMPLETE,mdsB=COMPLETE,oqxA=COMPLETE,oqxB=COMPLETE,sul2=COMPLETE,sul3=COMPLETE,tet(A)=COMPLETE	asr=HMM,golS=COMPLETE,golT=COMPLETE,merA=COMPLETE,merA=HMM,merB=COMPLETE,merC=COMPLETE,merD=COMPLETE,merD=HMM,merE=COMPLETE,merE=HMM,merP=COMPLETE,merR=COMPLETE,merT=COMPLETE,qacL=COMPLETE,silA=COMPLETE,silB=COMPLETE,silC=COMPLETE,silE=COMPLETE,silF=COMPLETE,silP=COMPLETE,silR=COMPLETE,silS=COMPLETE	ERR044717	Typhimurium
NY-swgs1178	NY-swgs1178,"SRS641854"	USA	veterinary clinical/research| pig	3.11.26	animal	pig colon	environmental/other			SAMN02595892	2011-05-27	aadA2=COMPLETE,aph(3')-Ia=COMPLETE,blaTEM-1=COMPLETE,bleO=COMPLETE,dfrA12=COMPLETE,gyrA_S83F=POINT,mdsA=COMPLETE,mdsB=COMPLETE,sul1=COMPLETE,tet(A)=COMPLETE,tet(M)=COMPLETE	asr=HMM,golS=COMPLETE,golT=COMPLETE,merA=HMM,merC=COMPLETE,merD=HMM,merE=HMM,merP=COMPLETE,merR=COMPLETE,merT=COMPLETE,qacEdelta1=COMPLETE,silA=COMPLETE,silB=COMPLETE,silB=PARTIAL_END_OF_CONTIG,silC=COMPLETE,silE=COMPLETE,silF=COMPLETE,silP=COMPLETE,silR=COMPLETE,silS=COMPLETE	SRR1425300	Typhimurium
FNE0135	FNE0135,"SRS641842"	USA	fish	3.11.26	food	pompano fish	environmental/other	China		SAMN02698304	2013-04-04	aac(3)-IVa=COMPLETE,aac(6')-Ib-cr5=COMPLETE,aadA2=PARTIAL_END_OF_CONTIG,aph(3'')-Ib=COMPLETE,aph(3')-Ia=COMPLETE,aph(4)-Ia=COMPLETE,aph(6)-Id=COMPLETE,arr-3=COMPLETE,blaOXA-1=COMPLETE,blaTEM-1=COMPLETE,bleO=COMPLETE,catB3=COMPLETE,dfrA12=COMPLETE,floR=COMPLETE,gyrA_D87N=POINT,mdsA=COMPLETE,mdsB=COMPLETE,sul1=COMPLETE,sul2=COMPLETE,tet(B)=COMPLETE	arsA=COMPLETE,arsB=COMPLETE,arsC=COMPLETE,arsD=COMPLETE,arsR=COMPLETE,asr=HMM,golS=COMPLETE,golT=COMPLETE,pcoA=COMPLETE,pcoC=COMPLETE,pcoD=COMPLETE,pcoR=COMPLETE,pcoS=COMPLETE,qacE=PARTIAL,qacEdelta1=COMPLETE,silA=COMPLETE,silB=COMPLETE,silC=COMPLETE,silE=COMPLETE,silF=COMPLETE,silP=COMPLETE,silR=COMPLETE,silS=COMPLETE,terD=COMPLETE,terW=COMPLETE,terZ=COMPLETE	SRR1425285	Typhimurium
FNE0136	FNE0136,"SRS641845"	USA	fish	3.11.26	food	frozen tuna steak	environmental/other	Indonesia		SAMN02698305	2013-03-29	mdsA=COMPLETE,mdsB=COMPLETE	arsD=HMM,asr=HMM,golS=COMPLETE,golT=COMPLETE,pcoA=COMPLETE,pcoB=COMPLETE,pcoC=COMPLETE,pcoD=COMPLETE,pcoE=COMPLETE,pcoR=COMPLETE,pcoS=COMPLETE,silA=COMPLETE,silB=COMPLETE,silC=COMPLETE,silE=COMPLETE,silF=COMPLETE,silP=COMPLETE,silR=COMPLETE,silS=COMPLETE	SRR1425288	Senftenberg
FNE0144	FNE0144,"SRS641846"	USA	herbs| other (flavoring or seasoning)	3.11.26	food	coriander powder	environmental/other	India		SAMN02698312	2013-04-26	mdsA=COMPLETE,mdsB=COMPLETE	arsC=HMM,arsD=HMM,asr=HMM,golS=COMPLETE,golT=COMPLETE,pcoA=COMPLETE,pcoB=COMPLETE,pcoC=COMPLETE,pcoD=COMPLETE,pcoE=COMPLETE,pcoR=COMPLETE,pcoS=COMPLETE,silA=COMPLETE,silB=COMPLETE,silC=COMPLETE,silE=COMPLETE,silF=COMPLETE,silP=COMPLETE,silR=COMPLETE,silS=COMPLETE	SRR1425289	Cubana
	BIQ121-sc-2012-11-09T12:22:42Z-1500246,"ERS188310"			3.11.26						SAMEA1712252		aac(3)-IIg=COMPLETE,aac(6')-IIc=COMPLETE,aac(6')-Ib-cr5=COMPLETE,aadA2=COMPLETE,aph(3'')-Ib=COMPLETE,aph(3')-Ia=COMPLETE,aph(6)-Id=COMPLETE,arr=COMPLETE,blaCTX-M-15=COMPLETE,blaOXA-1=COMPLETE,blaSHV-12=COMPLETE,blaTEM-1=COMPLETE,catA2=COMPLETE,catB3=PARTIAL_END_OF_CONTIG,dfrA19=COMPLETE,ere(A)=PARTIAL,gyrA_D87G=POINT,gyrA_S83Y=POINT,mcr-9.1=COMPLETE,mdsA=COMPLETE,mdsB=COMPLETE,parC_S80I=POINT,sul…	arsC=COMPLETE,golS=COMPLETE,golT=COMPLETE,merA=COMPLETE,merD=COMPLETE,merE=COMPLETE,merR=COMPLETE,merT=COMPLETE,pcoA=COMPLETE,pcoB=COMPLETE,pcoC=COMPLETE,pcoD=COMPLETE,pcoE=COMPLETE,pcoR=COMPLETE,pcoS=COMPLETE,qacEdelta1=COMPLETE,silA=COMPLETE,silB=COMPLETE,silC=COMPLETE,silE=COMPLETE,silF=COMPLETE,silP=COMPLETE,silR=COMPLETE,silS=COMPLETE,terD=COMPLETE,terW=COMPLETE,terZ=COMPLETE	ERR235223	Senftenberg
	BFL119-sc-2012-11-09T12:23:32Z-1500300,"ERS188364"			3.11.26						SAMEA1712275		aac(3)-IIg=COMPLETE,aac(6')-IIc=COMPLETE,aac(6')-Ib-cr5=COMPLETE,aadA2=COMPLETE,aph(3'')-Ib=COMPLETE,aph(3')-Ia=COMPLETE,aph(6)-Id=COMPLETE,arr=COMPLETE,blaCTX-M-15=COMPLETE,blaOXA-1=COMPLETE,blaSHV-12=COMPLETE,blaTEM-1=COMPLETE,catA2=COMPLETE,catB3=PARTIAL,catB3=PARTIAL_END_OF_CONTIG,dfrA19=COMPLETE,ere(A)=PARTIAL,gyrA_D87G=POINT,gyrA_S83Y=POINT,mcr-9.1=COMPLETE,mdsA=COMPLETE,mdsB=COMPLETE,parC_…	arsC=COMPLETE,golS=COMPLETE,golT=COMPLETE,merA=COMPLETE,merD=COMPLETE,merE=COMPLETE,merR=COMPLETE,merT=COMPLETE,pcoA=COMPLETE,pcoB=COMPLETE,pcoC=COMPLETE,pcoD=COMPLETE,pcoE=COMPLETE,pcoR=COMPLETE,pcoS=COMPLETE,pcoS=PARTIAL_END_OF_CONTIG,qacEdelta1=COMPLETE,silA=COMPLETE,silB=COMPLETE,silC=COMPLETE,silE=COMPLETE,silF=COMPLETE,silP=COMPLETE,silR=COMPLETE,silS=COMPLETE,terD=COMPLETE,terW=COMPLETE,te…	ERR235275	Senftenberg
	ASERH111539-sc-2013-02-28T11:34:26Z-1570906,"ERS218065"			3.11.26						SAMEA1920568		aph(3'')-Ib=COMPLETE,aph(6)-Id=COMPLETE,blaTEM-1=COMPLETE,mdsA=COMPLETE,mdsB=COMPLETE,sul2=COMPLETE,tet(B)=COMPLETE	arsA=COMPLETE,arsB=COMPLETE,arsC=COMPLETE,arsD=COMPLETE,arsR=COMPLETE,golS=COMPLETE,golT=COMPLETE,merC=COMPLETE,merP=COMPLETE,merR=COMPLETE,merT=COMPLETE,pcoA=COMPLETE,pcoC=COMPLETE,pcoD=COMPLETE,pcoR=COMPLETE,pcoS=COMPLETE,silA=COMPLETE,silB=COMPLETE,silC=COMPLETE,silE=COMPLETE,silF=COMPLETE,silP=COMPLETE,silR=COMPLETE,silS=COMPLETE	ERR304809	I 4,[5],12:i:-
	ASERH123059-sc-2013-02-28T11:35:03Z-1570935,"ERS218094"			3.11.26						SAMEA1920597		mdsA=COMPLETE,mdsB=COMPLETE	golS=COMPLETE,golT=COMPLETE,ncrA=COMPLETE,ncrB=COMPLETE,ncrC=PARTIAL_END_OF_CONTIG,pcoE=COMPLETE,silA=COMPLETE,silB=COMPLETE,silC=COMPLETE,silE=COMPLETE,silF=COMPLETE,silR=COMPLETE,silS=COMPLETE	ERR304838	I 7:b:-
	ASERH129930-sc-2013-02-28T11:35:12Z-1570943,"ERS218102"			3.11.26						SAMEA1920605		aph(3'')-Ib=COMPLETE,aph(6)-Id=COMPLETE,blaTEM-1=COMPLETE,mdsA=COMPLETE,mdsB=COMPLETE,sul2=COMPLETE,tet(B)=COMPLETE	arsA=COMPLETE,arsB=COMPLETE,arsC=COMPLETE,arsD=COMPLETE,arsR=COMPLETE,golS=COMPLETE,golT=COMPLETE,merC=COMPLETE,merP=COMPLETE,merR=COMPLETE,merT=COMPLETE,pcoA=COMPLETE,pcoC=COMPLETE,pcoD=COMPLETE,pcoR=COMPLETE,pcoS=COMPLETE,silA=COMPLETE,silB=COMPLETE,silC=COMPLETE,silE=COMPLETE,silF=COMPLETE,silP=COMPLETE,silR=COMPLETE,silS=COMPLETE	ERR304846	I 4,[5],12:i:-
FSE0154	FSE0154,"SRS643711"	USA	multi-ingredient| seeds	3.11.26	food	sesame seed paste	environmental/other	Lebanon		SAMN02698422	2011-05-09	fosA7=PARTIAL,mdsA=COMPLETE,mdsB=COMPLETE	arsD=HMM,asr=HMM,golS=COMPLETE,golT=COMPLETE,pcoA=COMPLETE,pcoB=COMPLETE,pcoC=COMPLETE,pcoD=COMPLETE,pcoE=COMPLETE,pcoR=COMPLETE,pcoS=COMPLETE,silA=COMPLETE,silB=COMPLETE,silC=COMPLETE,silE=COMPLETE,silF=COMPLETE,silP=COMPLETE,silR=COMPLETE,silS=COMPLETE	SRR1427712	Montevideo
FSE0110	FSE0110,"SRS645217"	USA	other (flavoring or seasoning)	3.11.26	food	whole peppercorn	environmental/other	Viet Nam		SAMN02698378	2013-04-05	mdsA=COMPLETE,mdsB=COMPLETE	arsD=HMM,asr=HMM,golS=COMPLETE,golT=COMPLETE,pcoA=COMPLETE,pcoB=COMPLETE,pcoC=COMPLETE,pcoD=COMPLETE,pcoE=COMPLETE,pcoR=COMPLETE,pcoS=COMPLETE,silA=COMPLETE,silB=COMPLETE,silC=COMPLETE,silE=COMPLETE,silF=COMPLETE,silP=COMPLETE,silR=COMPLETE,silS=COMPLETE	SRR1448870	Senftenberg
MDH-2014-00320	MDH-2014-00320,"SRS645235"	USA	veterinary clinical/research| pig	3.11.26	animal	porcine lung	environmental/other			SAMN02699486	2002-10-23	aph(3'')-Ib=COMPLETE,aph(3')-Ia=COMPLETE,aph(6)-Id=COMPLETE,blaTEM-1=COMPLETE,mdsA=COMPLETE,mdsB=COMPLETE,sul2=COMPLETE,tet(B)=COMPLETE	asr=HMM,golS=COMPLETE,golT=COMPLETE,pcoA=COMPLETE,pcoB=COMPLETE,pcoC=COMPLETE,pcoD=COMPLETE,pcoE=COMPLETE,pcoR=COMPLETE,pcoS=COMPLETE,silA=COMPLETE,silB=COMPLETE,silC=COMPLETE,silE=COMPLETE,silF=COMPLETE,silP=COMPLETE,silR=COMPLETE,silS=COMPLETE	SRR1448889	Typhimurium
MDH-2014-00326	MDH-2014-00326,"SRS645267"	USA	veterinary clinical/research| pig	3.11.26	animal	porcine rectal swab	environmental/other			SAMN02699492	2002-10-25	aadA1=COMPLETE,aadA2=COMPLETE,aadA2=PARTIAL_END_OF_CONTIG,ant(2'')-Ia=COMPLETE,aph(3'')-Ib=COMPLETE,aph(3'')-Ib=PARTIAL_END_OF_CONTIG,aph(3')-IIa=COMPLETE,aph(3')-Ia=COMPLETE,aph(6)-Ic=COMPLETE,aph(6)-Id=COMPLETE,blaCMY-2=COMPLETE,blaTEM-1=COMPLETE,ble=COMPLETE,cmlA1=PARTIAL_END_OF_CONTIG,dfrA12=COMPLETE,floR=COMPLETE,fosA7=PARTIAL_END_OF_CONTIG,mdsA=COMPLETE,mdsB=COMPLETE,mph(A)=COMPLETE,sul1=CO…	arsR=COMPLETE,asr=HMM,golS=COMPLETE,golT=COMPLETE,merD=HMM,merE=HMM,pcoA=COMPLETE,pcoB=COMPLETE,pcoC=COMPLETE,pcoD=COMPLETE,pcoE=COMPLETE,pcoR=COMPLETE,pcoS=COMPLETE,qacEdelta1=COMPLETE,qacL=COMPLETE,silA=COMPLETE,silB=COMPLETE,silC=COMPLETE,silE=COMPLETE,silF=COMPLETE,silP=COMPLETE,silR=COMPLETE,silS=COMPLETE,terD=COMPLETE,terW=COMPLETE,terZ=COMPLETE	SRR1448924	Heidelberg
MDH-2014-00334	MDH-2014-00334,"SRS647319"	USA	veterinary clinical/research| pig	3.11.26	animal	porcine tissue	environmental/other			SAMN02699500	2002-11-01	aph(3'')-Ib=COMPLETE,aph(3')-IIa=COMPLETE,aph(6)-Ic=COMPLETE,aph(6)-Id=COMPLETE,ble=COMPLETE,fosA7=PARTIAL,fosA7=PARTIAL_END_OF_CONTIG,mdsA=COMPLETE,mdsB=COMPLETE,tet(B)=COMPLETE	arsR=COMPLETE,asr=HMM,golS=COMPLETE,golT=COMPLETE,pcoA=COMPLETE,pcoB=COMPLETE,pcoC=COMPLETE,pcoD=COMPLETE,pcoE=COMPLETE,pcoR=COMPLETE,pcoS=COMPLETE,silA=COMPLETE,silB=COMPLETE,silC=COMPLETE,silE=COMPLETE,silF=COMPLETE,silP=COMPLETE,silR=COMPLETE,silS=COMPLETE,terD=COMPLETE,terW=COMPLETE,terZ=COMPLETE	SRR1461791	Heidelberg
MDH-2014-00335	MDH-2014-00335,"SRS647324"	USA	veterinary clinical/research| pig	3.11.26	animal	porcine tissue	environmental/other			SAMN02699501	2002-11-01	aadA12=COMPLETE,aph(3')-Ia=COMPLETE,blaTEM-1=COMPLETE,mdsA=COMPLETE,mdsB=COMPLETE,sul1=COMPLETE,tet(A)=COMPLETE	asr=HMM,golS=COMPLETE,golT=COMPLETE,merC=COMPLETE,merD=HMM,merE=HMM,merP=COMPLETE,merR=COMPLETE,merT=COMPLETE,pcoA=COMPLETE,pcoB=COMPLETE,pcoC=COMPLETE,pcoD=COMPLETE,pcoE=COMPLETE,pcoR=COMPLETE,pcoS=COMPLETE,qacEdelta1=COMPLETE,silA=COMPLETE,silB=COMPLETE,silC=COMPLETE,silE=COMPLETE,silF=COMPLETE,silP=COMPLETE,silR=COMPLETE,silS=COMPLETE	SRR1461807	Typhimurium
MDH-2014-00345	MDH-2014-00345,"SRS647315"	USA	veterinary clinical/research| pig	3.11.26	animal	porcine tissue	environmental/other			SAMN02699511	2002-11-15	aadA2=COMPLETE,dfrA12=COMPLETE,mdsA=COMPLETE,mdsB=COMPLETE,sul1=COMPLETE,tet(A)=COMPLETE	arsD=HMM,asr=HMM,golS=COMPLETE,golT=COMPLETE,pcoA=COMPLETE,pcoC=COMPLETE,pcoD=COMPLETE,pcoE=COMPLETE,pcoR=COMPLETE,pcoS=COMPLETE,qacEdelta1=COMPLETE,silA=COMPLETE,silB=COMPLETE,silC=COMPLETE,silE=COMPLETE,silF=COMPLETE,silP=COMPLETE,silR=COMPLETE,silS=COMPLETE	SRR1461784	Mbandaka
MDH-2014-00346	MDH-2014-00346,"SRS647329"	USA	veterinary clinical/research| pig	3.11.26	animal	porcine tissue	environmental/other			SAMN02699512	2002-11-15	dfrB3=COMPLETE,mdsA=COMPLETE,mdsB=COMPLETE,sul1=COMPLETE,tet(B)=COMPLETE	arsC=HMM,arsR=COMPLETE,asr=HMM,golS=COMPLETE,golT=COMPLETE,merA=COMPLETE,merC=HMM,merD=COMPLETE,merE=COMPLETE,merP=HMM,merR=COMPLETE,merT=COMPLETE,pcoA=COMPLETE,pcoB=COMPLETE,pcoC=COMPLETE,pcoD=COMPLETE,pcoE=COMPLETE,pcoR=COMPLETE,pcoS=PARTIAL_END_OF_CONTIG,qacEdelta1=COMPLETE,silA=COMPLETE,silB=COMPLETE,silC=COMPLETE,silE=COMPLETE,silF=COMPLETE,silP=COMPLETE,silR=COMPLETE,silS=COMPLETE,terD=COMP…	SRR1461812	Infantis
MOD1_Sal_842	M11022861001A,"MOD1_Sal_842","SRS649156"	USA	clinical/research| human	3.11.26	human	urine	clinical	USA	Homo sapiens	SAMN02645728	2011-09-14	mdsA=COMPLETE,mdsB=COMPLETE	arsD=HMM,asr=HMM,golS=COMPLETE,golT=COMPLETE,pcoA=COMPLETE,pcoB=COMPLETE,pcoC=COMPLETE,pcoD=COMPLETE,pcoE=COMPLETE,pcoR=COMPLETE,pcoS=COMPLETE,silA=COMPLETE,silB=COMPLETE,silC=COMPLETE,silE=COMPLETE,silF=COMPLETE,silP=COMPLETE,silR=COMPLETE,silS=COMPLETE	SRR1481921	I 47:z4,z23:-
MOD1_Sal_867	M12010205001A,"MOD1_Sal_867","SRS649129"	USA	clinical/research| human	3.11.26	human	stool	clinical	USA	Homo sapiens	SAMN02645753	2012-05-24	mdsA=COMPLETE,mdsB=COMPLETE	arsD=HMM,asr=HMM,golS=COMPLETE,golT=COMPLETE,pcoA=COMPLETE,pcoB=COMPLETE,pcoC=COMPLETE,pcoD=COMPLETE,pcoE=COMPLETE,pcoR=COMPLETE,pcoS=COMPLETE,silA=COMPLETE,silB=COMPLETE,silC=COMPLETE,silE=COMPLETE,silF=COMPLETE,silP=COMPLETE,silR=COMPLETE,silS=COMPLETE	SRR1481693	Lille
FCC0146	FCC0146,"SRS649157"	USA	seeded vegetables (solanaceous)	3.11.26	food	red pepper	environmental/other	USA		SAMN02678551	2010-02-14	fosA7=PARTIAL,mdsA=COMPLETE,mdsB=COMPLETE	arsD=HMM,asr=HMM,golS=COMPLETE,golT=COMPLETE,pcoA=COMPLETE,pcoB=COMPLETE,pcoC=COMPLETE,pcoD=COMPLETE,pcoE=COMPLETE,pcoR=COMPLETE,pcoS=COMPLETE,silA=COMPLETE,silB=COMPLETE,silC=COMPLETE,silE=COMPLETE,silF=COMPLETE,silP=COMPLETE,silR=COMPLETE,silS=COMPLETE	SRR1481922	Montevideo
FCC0155	FCC0155,"SRS649130"	USA	environmental	3.11.26	environmental	environmental swab	environmental/other	USA		SAMN02678558	2010-07-13	mdsA=COMPLETE,mdsB=COMPLETE	arsC=HMM,arsD=HMM,asr=HMM,golS=COMPLETE,golT=COMPLETE,pcoA=COMPLETE,pcoB=COMPLETE,pcoC=COMPLETE,pcoD=COMPLETE,pcoE=COMPLETE,pcoR=COMPLETE,pcoS=COMPLETE,silA=COMPLETE,silB=COMPLETE,silC=COMPLETE,silF=COMPLETE,silP=COMPLETE,silR=COMPLETE,silS=COMPLETE	SRR1481694	Anatum
FNE0123	FNE0123,"SRS649124"	USA	fish	3.11.26	food	frozen yellow croaker	environmental/other	China		SAMN02698292	2013-02-12	fosA7.3=COMPLETE,mdsA=COMPLETE,mdsB=COMPLETE	asr=HMM,golS=COMPLETE,golT=COMPLETE,pcoA=COMPLETE,pcoB=COMPLETE,pcoC=COMPLETE,pcoD=COMPLETE,pcoR=COMPLETE,pcoS=COMPLETE,silA=COMPLETE,silB=COMPLETE,silC=COMPLETE,silE=COMPLETE,silF=COMPLETE,silP=COMPLETE,silR=COMPLETE,silS=COMPLETE,terB=COMPLETE,terC=COMPLETE,terD=COMPLETE,terE=COMPLETE	SRR1481688	Idikan
FCC0154	FCC0154,"SRS649169"	USA	environmental	3.11.26	environmental	environmental swab	environmental/other	USA		SAMN02678557	2010-07-07	mdsA=COMPLETE,mdsB=COMPLETE	arsC=HMM,arsD=HMM,asr=HMM,golS=COMPLETE,golT=COMPLETE,pcoA=COMPLETE,pcoB=COMPLETE,pcoC=COMPLETE,pcoD=COMPLETE,pcoE=COMPLETE,pcoR=COMPLETE,pcoS=COMPLETE,silA=COMPLETE,silB=COMPLETE,silC=COMPLETE,silE=COMPLETE,silF=COMPLETE,silP=COMPLETE,silR=COMPLETE,silS=COMPLETE	SRR1481934	Ohio
FDA850983-1	CFSAN012971,"FDA00000019","FDA850983-1","SRS650588"	USA	multi-ingredient| aquatic animals	3.11.26	food	individually quick frozen seafood mixture	environmental/other	China		SAMN02800588	2014-03-04	mdsA=COMPLETE,mdsB=COMPLETE	arsD=HMM,asr=HMM,golS=COMPLETE,golT=COMPLETE,pcoA=COMPLETE,pcoB=COMPLETE,pcoC=COMPLETE,pcoD=COMPLETE,pcoE=COMPLETE,pcoR=COMPLETE,pcoS=COMPLETE,silA=COMPLETE,silB=COMPLETE,silC=COMPLETE,silE=COMPLETE,silF=COMPLETE,silP=COMPLETE,silR=COMPLETE,silS=COMPLETE	SRR1501656	Senftenberg
CFSAN018473	CFSAN018473,"SRS650452"	USA	animal feed	3.11.26	environmental	bovine feed	environmental/other	USA		SAMN02849741	2007-01-09	mdsA=COMPLETE,mdsB=COMPLETE	arsC=HMM,arsD=HMM,asr=HMM,golS=COMPLETE,golT=COMPLETE,pcoA=COMPLETE,pcoB=COMPLETE,pcoC=COMPLETE,pcoD=COMPLETE,pcoE=COMPLETE,pcoR=COMPLETE,pcoS=COMPLETE,silA=COMPLETE,silB=COMPLETE,silC=COMPLETE,silE=COMPLETE,silF=COMPLETE,silP=COMPLETE,silR=COMPLETE,silS=COMPLETE	SRR1501464	Cubana
CFSAN018485	CFSAN018485,"SRS650444"	USA	animal feed	3.11.26	environmental	bovine feed	environmental/other	USA		SAMN02849753	2007-01-09	mdsA=COMPLETE,mdsB=COMPLETE	arsC=HMM,arsD=HMM,asr=HMM,golS=COMPLETE,golT=COMPLETE,pcoA=COMPLETE,pcoB=COMPLETE,pcoC=COMPLETE,pcoD=COMPLETE,pcoE=COMPLETE,pcoR=COMPLETE,pcoS=COMPLETE,silA=COMPLETE,silB=COMPLETE,silC=COMPLETE,silE=COMPLETE,silF=COMPLETE,silP=COMPLETE,silR=COMPLETE,silS=COMPLETE	SRR1501456	Cubana
CFSAN018508	CFSAN018508,"SRS650609"	USA	cow	3.11.26	animal	bovine post anaerobic digestion	environmental/other	USA	bovine	SAMN02849776	2007-01-09	aadA1=COMPLETE,dfrA1=COMPLETE,mdsA=COMPLETE,mdsB=COMPLETE,mph(A)=COMPLETE,sul1=COMPLETE,tet(A)=COMPLETE	arsC=HMM,arsD=HMM,asr=HMM,golS=COMPLETE,golT=COMPLETE,merA=HMM,merC=COMPLETE,merD=HMM,merE=HMM,merP=COMPLETE,merR=COMPLETE,merT=COMPLETE,pcoA=COMPLETE,pcoB=COMPLETE,pcoC=COMPLETE,pcoD=COMPLETE,pcoE=COMPLETE,pcoR=COMPLETE,pcoS=COMPLETE,qacEdelta1=COMPLETE,silA=COMPLETE,silB=COMPLETE,silC=COMPLETE,silE=COMPLETE,silF=COMPLETE,silP=COMPLETE,silR=COMPLETE,silS=COMPLETE	SRR1501677	Havana
MDH-2014-00361	MDH-2014-00361,"SRS650449"	USA	veterinary clinical/research| pig	3.11.26	animal	porcine tissue	environmental/other			SAMN02699527	2002-12-08	mdsA=COMPLETE,mdsB=COMPLETE,tet(C)=COMPLETE	arsC=HMM,arsD=HMM,asr=HMM,golS=COMPLETE,golT=COMPLETE,pcoA=COMPLETE,pcoB=COMPLETE,pcoC=COMPLETE,pcoD=COMPLETE,pcoE=COMPLETE,pcoR=COMPLETE,pcoS=COMPLETE,silA=COMPLETE,silB=COMPLETE,silC=COMPLETE,silE=COMPLETE,silF=COMPLETE,silP=COMPLETE,silR=COMPLETE,silS=COMPLETE	SRR1501459	Worthington
CFSAN018461	CFSAN018461,"SRS650630"	USA	animal feed	3.11.26	environmental	bovine feed	environmental/other	USA		SAMN02849729	2007-01-09	fosA7=PARTIAL,mdsA=COMPLETE,mdsB=COMPLETE	arsD=HMM,asr=HMM,golS=COMPLETE,golT=COMPLETE,pcoA=COMPLETE,pcoB=COMPLETE,pcoC=COMPLETE,pcoD=COMPLETE,pcoE=COMPLETE,pcoR=COMPLETE,pcoS=COMPLETE,silA=COMPLETE,silB=COMPLETE,silC=COMPLETE,silE=COMPLETE,silF=COMPLETE,silP=COMPLETE,silR=COMPLETE,silS=COMPLETE	SRR1501700	Montevideo
FSE0187	FSE0187,"SRS652072"	USA	animal feed	3.11.26	food	render poultry by product	environmental/other	USA		SAMN02698441	2010-09-01	mdsA=COMPLETE,mdsB=COMPLETE	arsD=HMM,asr=HMM,golS=COMPLETE,golT=COMPLETE,pcoA=COMPLETE,pcoC=COMPLETE,pcoD=COMPLETE,pcoE=COMPLETE,pcoR=COMPLETE,pcoS=COMPLETE,silA=COMPLETE,silB=COMPLETE,silC=COMPLETE,silE=COMPLETE,silF=COMPLETE,silP=COMPLETE,silR=COMPLETE,silS=COMPLETE	SRR1503318	Worthington
FSE0188	FSE0188,"SRS652086"	USA	animal feed	3.11.26	food	render poultry by product	environmental/other	USA		SAMN02698442	2010-09-01	mdsA=COMPLETE,mdsB=COMPLETE	arsD=HMM,asr=HMM,golS=COMPLETE,golT=COMPLETE,pcoA=COMPLETE,pcoB=COMPLETE,pcoC=COMPLETE,pcoD=COMPLETE,pcoE=COMPLETE,pcoR=COMPLETE,pcoS=COMPLETE,silA=COMPLETE,silB=COMPLETE,silC=COMPLETE,silE=COMPLETE,silF=COMPLETE,silP=COMPLETE,silR=COMPLETE,silS=COMPLETE	SRR1503331	Senftenberg
FCC0158	FCC0158,"SRS657311"	USA	environmental	3.11.26	environmental	environmental swab	environmental/other	USA		SAMN02678560	2010-07-27	mdsA=COMPLETE,mdsB=COMPLETE	arsC=COMPLETE,arsD=HMM,asr=HMM,golS=COMPLETE,golT=COMPLETE,pcoA=COMPLETE,pcoB=COMPLETE,pcoC=COMPLETE,pcoD=COMPLETE,pcoE=COMPLETE,pcoR=COMPLETE,pcoS=COMPLETE,silA=COMPLETE,silB=COMPLETE,silC=COMPLETE,silE=COMPLETE,silF=COMPLETE,silP=COMPLETE,silR=COMPLETE,silS=COMPLETE,terD=COMPLETE,terW=COMPLETE,terZ=COMPLETE	SRR1511523	Senftenberg
FCC0166	FCC0166,"SRS657362"	USA	environmental	3.11.26	environmental	environmental swab	environmental/other	USA		SAMN02678568	2010-08-17	mdsA=COMPLETE,mdsB=COMPLETE	arsD=HMM,asr=HMM,golS=COMPLETE,golT=COMPLETE,pcoA=COMPLETE,pcoB=COMPLETE,pcoC=COMPLETE,pcoD=COMPLETE,pcoE=COMPLETE,pcoR=COMPLETE,pcoS=COMPLETE,silA=COMPLETE,silB=COMPLETE,silC=COMPLETE,silE=COMPLETE,silF=COMPLETE,silP=COMPLETE,silR=COMPLETE,silS=COMPLETE	SRR1511573	Senftenberg
CFSAN018593	CFSAN018593,"SRS657355"	USA	meat	3.11.26	animal	avian carcass	environmental/other	USA	avian	SAMN02849861	2007-01-09	fosA7=COMPLETE,mdsA=COMPLETE,mdsB=COMPLETE	arsR=COMPLETE,asr=HMM,golS=COMPLETE,golT=COMPLETE,pcoA=COMPLETE,pcoB=COMPLETE,pcoC=COMPLETE,pcoD=COMPLETE,pcoE=COMPLETE,pcoR=COMPLETE,pcoS=COMPLETE,silA=COMPLETE,silB=COMPLETE,silC=COMPLETE,silE=COMPLETE,silF=COMPLETE,silP=COMPLETE,silR=COMPLETE,silS=COMPLETE	SRR1511567	Heidelberg
CFSAN018632	CFSAN018632,"SRS656407"	USA	veterinary clinical/research| cow	3.11.26	animal	bovine tissue	environmental/other	USA	bovine	SAMN02849900	2007-01-09	ant(2'')-Ia=COMPLETE,aph(3'')-Ib=COMPLETE,aph(6)-Id=COMPLETE,blaCMY-2=COMPLETE,blaCMY=COMPLETE,blaTEM-1=COMPLETE,cmlA5=COMPLETE,floR=COMPLETE,fosA7=COMPLETE,mdsA=COMPLETE,mdsB=COMPLETE,sul2=COMPLETE,tet(A)=COMPLETE	arsR=COMPLETE,asr=HMM,golS=COMPLETE,golT=COMPLETE,merA=COMPLETE,merB=COMPLETE,merD=COMPLETE,merD=HMM,merE=COMPLETE,merE=HMM,merP=COMPLETE,merR=COMPLETE,merT=COMPLETE,pcoA=COMPLETE,pcoB=COMPLETE,pcoC=COMPLETE,pcoD=COMPLETE,pcoE=COMPLETE,pcoR=COMPLETE,pcoS=COMPLETE,qacEdelta1=COMPLETE,silA=COMPLETE,silB=COMPLETE,silC=COMPLETE,silE=COMPLETE,silF=COMPLETE,silP=COMPLETE,silR=COMPLETE,silS=COMPLETE	SRR1511491	Heidelberg
CFSAN018643	CFSAN018643,"SRS657317"	USA	veterinary clinical/research| companion animal	3.11.26	animal	canine urine	environmental/other	USA	canine	SAMN02849911	2007-01-09	mdsA=COMPLETE,mdsB=COMPLETE	arsD=HMM,asr=HMM,golS=COMPLETE,golT=COMPLETE,pcoA=COMPLETE,pcoB=COMPLETE,pcoC=COMPLETE,pcoD=COMPLETE,pcoE=COMPLETE,pcoR=COMPLETE,pcoS=COMPLETE,silA=COMPLETE,silB=COMPLETE,silC=COMPLETE,silE=COMPLETE,silF=COMPLETE,silP=COMPLETE,silR=COMPLETE,silS=COMPLETE	SRR1511529	I -:z29:-
MDH-2014-00363	MDH-2014-00363,"SRS657296"	USA	veterinary clinical/research| pig	3.11.26	animal	porcine tissue	environmental/other			SAMN02699529	2002-12-06	aadA1=COMPLETE,aph(3'')-Ib=COMPLETE,aph(6)-Id=COMPLETE,blaTEM-1=COMPLETE,mdsA=COMPLETE,mdsB=COMPLETE,sul1=COMPLETE,tet(A)=COMPLETE	asr=HMM,golS=COMPLETE,golT=COMPLETE,merA=HMM,merD=COMPLETE,merE=COMPLETE,merF=COMPLETE,merP=PARTIAL,merR=COMPLETE,merT=COMPLETE,pcoA=COMPLETE,pcoB=COMPLETE,pcoC=COMPLETE,pcoD=COMPLETE,pcoE=COMPLETE,pcoR=COMPLETE,pcoS=COMPLETE,qacEdelta1=COMPLETE,silA=COMPLETE,silB=COMPLETE,silC=COMPLETE,silE=COMPLETE,silF=COMPLETE,silP=COMPLETE,silR=COMPLETE,silS=COMPLETE	SRR1511508	Typhimurium
MDH-2014-00374	MDH-2014-00374,"SRS657349"	USA	veterinary clinical/research| pig	3.11.26	animal	porcine lung	environmental/other			SAMN02699540	2003-01-03	mdsA=COMPLETE,mdsB=COMPLETE	arsD=HMM,asr=HMM,golS=COMPLETE,golT=COMPLETE,pcoD=PARTIAL,pcoE=COMPLETE,pcoR=COMPLETE,pcoS=COMPLETE,silA=COMPLETE,silB=COMPLETE,silC=COMPLETE,silE=COMPLETE,silF=COMPLETE,silP=COMPLETE,silR=COMPLETE,silS=COMPLETE	SRR1511561	Montevideo
NY-17539	CVM 17539,"NY-17539","SRS659965"	USA	turkey	3.11.26	food	ground turkey	environmental/other			SAMN02777641	2002	aadA2=COMPLETE,ant(2'')-Ia=COMPLETE,blaTEM-1=COMPLETE,mdsA=COMPLETE,mdsB=COMPLETE,sul1=COMPLETE	arsD=HMM,asr=HMM,golS=COMPLETE,golT=COMPLETE,pcoA=COMPLETE,pcoB=COMPLETE,pcoC=COMPLETE,pcoD=COMPLETE,pcoE=COMPLETE,pcoR=COMPLETE,pcoS=COMPLETE,qacEdelta1=COMPLETE,silA=COMPLETE,silB=COMPLETE,silC=COMPLETE,silE=COMPLETE,silF=COMPLETE,silP=COMPLETE,silR=COMPLETE,silS=COMPLETE	SRR1514723	Senftenberg
NY-17540	CVM 17540,"NY-17540","SRS659988"	USA	turkey	3.11.26	food	ground turkey	environmental/other			SAMN02777642	2002	aac(3)-VIa=COMPLETE,aadA1=COMPLETE,aph(3')-Ia=COMPLETE,mdsA=COMPLETE,mdsB=COMPLETE,sul1=COMPLETE,tet(C)=COMPLETE	asr=HMM,golS=COMPLETE,golT=COMPLETE,pcoA=COMPLETE,pcoB=COMPLETE,pcoC=COMPLETE,pcoD=COMPLETE,pcoE=COMPLETE,pcoR=COMPLETE,pcoS=COMPLETE,qacEdelta1=COMPLETE,silA=COMPLETE,silB=COMPLETE,silC=COMPLETE,silE=COMPLETE,silF=COMPLETE,silP=COMPLETE,silR=COMPLETE,silS=COMPLETE,terD=COMPLETE,terW=COMPLETE,terZ=COMPLETE	SRR1514746	Muenster
NY-20054	CVM 20054,"NY-20054","SRS659984"	USA	chicken	3.11.26	food	chicken breast	environmental/other			SAMN02777643	2002	aac(3)-VIa=COMPLETE,aadA1=COMPLETE,aph(3'')-Ib=COMPLETE,aph(3')-IIa=COMPLETE,aph(6)-Ic=COMPLETE,aph(6)-Id=COMPLETE,ble=COMPLETE,fosA7=COMPLETE,mdsA=COMPLETE,mdsB=COMPLETE,sul1=COMPLETE,tet(B)=COMPLETE	arsR=COMPLETE,asr=HMM,golS=COMPLETE,golT=COMPLETE,pcoA=COMPLETE,pcoB=COMPLETE,pcoC=COMPLETE,pcoD=COMPLETE,pcoE=COMPLETE,pcoR=COMPLETE,pcoS=COMPLETE,qacEdelta1=COMPLETE,silA=COMPLETE,silB=COMPLETE,silC=COMPLETE,silE=COMPLETE,silF=COMPLETE,silP=COMPLETE,silR=COMPLETE,silS=COMPLETE,terD=COMPLETE,terW=COMPLETE,terZ=COMPLETE	SRR1514742	Heidelberg
CFSAN018654	CFSAN018654,"SRS659973"	USA	veterinary clinical/research| companion animal	3.11.26	animal	canine urine	environmental/other	USA	canine	SAMN02849922	2007-01-09	blaTEM=COMPLETE,mdsA=COMPLETE,mdsB=COMPLETE	arsD=HMM,asr=HMM,golS=COMPLETE,golT=COMPLETE,pcoA=COMPLETE,pcoB=COMPLETE,pcoC=COMPLETE,pcoD=COMPLETE,pcoE=COMPLETE,pcoR=COMPLETE,pcoS=COMPLETE,silA=COMPLETE,silB=COMPLETE,silC=COMPLETE,silE=COMPLETE,silF=COMPLETE,silP=COMPLETE,silR=COMPLETE,silS=COMPLETE	SRR1514731	Tennessee
CFSAN018661	CFSAN018661,"SRS659958"	USA	veterinary clinical/research| companion animal	3.11.26	animal	canine feces	environmental/other	USA	canine	SAMN02849929	2007-01-09	mdsA=COMPLETE,mdsB=COMPLETE	arsD=HMM,asr=HMM,golS=COMPLETE,golT=COMPLETE,pcoA=COMPLETE,pcoB=COMPLETE,pcoC=COMPLETE,pcoD=COMPLETE,pcoR=COMPLETE,pcoS=COMPLETE,silA=COMPLETE,silB=COMPLETE,silC=COMPLETE,silE=COMPLETE,silF=COMPLETE,silP=COMPLETE,silR=COMPLETE,silS=COMPLETE	SRR1514716	Kentucky
MDH-2014-00377	MDH-2014-00377,"SRS659964"	USA	veterinary clinical/research| pig	3.11.26	animal	porcine lung	environmental/other			SAMN02699543	2003-01-08	aadA15=COMPLETE,aadA2=COMPLETE,aadA2=PARTIAL_END_OF_CONTIG,ant(2'')-Ia=COMPLETE,aph(3')-Ia=COMPLETE,cmlA6=COMPLETE,fosA7.3=COMPLETE,mdsA=COMPLETE,mdsB=COMPLETE,sul1=COMPLETE	arsC=HMM,arsD=HMM,asr=HMM,golS=COMPLETE,golT=COMPLETE,merA=HMM,merC=COMPLETE,merD=HMM,merE=HMM,merP=COMPLETE,merR=COMPLETE,merT=COMPLETE,pcoA=COMPLETE,pcoB=COMPLETE,pcoC=COMPLETE,pcoD=COMPLETE,pcoE=COMPLETE,pcoR=COMPLETE,pcoS=COMPLETE,qacEdelta1=COMPLETE,silA=COMPLETE,silB=COMPLETE,silC=COMPLETE,silE=COMPLETE,silF=COMPLETE,silP=COMPLETE,silR=COMPLETE,silS=COMPLETE	SRR1514722	Derby
FDA745977 1A 1-1	CFSAN017570,"FDA00004005","FDA745977 1A 1-1","SRS660207"	USA	environmental-water| seeded vegetables (legumes)| sprouts	3.11.26	environmental	water from well used for irrigation of alfalfa sprout	environmental/other	USA		SAMN02847422	2012-09-18	mcr-9.1=COMPLETE,mdsA=COMPLETE,mdsB=COMPLETE	arsC=HMM,arsD=HMM,asr=HMM,golS=COMPLETE,golT=COMPLETE,merA=COMPLETE,merC=HMM,merD=COMPLETE,merE=COMPLETE,merP=HMM,merR=COMPLETE,merT=COMPLETE,pcoA=COMPLETE,pcoB=COMPLETE,pcoC=COMPLETE,pcoD=COMPLETE,pcoE=COMPLETE,pcoR=COMPLETE,pcoS=COMPLETE,pcoS=PARTIAL_END_OF_CONTIG,silA=COMPLETE,silB=COMPLETE,silC=COMPLETE,silE=COMPLETE,silF=COMPLETE,silP=COMPLETE,silR=COMPLETE,silS=COMPLETE,terD=COMPLETE,terW=C…	SRR1514985	Cubana
FDA745977 1B 1-2	CFSAN017571,"FDA00004006","FDA745977 1B 1-2","SRS660208"	USA	environmental-water| seeded vegetables (legumes)| sprouts	3.11.26	environmental	water from well used for irrigation of alfalfa sprout	environmental/other	USA		SAMN02847423	2012-09-18	mcr-9.1=COMPLETE,mdsA=COMPLETE,mdsB=COMPLETE	arsC=HMM,arsD=HMM,asr=HMM,golS=COMPLETE,golT=COMPLETE,merA=COMPLETE,merC=HMM,merD=COMPLETE,merE=COMPLETE,merP=HMM,merR=COMPLETE,merT=COMPLETE,pcoA=COMPLETE,pcoB=COMPLETE,pcoC=COMPLETE,pcoD=COMPLETE,pcoE=COMPLETE,pcoR=COMPLETE,pcoS=COMPLETE,silA=COMPLETE,silB=COMPLETE,silC=COMPLETE,silE=COMPLETE,silF=COMPLETE,silP=COMPLETE,silR=COMPLETE,silS=COMPLETE,terD=COMPLETE,terW=COMPLETE,terZ=COMPLETE	SRR1514986	Cubana
FDA773536 C1 TT 1-1	CFSAN017643,"FDA00004078","FDA773536 C1 TT 1-1","SRS660218"	USA	seeded vegetables (legumes)| sprouts	3.11.26	food	fresh alfalfa sprout	environmental/other	USA		SAMN02847520	2012-09-20	mcr-9.1=COMPLETE,mdsA=COMPLETE,mdsB=COMPLETE	arsC=HMM,arsD=HMM,asr=HMM,golS=COMPLETE,golT=COMPLETE,merA=COMPLETE,merC=HMM,merD=COMPLETE,merE=COMPLETE,merP=HMM,merR=COMPLETE,merT=COMPLETE,pcoA=COMPLETE,pcoB=COMPLETE,pcoC=COMPLETE,pcoD=COMPLETE,pcoE=COMPLETE,pcoR=COMPLETE,pcoS=COMPLETE,silA=COMPLETE,silB=COMPLETE,silC=COMPLETE,silE=COMPLETE,silF=COMPLETE,silP=COMPLETE,silR=COMPLETE,silS=COMPLETE,terD=COMPLETE,terW=COMPLETE,terZ=COMPLETE	SRR1514996	Cubana
FDA773536 C2 RV 1-1	CFSAN017644,"FDA00004079","FDA773536 C2 RV 1-1","SRS660219"	USA	seeded vegetables (legumes)| sprouts	3.11.26	food	fresh alfalfa sprout	environmental/other	USA		SAMN02847521	2012-09-20	mcr-9.1=COMPLETE,mdsA=COMPLETE,mdsB=COMPLETE	arsC=HMM,arsD=HMM,asr=HMM,golS=COMPLETE,golT=COMPLETE,merA=COMPLETE,merC=HMM,merD=COMPLETE,merE=COMPLETE,merP=HMM,merR=COMPLETE,merT=COMPLETE,pcoA=COMPLETE,pcoB=COMPLETE,pcoC=COMPLETE,pcoD=COMPLETE,pcoE=COMPLETE,pcoR=COMPLETE,pcoS=COMPLETE,pcoS=PARTIAL_END_OF_CONTIG,silA=COMPLETE,silB=COMPLETE,silC=COMPLETE,silE=COMPLETE,silF=COMPLETE,silP=COMPLETE,silR=COMPLETE,silS=COMPLETE,terD=COMPLETE,terW=C…	SRR1514997	I -:-:-
FDA773536 C2 TT 1-1	CFSAN017645,"FDA00004080","FDA773536 C2 TT 1-1","SRS660220"	USA	seeded vegetables (legumes)| sprouts	3.11.26	food	fresh alfalfa sprout	environmental/other	USA		SAMN02847522	2012-09-20	mcr-9.1=COMPLETE,mdsA=COMPLETE,mdsB=COMPLETE	arsC=HMM,arsD=HMM,asr=HMM,golS=COMPLETE,golT=COMPLETE,merA=COMPLETE,merC=HMM,merD=COMPLETE,merE=COMPLETE,merP=HMM,merR=COMPLETE,merT=COMPLETE,pcoA=COMPLETE,pcoB=COMPLETE,pcoC=COMPLETE,pcoD=COMPLETE,pcoE=COMPLETE,pcoR=COMPLETE,pcoS=COMPLETE,silA=COMPLETE,silB=COMPLETE,silC=COMPLETE,silE=COMPLETE,silF=COMPLETE,silP=COMPLETE,silR=COMPLETE,silS=COMPLETE,terD=COMPLETE,terW=COMPLETE,terZ=COMPLETE	SRR1514998	Cubana
CFSAN018692	CFSAN018692,"SRS661123"	USA	veterinary clinical/research| cow	3.11.26	animal		environmental/other	USA	bovine	SAMN02849960	2007-02-02	mdsA=COMPLETE,mdsB=COMPLETE	arsB=COMPLETE,arsC=COMPLETE,arsD=COMPLETE,arsD=HMM,arsR=COMPLETE,asr=HMM,golS=COMPLETE,golT=COMPLETE,pcoA=COMPLETE,pcoR=COMPLETE,silA=COMPLETE,silP=COMPLETE,silR=COMPLETE	SRR1515956	Havana
WAPHL_SAL-A00455	CVM N647,"SRS663359","WAPHL_SAL-A00455"	USA	chicken	3.11.26	food	chicken breast	environmental/other			SAMN02782507	2004	fosA7=COMPLETE,mdsA=COMPLETE,mdsB=COMPLETE	arsR=COMPLETE,asr=HMM,golS=COMPLETE,golT=COMPLETE,pcoA=COMPLETE,pcoB=COMPLETE,pcoC=COMPLETE,pcoD=COMPLETE,pcoE=COMPLETE,pcoR=COMPLETE,pcoS=COMPLETE,silA=COMPLETE,silB=COMPLETE,silC=COMPLETE,silE=COMPLETE,silF=COMPLETE,silP=COMPLETE,silR=COMPLETE,silS=COMPLETE	SRR1521589	Heidelberg
WAPHL_SAL-A00456	CVM N648,"SRS663342","WAPHL_SAL-A00456"	USA	chicken	3.11.26	food	chicken breast	environmental/other			SAMN02782508	2004	fosA7=COMPLETE,mdsA=COMPLETE,mdsB=COMPLETE	arsR=COMPLETE,asr=HMM,golS=COMPLETE,golT=COMPLETE,pcoA=COMPLETE,pcoB=COMPLETE,pcoC=COMPLETE,pcoD=COMPLETE,pcoE=COMPLETE,pcoR=COMPLETE,pcoS=COMPLETE,silA=COMPLETE,silB=COMPLETE,silC=COMPLETE,silE=COMPLETE,silF=COMPLETE,silP=COMPLETE,silR=COMPLETE,silS=COMPLETE	SRR1521571	Heidelberg
WAPHL_SAL-A00457	CVM N649,"SRS663356","WAPHL_SAL-A00457"	USA	chicken	3.11.26	food	chicken breast	environmental/other			SAMN02782509	2004	fosA7=COMPLETE,mdsA=COMPLETE,mdsB=COMPLETE	arsR=COMPLETE,asr=HMM,golS=COMPLETE,golT=COMPLETE,pcoA=COMPLETE,pcoB=COMPLETE,pcoC=COMPLETE,pcoD=COMPLETE,pcoE=COMPLETE,pcoR=COMPLETE,pcoS=COMPLETE,silA=COMPLETE,silB=COMPLETE,silC=COMPLETE,silE=COMPLETE,silF=COMPLETE,silP=COMPLETE,silR=COMPLETE,silS=COMPLETE	SRR1521586	Heidelberg
WAPHL_SAL-A00458	CVM N650,"SRS663291","WAPHL_SAL-A00458"	USA	chicken	3.11.26	food	chicken breast	environmental/other			SAMN02782510	2004	fosA7=COMPLETE,mdsA=COMPLETE,mdsB=COMPLETE	arsR=COMPLETE,asr=HMM,golS=COMPLETE,golT=COMPLETE,pcoA=COMPLETE,pcoB=COMPLETE,pcoC=COMPLETE,pcoD=COMPLETE,pcoE=COMPLETE,pcoR=COMPLETE,pcoS=COMPLETE,silA=COMPLETE,silB=COMPLETE,silC=COMPLETE,silE=COMPLETE,silF=COMPLETE,silP=COMPLETE,silR=COMPLETE,silS=COMPLETE	SRR1521518	Heidelberg
WAPHL_SAL-A00459	CVM N651,"SRS663340","WAPHL_SAL-A00459"	USA	chicken	3.11.26	food	chicken breast	environmental/other			SAMN02782511	2004	mdsA=COMPLETE,mdsB=COMPLETE	arsD=HMM,asr=HMM,golS=COMPLETE,golT=COMPLETE,pcoA=COMPLETE,pcoB=COMPLETE,pcoC=COMPLETE,pcoD=COMPLETE,pcoR=COMPLETE,pcoS=COMPLETE,silA=COMPLETE,silB=COMPLETE,silC=COMPLETE,silE=COMPLETE,silF=COMPLETE,silP=COMPLETE,silR=COMPLETE,silS=COMPLETE	SRR1521569	Kentucky
WAPHL_SAL-A00460	CVM N652,"SRS663295","WAPHL_SAL-A00460"	USA	chicken	3.11.26	food	chicken breast	environmental/other			SAMN02782512	2004	fosA7=COMPLETE,mdsA=COMPLETE,mdsB=COMPLETE	arsR=COMPLETE,asr=HMM,golS=COMPLETE,golT=COMPLETE,pcoA=COMPLETE,pcoB=COMPLETE,pcoC=COMPLETE,pcoD=COMPLETE,pcoE=COMPLETE,pcoR=COMPLETE,pcoS=COMPLETE,silA=COMPLETE,silB=COMPLETE,silC=COMPLETE,silE=COMPLETE,silF=COMPLETE,silP=COMPLETE,silR=COMPLETE,silS=COMPLETE	SRR1521524	Heidelberg
WAPHL_SAL-A00461	CVM N654,"SRS663330","WAPHL_SAL-A00461"	USA	chicken	3.11.26	food	chicken breast	environmental/other			SAMN02782513	2004	mdsA=COMPLETE,mdsB=COMPLETE	arsD=HMM,asr=HMM,golS=COMPLETE,golT=COMPLETE,pcoA=COMPLETE,pcoB=COMPLETE,pcoC=COMPLETE,pcoD=COMPLETE,pcoR=COMPLETE,pcoS=COMPLETE,silA=COMPLETE,silB=COMPLETE,silC=COMPLETE,silE=COMPLETE,silF=COMPLETE,silP=COMPLETE,silR=COMPLETE,silS=COMPLETE	SRR1521559	Kentucky
WAPHL_SAL-A00463	CVM N656,"SRS663352","WAPHL_SAL-A00463"	USA	chicken	3.11.26	food	chicken breast	environmental/other			SAMN02782515	2004	mdsA=COMPLETE,mdsB=COMPLETE	asr=HMM,golS=COMPLETE,golT=COMPLETE,pcoA=COMPLETE,pcoB=COMPLETE,pcoC=COMPLETE,pcoD=COMPLETE,pcoE=COMPLETE,pcoR=COMPLETE,pcoS=COMPLETE,silA=COMPLETE,silB=COMPLETE,silC=COMPLETE,silE=COMPLETE,silF=COMPLETE,silP=COMPLETE,silR=COMPLETE,silS=COMPLETE	SRR1521581	Schwarzengrund
OSF018726	CFSAN018726,"OSF018726","SRS663288"	USA	veterinary clinical/research| cow	3.11.26	animal	feces bovine	environmental/other	USA	bovine	SAMN02849994	2007-02-02	mdsA=COMPLETE,mdsB=COMPLETE	arsD=HMM,asr=HMM,golS=COMPLETE,golT=COMPLETE,pcoA=COMPLETE,pcoB=COMPLETE,pcoC=COMPLETE,pcoD=COMPLETE,pcoE=COMPLETE,pcoR=COMPLETE,pcoS=COMPLETE,silA=COMPLETE,silB=COMPLETE,silC=COMPLETE,silE=COMPLETE,silF=COMPLETE,silP=COMPLETE,silR=COMPLETE,silS=COMPLETE	SRR1521515	Senftenberg
CFSAN018731	CFSAN018731,"SRS663307"	USA	veterinary clinical/research| other animal	3.11.26	animal	feces avian	environmental/other	USA	avain	SAMN02849999	2007-02-02	mdsA=COMPLETE,mdsB=COMPLETE	arsD=HMM,asr=HMM,golS=COMPLETE,golT=COMPLETE,pcoA=COMPLETE,pcoB=COMPLETE,pcoC=COMPLETE,pcoD=COMPLETE,pcoE=COMPLETE,pcoR=COMPLETE,pcoS=COMPLETE,silA=COMPLETE,silB=COMPLETE,silC=COMPLETE,silE=COMPLETE,silF=COMPLETE,silP=COMPLETE,silR=COMPLETE,silS=COMPLETE	SRR1521536	Montevideo
WAPHL_SAL-A00462	CVM N655,"SRS663364","WAPHL_SAL-A00462"	USA	chicken	3.11.26	food	chicken breast	environmental/other			SAMN02782514	2004	mdsA=COMPLETE,mdsB=COMPLETE	asr=HMM,golS=COMPLETE,golT=COMPLETE,pcoA=COMPLETE,pcoB=COMPLETE,pcoC=COMPLETE,pcoD=COMPLETE,pcoE=COMPLETE,pcoR=COMPLETE,pcoS=COMPLETE,silA=COMPLETE,silB=COMPLETE,silC=COMPLETE,silE=COMPLETE,silF=COMPLETE,silP=COMPLETE,silR=COMPLETE,silS=COMPLETE	SRR1521594	Schwarzengrund
FDA858078 1-7	CFSAN017914,"FDA00004349","FDA858078 1-7","SRS663666"	USA	herbs| other (flavoring or seasoning)	3.11.26	food	coriander powder	environmental/other	India		SAMN02847791	2014-04-16	mdsA=COMPLETE,mdsB=COMPLETE	arsC=HMM,arsD=HMM,asr=HMM,golS=COMPLETE,golT=COMPLETE,pcoA=COMPLETE,pcoB=COMPLETE,pcoC=COMPLETE,pcoD=COMPLETE,pcoE=COMPLETE,pcoR=COMPLETE,pcoS=COMPLETE,silA=COMPLETE,silB=COMPLETE,silC=COMPLETE,silE=COMPLETE,silF=COMPLETE,silP=COMPLETE,silR=COMPLETE,silS=COMPLETE	SRR1522093	Tamberma
CFSAN022699	CFSAN022699,"SRS664818"	USA	veterinary clinical/research| cow	3.11.26	animal	bovine mesenteric lymph node	environmental/other	USA	bovine	SAMN02910165	2007-02-02	aadA2=COMPLETE,ant(2'')-Ia=COMPLETE,mcr-9.1=COMPLETE,mdsA=COMPLETE,mdsB=COMPLETE,sul1=COMPLETE,tet(B)=COMPLETE	arsC=COMPLETE,arsD=HMM,asr=HMM,golS=COMPLETE,golT=COMPLETE,merA=COMPLETE,merC=HMM,merD=COMPLETE,merE=COMPLETE,merP=HMM,merR=COMPLETE,merT=COMPLETE,pcoS=COMPLETE,qacEdelta1=COMPLETE,terD=COMPLETE,terW=COMPLETE,terZ=COMPLETE	SRR1534891	Montevideo
NY-29192	CVM 29192,"NY-29192","SRS666475"	USA	turkey	3.11.26	food	ground turkey	environmental/other			SAMN02777649	2003	aac(3)-VIa=COMPLETE,aadA1=COMPLETE,aph(3'')-Ib=COMPLETE,aph(3')-IIa=COMPLETE,aph(6)-Ic=COMPLETE,aph(6)-Ic=PARTIAL,aph(6)-Id=COMPLETE,blaTEM-1=COMPLETE,blaTEM=COMPLETE,ble=COMPLETE,fosA7=COMPLETE,mdsA=COMPLETE,mdsB=COMPLETE,sul1=COMPLETE,tet(A)=COMPLETE,tet(B)=COMPLETE	arsR=COMPLETE,asr=HMM,golS=COMPLETE,golT=COMPLETE,merA=HMM,merC=COMPLETE,merD=HMM,merE=HMM,merP=COMPLETE,merR=COMPLETE,merT=COMPLETE,pcoA=COMPLETE,pcoB=COMPLETE,pcoC=COMPLETE,pcoD=COMPLETE,pcoE=COMPLETE,pcoR=COMPLETE,pcoS=COMPLETE,qacE=COMPLETE,qacEdelta1=COMPLETE,silA=COMPLETE,silB=COMPLETE,silC=COMPLETE,silE=COMPLETE,silF=COMPLETE,silP=COMPLETE,silR=COMPLETE,silS=COMPLETE,terD=COMPLETE,terW=COM…	SRR1525275	Heidelberg
NY-29459	CVM 29459,"NY-29459","SRS666463"	USA	pork	3.11.26	food	pork chop	environmental/other			SAMN02777651	2003	mdsA=COMPLETE,mdsB=COMPLETE	asr=HMM,golS=COMPLETE,golT=COMPLETE,pcoA=COMPLETE,pcoB=COMPLETE,pcoC=COMPLETE,pcoD=COMPLETE,pcoE=COMPLETE,pcoR=COMPLETE,pcoS=COMPLETE,silA=COMPLETE,silB=COMPLETE,silC=COMPLETE,silE=COMPLETE,silF=COMPLETE,silP=COMPLETE,silR=COMPLETE,silS=COMPLETE	SRR1525263	Brandenburg
NY-29460	CVM 29460,"NY-29460","SRS666465"	USA	chicken	3.11.26	food	chicken breast	environmental/other			SAMN02777652	2003	aac(3)-IVa=COMPLETE,aph(4)-Ia=COMPLETE,fosA7=COMPLETE,mdsA=COMPLETE,mdsB=COMPLETE	arsR=COMPLETE,asr=HMM,golS=COMPLETE,golT=COMPLETE,pcoA=COMPLETE,pcoB=COMPLETE,pcoC=COMPLETE,pcoD=COMPLETE,pcoE=COMPLETE,pcoR=COMPLETE,pcoS=COMPLETE,silA=COMPLETE,silB=COMPLETE,silC=COMPLETE,silE=COMPLETE,silF=COMPLETE,silP=COMPLETE,silR=COMPLETE,silS=COMPLETE	SRR1525265	Heidelberg
AZ-TG74208	AZ-TG74208,"CVM N4503","SRS668029"	USA	turkey	3.11.26	food	ground turkey	environmental/other	USA		SAMN02894035	2005	aac(3)-VIa=COMPLETE,aadA1=COMPLETE,aph(3'')-Ib=COMPLETE,aph(3')-IIa=COMPLETE,aph(6)-Ic=COMPLETE,aph(6)-Id=COMPLETE,aph(6)-Id=PARTIAL_END_OF_CONTIG,ble=COMPLETE,fosA7=COMPLETE,mdsA=COMPLETE,mdsB=COMPLETE,tet(A)=COMPLETE,tet(B)=COMPLETE	arsR=COMPLETE,asr=HMM,golS=COMPLETE,golT=COMPLETE,merA=HMM,merC=COMPLETE,merD=HMM,merP=COMPLETE,merR=COMPLETE,merR=PARTIAL_END_OF_CONTIG,merT=COMPLETE,pcoA=COMPLETE,pcoB=COMPLETE,pcoC=COMPLETE,pcoD=COMPLETE,pcoE=COMPLETE,pcoR=COMPLETE,pcoS=COMPLETE,silA=COMPLETE,silB=COMPLETE,silC=COMPLETE,silE=COMPLETE,silF=COMPLETE,silP=COMPLETE,silR=COMPLETE,silS=COMPLETE,terD=COMPLETE,terW=COMPLETE,terZ=COMPL…	SRR1528530	Heidelberg
AZ-TG74500	AZ-TG74500,"CVM N5378","SRS667964"	USA	turkey	3.11.26	food	ground turkey	environmental/other	USA		SAMN02894082	2005	mdsA=COMPLETE,mdsB=COMPLETE,tet(B)=COMPLETE	arsA=COMPLETE,arsB=COMPLETE,arsC=COMPLETE,arsD=COMPLETE,arsD=HMM,asr=HMM,golS=COMPLETE,golT=COMPLETE,pcoA=COMPLETE,pcoC=COMPLETE,pcoD=COMPLETE,pcoR=COMPLETE,pcoS=COMPLETE,silA=COMPLETE,silB=COMPLETE,silC=COMPLETE,silE=COMPLETE,silF=COMPLETE,silP=COMPLETE,silR=COMPLETE,silS=COMPLETE,terD=COMPLETE,terW=COMPLETE,terZ=COMPLETE	SRR1528478	I 4:d:-
WAPHL_SAL-A00472	CVM N1508,"SRS667974","WAPHL_SAL-A00472"	USA	turkey	3.11.26	food	ground turkey	environmental/other			SAMN02782524	2004	aac(3)-VIa=COMPLETE,aadA1=COMPLETE,aph(3'')-Ib=COMPLETE,aph(3')-IIa=COMPLETE,aph(6)-Ic=COMPLETE,aph(6)-Id=COMPLETE,ble=COMPLETE,fosA7=COMPLETE,mdsA=COMPLETE,mdsB=COMPLETE,sul1=COMPLETE,tet(B)=COMPLETE	arsR=COMPLETE,asr=HMM,golS=COMPLETE,golT=COMPLETE,pcoA=COMPLETE,pcoB=COMPLETE,pcoC=COMPLETE,pcoD=COMPLETE,pcoE=COMPLETE,pcoR=COMPLETE,pcoS=COMPLETE,qacEdelta1=COMPLETE,silA=COMPLETE,silB=COMPLETE,silC=COMPLETE,silE=COMPLETE,silF=COMPLETE,silP=COMPLETE,silR=COMPLETE,silS=COMPLETE,terD=COMPLETE,terW=COMPLETE,terZ=COMPLETE	SRR1528486	Heidelberg
WAPHL_SAL-A00475	CVM N1511,"SRS668023","WAPHL_SAL-A00475"	USA	turkey	3.11.26	food	ground turkey	environmental/other			SAMN02782527	2004	aac(3)-VIa=COMPLETE,aadA1=COMPLETE,aph(3'')-Ib=COMPLETE,aph(3')-IIa=COMPLETE,aph(6)-Ic=COMPLETE,aph(6)-Id=COMPLETE,ble=COMPLETE,fosA7=COMPLETE,mdsA=COMPLETE,mdsB=COMPLETE,sul1=COMPLETE,tet(B)=COMPLETE	arsR=COMPLETE,asr=HMM,golS=COMPLETE,golT=COMPLETE,pcoA=COMPLETE,pcoB=COMPLETE,pcoC=COMPLETE,pcoD=COMPLETE,pcoE=COMPLETE,pcoR=COMPLETE,pcoS=COMPLETE,qacEdelta1=COMPLETE,silA=COMPLETE,silB=COMPLETE,silC=COMPLETE,silE=COMPLETE,silF=COMPLETE,silP=COMPLETE,silR=COMPLETE,silS=COMPLETE,terD=COMPLETE,terW=COMPLETE,terZ=COMPLETE	SRR1528524	Heidelberg
WAPHL_SAL-A00478	CVM N1515,"SRS668028","WAPHL_SAL-A00478"	USA	turkey	3.11.26	food	ground turkey	environmental/other			SAMN02782530	2004	mcr-9.1=COMPLETE,mdsA=MISTRANSLATION,mdsB=COMPLETE,tet(B)=COMPLETE	asr=HMM,golS=COMPLETE,golT=COMPLETE,pcoS=PARTIAL_END_OF_CONTIG,terD=COMPLETE,terW=COMPLETE,terZ=COMPLETE	SRR1528529	Saintpaul
WAPHL_SAL-A00479	CVM N1516,"SRS667975","WAPHL_SAL-A00479"	USA	chicken	3.11.26	food	chicken breast	environmental/other			SAMN02782531	2004	mdsA=COMPLETE,mdsB=COMPLETE	arsD=HMM,asr=HMM,golS=COMPLETE,golT=COMPLETE,pcoA=COMPLETE,pcoB=COMPLETE,pcoC=COMPLETE,pcoD=COMPLETE,pcoR=COMPLETE,pcoS=COMPLETE,silA=COMPLETE,silB=COMPLETE,silC=COMPLETE,silE=COMPLETE,silF=COMPLETE,silP=COMPLETE,silR=COMPLETE,silS=COMPLETE	SRR1528487	Kentucky
WAPHL_SAL-A00481	CVM N1518,"SRS668018","WAPHL_SAL-A00481"	USA	turkey	3.11.26	food	ground turkey	environmental/other			SAMN02782533	2004	aac(3)-VIa=COMPLETE,aadA1=COMPLETE,aph(3'')-Ib=COMPLETE,aph(3')-IIa=COMPLETE,aph(6)-Ic=COMPLETE,aph(6)-Id=COMPLETE,ble=COMPLETE,fosA7=COMPLETE,mdsA=COMPLETE,mdsB=COMPLETE,sul1=COMPLETE,tet(B)=COMPLETE	arsR=COMPLETE,asr=HMM,golS=COMPLETE,golT=COMPLETE,pcoA=COMPLETE,pcoB=COMPLETE,pcoC=COMPLETE,pcoD=COMPLETE,pcoE=COMPLETE,pcoR=COMPLETE,pcoS=COMPLETE,qacEdelta1=COMPLETE,silA=COMPLETE,silB=COMPLETE,silC=COMPLETE,silE=COMPLETE,silF=COMPLETE,silP=COMPLETE,silR=COMPLETE,silS=COMPLETE,terD=COMPLETE,terW=COMPLETE,terZ=COMPLETE	SRR1528520	Heidelberg
AZ-TG74624	AZ-TG74624,"CVM N6292","SRS672734"	USA	chicken	3.11.26	food	chicken breast	environmental/other	USA		SAMN02894113	2005	aph(3'')-Ib=COMPLETE,aph(6)-Id=COMPLETE,mdsA=COMPLETE,mdsB=COMPLETE,tet(B)=COMPLETE	arsD=HMM,asr=HMM,golS=COMPLETE,golT=COMPLETE,silA=COMPLETE,silB=COMPLETE,silC=COMPLETE,silE=COMPLETE,silF=COMPLETE,silR=COMPLETE,silS=COMPLETE	SRR1534841	Kentucky
AZ-TG74628	AZ-TG74628,"CVM N6293","SRS672718"	USA	turkey	3.11.26	food	ground turkey	environmental/other	USA		SAMN02894170	2005	mdsA=COMPLETE,mdsB=COMPLETE	arsC=COMPLETE,arsD=HMM,asr=HMM,golS=COMPLETE,golT=COMPLETE,pcoA=COMPLETE,pcoB=COMPLETE,pcoC=COMPLETE,pcoD=COMPLETE,pcoE=COMPLETE,pcoR=COMPLETE,pcoS=COMPLETE,silA=COMPLETE,silB=COMPLETE,silC=COMPLETE,silE=COMPLETE,silF=COMPLETE,silP=COMPLETE,silR=COMPLETE,silS=COMPLETE,terD=COMPLETE,terW=COMPLETE,terZ=COMPLETE	SRR1534824	Thompson
AZ-TG74632	AZ-TG74632,"CVM N6294","SRS672717"	USA	turkey	3.11.26	food	ground turkey	environmental/other	USA		SAMN02894167	2005	mdsA=COMPLETE,mdsB=COMPLETE	arsD=HMM,asr=HMM,golS=COMPLETE,golT=COMPLETE,pcoA=PARTIAL_END_OF_CONTIG,pcoB=COMPLETE,pcoC=COMPLETE,pcoD=COMPLETE,pcoE=COMPLETE,pcoR=COMPLETE,pcoS=COMPLETE,silA=COMPLETE,silA=PARTIAL_END_OF_CONTIG,silB=PARTIAL_END_OF_CONTIG,silC=PARTIAL_END_OF_CONTIG,silE=COMPLETE,silF=COMPLETE,silP=PARTIAL_END_OF_CONTIG,silR=PARTIAL_END_OF_CONTIG,silS=PARTIAL_END_OF_CONTIG	SRR1534823	Senftenberg
AZ-TG74708	AZ-TG74708,"CVM N6313","SRS672715"	USA	chicken	3.11.26	food	chicken breast	environmental/other	USA		SAMN02894119	2005	aph(3'')-Ib=COMPLETE,aph(6)-Id=COMPLETE,mdsA=COMPLETE,mdsB=COMPLETE,tet(B)=COMPLETE	arsD=HMM,asr=HMM,golS=COMPLETE,golT=COMPLETE,pcoA=COMPLETE,pcoB=COMPLETE,pcoC=COMPLETE,pcoD=COMPLETE,pcoR=COMPLETE,pcoS=COMPLETE,silA=COMPLETE,silB=COMPLETE,silC=COMPLETE,silE=COMPLETE,silF=COMPLETE,silP=COMPLETE,silR=COMPLETE,silS=COMPLETE	SRR1534819	Kentucky
CFSAN022472	CFSAN022472,"SRS672737"	USA	animal feed	3.11.26	environmental	bovine feed	environmental/other	USA		SAMN02902712	2007-01-09	mdsA=COMPLETE,mdsB=COMPLETE	arsD=HMM,asr=HMM,golS=COMPLETE,golT=COMPLETE,pcoA=COMPLETE,pcoB=COMPLETE,pcoC=COMPLETE,pcoD=COMPLETE,pcoE=COMPLETE,pcoR=COMPLETE,pcoS=COMPLETE,silA=COMPLETE,silB=COMPLETE,silC=COMPLETE,silE=COMPLETE,silF=COMPLETE,silP=COMPLETE,silR=COMPLETE,silS=COMPLETE	SRR1534844	Lille
AZ-TG74644	AZ-TG74644,"CVM N6297","SRS672771"	USA	chicken	3.11.26	food	chicken breast	environmental/other	USA		SAMN02894114	2005	mdsA=COMPLETE,mdsB=COMPLETE	arsD=HMM,asr=HMM,golS=COMPLETE,golT=COMPLETE,pcoA=COMPLETE,pcoB=COMPLETE,pcoC=COMPLETE,pcoD=COMPLETE,pcoR=COMPLETE,pcoS=COMPLETE,silA=COMPLETE,silB=COMPLETE,silC=COMPLETE,silE=COMPLETE,silF=COMPLETE,silP=COMPLETE,silR=COMPLETE,silS=COMPLETE	SRR1534879	Kentucky
AZ-TG74696	AZ-TG74696,"CVM N6310","SRS672801"	USA	turkey	3.11.26	food	ground turkey	environmental/other	USA		SAMN02894064	2005	aac(3)-VIa=COMPLETE,aadA1=COMPLETE,aph(3'')-Ib=COMPLETE,aph(3')-IIa=COMPLETE,aph(6)-Ic=COMPLETE,aph(6)-Id=COMPLETE,ble=COMPLETE,fosA7=COMPLETE,mdsA=COMPLETE,mdsB=COMPLETE,sul1=COMPLETE,tet(B)=COMPLETE	arsR=COMPLETE,asr=HMM,golS=COMPLETE,golT=COMPLETE,pcoA=COMPLETE,pcoB=COMPLETE,pcoC=COMPLETE,pcoD=COMPLETE,pcoE=COMPLETE,pcoR=COMPLETE,pcoS=COMPLETE,qacEdelta1=COMPLETE,silA=COMPLETE,silB=COMPLETE,silC=COMPLETE,silE=COMPLETE,silF=COMPLETE,silP=COMPLETE,silR=COMPLETE,silS=COMPLETE,terD=COMPLETE,terW=COMPLETE,terZ=COMPLETE	SRR1534912	Heidelberg
AZ-TG74716	AZ-TG74716,"CVM N6315","SRS672773"	USA	chicken	3.11.26	food	chicken breast	environmental/other	USA		SAMN02894121	2005	mdsA=COMPLETE,mdsB=COMPLETE	arsD=HMM,asr=HMM,golS=COMPLETE,golT=COMPLETE,pcoA=COMPLETE,pcoB=COMPLETE,pcoC=COMPLETE,pcoD=COMPLETE,pcoR=COMPLETE,pcoS=COMPLETE,silA=COMPLETE,silB=COMPLETE,silC=COMPLETE,silE=COMPLETE,silF=COMPLETE,silP=COMPLETE,silR=COMPLETE,silS=COMPLETE	SRR1534881	Kentucky
CFSAN022410	CFSAN022410,"SRS672755"	USA	cow	3.11.26	animal		environmental/other	USA	bovine	SAMN02902650	2007-01-09	aac(3)-VIa=COMPLETE,aadA1=COMPLETE,aph(3'')-Ib=COMPLETE,aph(6)-Id=COMPLETE,mdsA=COMPLETE,mdsB=COMPLETE,sul1=COMPLETE,tet(B)=COMPLETE	asr=HMM,golS=COMPLETE,golT=COMPLETE,pcoA=COMPLETE,pcoB=COMPLETE,pcoC=COMPLETE,pcoD=COMPLETE,pcoE=COMPLETE,pcoR=COMPLETE,pcoS=COMPLETE,qacEdelta1=COMPLETE,silA=COMPLETE,silB=COMPLETE,silC=COMPLETE,silE=COMPLETE,silF=COMPLETE,silP=COMPLETE,silR=COMPLETE,silS=COMPLETE,terD=COMPLETE,terW=COMPLETE,terZ=COMPLETE	SRR1534863	Typhimurium
FDA455060	CFSAN014760,"FDA00001195","FDA455060","SRS673189"	USA	fish	3.11.26	food	scad	environmental/other	China		SAMN02844580	2008	mdsA=COMPLETE,mdsB=COMPLETE	arsD=HMM,asr=HMM,golS=COMPLETE,golT=COMPLETE,pcoA=COMPLETE,pcoB=COMPLETE,pcoC=COMPLETE,pcoD=COMPLETE,pcoE=COMPLETE,pcoR=COMPLETE,pcoS=COMPLETE,silA=COMPLETE,silB=COMPLETE,silC=COMPLETE,silE=COMPLETE,silF=COMPLETE,silP=COMPLETE,silR=COMPLETE,silS=COMPLETE	SRR1535738	Tennessee
FSF0104	FSF0104,"SRS673182"	USA	environmental	3.11.26	environmental	environmental swab	environmental/other	USA		SAMN02698066	2013-08-20	mdsA=COMPLETE,mdsB=COMPLETE	arsD=HMM,asr=HMM,golS=COMPLETE,golT=COMPLETE,pcoA=COMPLETE,pcoB=COMPLETE,pcoC=COMPLETE,pcoD=COMPLETE,pcoE=COMPLETE,pcoR=COMPLETE,pcoS=COMPLETE,silA=COMPLETE,silB=COMPLETE,silC=COMPLETE,silE=COMPLETE,silF=COMPLETE,silP=COMPLETE,silR=COMPLETE,silS=COMPLETE	SRR1535730	Senftenberg
FSF0128	FSF0128,"SRS673194"	USA	seeds	3.11.26	food	sesame seed	environmental/other	Venezuela		SAMN02698090	2008-09-03	mdsA=COMPLETE,mdsB=COMPLETE	arsD=HMM,asr=HMM,golS=COMPLETE,golT=COMPLETE,ncrA=COMPLETE,ncrB=COMPLETE,ncrC=COMPLETE,pcoA=COMPLETE,pcoC=COMPLETE,pcoD=COMPLETE,pcoE=COMPLETE,pcoR=COMPLETE,silA=COMPLETE,silB=COMPLETE,silC=COMPLETE,silE=COMPLETE,silF=COMPLETE,silP=COMPLETE,silR=COMPLETE,silS=COMPLETE	SRR1535743	Havana
MDH-2014-00380	MDH-2014-00380,"SRS673909"	USA	veterinary clinical/research| pig	3.11.26	animal	porcine tissue	environmental/other			SAMN02699546	2003-01-10	aph(3'')-Ib=COMPLETE,aph(3')-IIa=COMPLETE,aph(6)-Ic=COMPLETE,aph(6)-Id=COMPLETE,blaCMY-2=COMPLETE,ble=COMPLETE,fosA7=PARTIAL_END_OF_CONTIG,mdsA=COMPLETE,mdsB=COMPLETE,tet(B)=COMPLETE	arsR=COMPLETE,asr=HMM,golS=COMPLETE,golT=COMPLETE,pcoA=COMPLETE,pcoB=COMPLETE,pcoC=COMPLETE,pcoD=COMPLETE,pcoE=COMPLETE,pcoR=COMPLETE,pcoS=COMPLETE,silA=COMPLETE,silB=COMPLETE,silC=COMPLETE,silE=COMPLETE,silF=COMPLETE,silP=COMPLETE,silR=COMPLETE,silS=COMPLETE,terD=COMPLETE,terW=COMPLETE,terZ=COMPLETE	SRR1536169	Heidelberg
MDH-2014-00381	MDH-2014-00381,"SRS673902"	USA	veterinary clinical/research| pig	3.11.26	animal	porcine lung	environmental/other			SAMN02699547	2003-01-08	mdsA=COMPLETE,mdsB=COMPLETE	asr=HMM,golS=COMPLETE,golT=COMPLETE,pcoA=COMPLETE,pcoB=COMPLETE,pcoC=COMPLETE,pcoD=COMPLETE,pcoE=COMPLETE,pcoR=COMPLETE,pcoS=COMPLETE,silA=COMPLETE,silB=COMPLETE,silC=COMPLETE,silE=COMPLETE,silF=COMPLETE,silP=COMPLETE,silR=COMPLETE,silS=COMPLETE	SRR1536162	Typhimurium
CFSAN022474	CFSAN022474,"SRS675209"	USA	animal feed	3.11.26	environmental	bovine feed sweet corn	environmental/other	USA		SAMN02902714	2007-01-09	mdsA=COMPLETE,mdsB=COMPLETE	arsD=HMM,asr=HMM,golS=COMPLETE,golT=COMPLETE,pcoA=COMPLETE,pcoB=COMPLETE,pcoC=COMPLETE,pcoD=COMPLETE,pcoE=COMPLETE,pcoR=COMPLETE,pcoS=COMPLETE,silA=COMPLETE,silB=COMPLETE,silC=COMPLETE,silE=COMPLETE,silF=COMPLETE,silP=COMPLETE,silR=COMPLETE,silS=COMPLETE	SRR1537508	Lille
FSF0156	FSF0156,"SRS676978"	USA	other (flavoring or seasoning)	3.11.26	food	cumin powder	environmental/other	India		SAMN02698118	2009-09-08	fosA7.8=COMPLETE,mdsA=COMPLETE,mdsB=COMPLETE	arsC=HMM,arsD=HMM,asr=HMM,golS=COMPLETE,golT=COMPLETE,pcoA=COMPLETE,pcoB=COMPLETE,pcoC=COMPLETE,pcoD=COMPLETE,pcoE=COMPLETE,pcoR=COMPLETE,pcoS=COMPLETE,silA=COMPLETE,silB=COMPLETE,silC=COMPLETE,silE=COMPLETE,silF=COMPLETE,silP=COMPLETE,silR=COMPLETE,silS=COMPLETE	SRR1539593	Alachua
FSF0170	FSF0170,"SRS676980"	USA	environmental	3.11.26	environmental	environmental swab	environmental/other	USA		SAMN02698132	2010-02-14	mdsA=COMPLETE,mdsB=COMPLETE	arsD=HMM,asr=HMM,golS=COMPLETE,golT=COMPLETE,pcoA=COMPLETE,pcoB=COMPLETE,pcoC=COMPLETE,pcoD=COMPLETE,pcoE=COMPLETE,pcoR=COMPLETE,pcoS=COMPLETE,silA=COMPLETE,silB=COMPLETE,silC=COMPLETE,silE=COMPLETE,silF=COMPLETE,silP=COMPLETE,silR=COMPLETE,silS=COMPLETE	SRR1539595	Tennessee
FSF0175	FSF0175,"SRS677009"	USA	environmental	3.11.26	environmental	environmental swab	environmental/other	USA		SAMN02698137	2010-02-18	mdsA=COMPLETE,mdsB=COMPLETE	arsD=HMM,asr=HMM,golS=COMPLETE,golT=COMPLETE,pcoA=COMPLETE,pcoB=COMPLETE,pcoC=COMPLETE,pcoD=COMPLETE,pcoE=COMPLETE,pcoR=COMPLETE,pcoS=COMPLETE,silA=COMPLETE,silB=COMPLETE,silC=COMPLETE,silE=COMPLETE,silF=COMPLETE,silP=COMPLETE,silR=COMPLETE,silS=COMPLETE	SRR1539623	Tennessee
CFSAN022508	CFSAN022508,"SRS676996"	USA	pig	3.11.26	animal		environmental/other	USA	porcine	SAMN02902748	2007-01-09	aadA1=COMPLETE,aph(3'')-Ib=COMPLETE,aph(6)-Id=COMPLETE,blaTEM-1=COMPLETE,bleO=COMPLETE,mdsA=COMPLETE,mdsB=COMPLETE,sul1=COMPLETE,tet(A)=COMPLETE	asr=HMM,golS=COMPLETE,golT=COMPLETE,merA=HMM,merD=COMPLETE,merE=COMPLETE,merF=COMPLETE,merP=PARTIAL,merR=COMPLETE,merT=COMPLETE,pcoA=COMPLETE,pcoB=COMPLETE,pcoC=COMPLETE,pcoD=COMPLETE,pcoE=COMPLETE,pcoR=COMPLETE,pcoS=COMPLETE,qacEdelta1=COMPLETE,silA=COMPLETE,silB=COMPLETE,silC=COMPLETE,silE=COMPLETE,silF=COMPLETE,silP=COMPLETE,silR=COMPLETE,silS=COMPLETE	SRR1539611	Typhimurium
CFSAN012666	CFSAN012666,"SRS676961"	USA	animal feed	3.11.26	environmental	bovine feed	environmental/other	USA		SAMN02742099	2006-11-08	mdsA=COMPLETE,mdsB=COMPLETE	arsD=HMM,asr=HMM,golS=COMPLETE,golT=COMPLETE,pcoA=COMPLETE,pcoB=COMPLETE,pcoC=COMPLETE,pcoD=COMPLETE,pcoE=COMPLETE,pcoR=COMPLETE,pcoS=COMPLETE,silA=COMPLETE,silB=COMPLETE,silC=COMPLETE,silE=COMPLETE,silF=COMPLETE,silP=COMPLETE,silR=COMPLETE,silS=COMPLETE	SRR1539575	Tennessee
MDH-2014-00384	MDH-2014-00384,"SRS677014"	USA	veterinary clinical/research| companion animal	3.11.26	animal	canine tissue	environmental/other			SAMN02699550	2003-01-17	aadA4=COMPLETE,mdsA=COMPLETE,mdsB=COMPLETE,sul1=COMPLETE,tet(B)=COMPLETE	asr=HMM,golS=COMPLETE,golT=COMPLETE,merA=COMPLETE,merC=HMM,merD=COMPLETE,merE=COMPLETE,merP=HMM,merR=COMPLETE,merT=COMPLETE,pcoA=COMPLETE,pcoB=COMPLETE,pcoC=COMPLETE,pcoD=COMPLETE,pcoE=COMPLETE,pcoR=COMPLETE,pcoS=COMPLETE,qacEdelta1=COMPLETE,silA=COMPLETE,silB=COMPLETE,silC=COMPLETE,silE=COMPLETE,silF=COMPLETE,silP=COMPLETE,silR=COMPLETE,silS=COMPLETE,terD=COMPLETE,terW=COMPLETE,terZ=COMPLETE	SRR1539630	Schwarzengrund
MDH-2014-00386	MDH-2014-00386,"SRS676960"	USA	veterinary clinical/research| pig	3.11.26	animal	porcine lung	environmental/other			SAMN02699552	2003-01-17	aadA4=COMPLETE,mdsA=COMPLETE,mdsB=COMPLETE,sul1=COMPLETE,tet(B)=COMPLETE	asr=HMM,golS=COMPLETE,golT=COMPLETE,merA=COMPLETE,merC=HMM,merD=COMPLETE,merE=COMPLETE,merP=HMM,merR=COMPLETE,merT=COMPLETE,pcoA=COMPLETE,pcoB=COMPLETE,pcoC=COMPLETE,pcoD=COMPLETE,pcoE=COMPLETE,pcoR=COMPLETE,pcoS=COMPLETE,qacEdelta1=COMPLETE,silA=COMPLETE,silB=COMPLETE,silC=COMPLETE,silE=COMPLETE,silF=COMPLETE,silP=COMPLETE,silR=COMPLETE,silS=COMPLETE,terD=COMPLETE,terW=COMPLETE,terZ=COMPLETE	SRR1539574	Schwarzengrund
MDH-2014-00390	MDH-2014-00390,"SRS676987"	USA	veterinary clinical/research| pig	3.11.26	animal	porcine lung	environmental/other			SAMN02699556	2003-01-21	blaCMY-2=COMPLETE,blaCMY=COMPLETE,mdsA=COMPLETE,mdsB=COMPLETE,tet(C)=COMPLETE	arsC=HMM,arsD=HMM,asr=HMM,golS=COMPLETE,golT=COMPLETE,pcoA=COMPLETE,pcoB=COMPLETE,pcoC=COMPLETE,pcoD=COMPLETE,pcoE=COMPLETE,pcoR=COMPLETE,pcoS=COMPLETE,silA=COMPLETE,silB=COMPLETE,silC=COMPLETE,silE=COMPLETE,silF=COMPLETE,silP=COMPLETE,silR=COMPLETE,silS=COMPLETE	SRR1539602	Worthington
MDH-2014-00391	MDH-2014-00391,"SRS677008"	USA	pork	3.11.26	animal	porcine liver	environmental/other			SAMN02699557	2003-01-23	aph(3'')-Ib=COMPLETE,aph(3')-Ia=COMPLETE,aph(6)-Id=COMPLETE,blaCMY-2=COMPLETE,blaCMY=COMPLETE,blaTEM-1=COMPLETE,floR=COMPLETE,mdsA=COMPLETE,mdsB=COMPLETE,sul2=COMPLETE,tet(A)=COMPLETE,tet(B)=COMPLETE	asr=HMM,golS=COMPLETE,golT=COMPLETE,merA=COMPLETE,merB=COMPLETE,merD=COMPLETE,merE=COMPLETE,merP=COMPLETE,merR=COMPLETE,merT=COMPLETE,pcoA=COMPLETE,pcoB=COMPLETE,pcoC=COMPLETE,pcoD=COMPLETE,pcoE=COMPLETE,pcoR=COMPLETE,pcoS=COMPLETE,silA=COMPLETE,silB=COMPLETE,silC=COMPLETE,silE=COMPLETE,silF=COMPLETE,silP=COMPLETE,silR=COMPLETE,silS=COMPLETE	SRR1539626	Typhimurium
WAPHL_SAL-A00413	CVM N505,"SRS679350","WAPHL_SAL-A00413"	USA	turkey	3.11.26	food	ground turkey	environmental/other			SAMN02782465	2004	mcr-9.1=COMPLETE,mdsA=COMPLETE,mdsB=COMPLETE,tet(C)=COMPLETE	arsC=HMM,asr=HMM,golS=COMPLETE,golT=COMPLETE,merA=HMM,merC=HMM,merD=COMPLETE,merE=COMPLETE,merP=COMPLETE,merR=COMPLETE,merT=COMPLETE,pcoA=COMPLETE,pcoB=COMPLETE,pcoC=COMPLETE,pcoD=COMPLETE,pcoE=COMPLETE,pcoR=COMPLETE,pcoS=COMPLETE,pcoS=PARTIAL,silA=COMPLETE,silB=COMPLETE,silC=COMPLETE,silE=COMPLETE,silF=COMPLETE,silP=COMPLETE,silR=COMPLETE,silS=COMPLETE,terD=COMPLETE,terW=COMPLETE,terZ=COMPLETE	SRR1544237	Schwarzengrund
WAPHL_SAL-A00416	CVM N508,"SRS679329","WAPHL_SAL-A00416"	USA	pork	3.11.26	food	pork chop	environmental/other			SAMN02782468	2004	aph(3'')-Ib=COMPLETE,aph(3')-IIa=COMPLETE,aph(6)-Ic=COMPLETE,aph(6)-Id=COMPLETE,ble=COMPLETE,fosA7=COMPLETE,mdsA=COMPLETE,mdsB=COMPLETE,tet(B)=COMPLETE	arsR=COMPLETE,asr=HMM,golS=COMPLETE,golT=COMPLETE,pcoA=COMPLETE,pcoB=COMPLETE,pcoC=COMPLETE,pcoD=COMPLETE,pcoE=COMPLETE,pcoR=COMPLETE,pcoS=COMPLETE,silA=COMPLETE,silB=COMPLETE,silC=COMPLETE,silE=COMPLETE,silF=COMPLETE,silP=COMPLETE,silR=COMPLETE,silS=COMPLETE,terD=COMPLETE,terW=COMPLETE,terZ=COMPLETE	SRR1544213	Heidelberg
WAPHL_SAL-A00425	CVM N517,"SRS679281","WAPHL_SAL-A00425"	USA	turkey	3.11.26	food	ground turkey	environmental/other			SAMN02782477	2004	aph(3'')-Ib=COMPLETE,aph(3')-IIa=COMPLETE,aph(6)-Ic=COMPLETE,aph(6)-Id=COMPLETE,ble=COMPLETE,fosA7=COMPLETE,mdsA=COMPLETE,mdsB=COMPLETE,tet(B)=COMPLETE	arsR=COMPLETE,asr=HMM,golS=COMPLETE,golT=COMPLETE,pcoA=COMPLETE,pcoB=COMPLETE,pcoC=COMPLETE,pcoD=COMPLETE,pcoE=COMPLETE,pcoR=COMPLETE,pcoS=COMPLETE,silA=COMPLETE,silB=COMPLETE,silC=COMPLETE,silE=COMPLETE,silF=COMPLETE,silP=COMPLETE,silR=COMPLETE,silS=COMPLETE,terD=COMPLETE,terW=COMPLETE,terZ=COMPLETE	SRR1544144	Heidelberg
WAPHL_SAL-A00430	CVM N522,"SRS679326","WAPHL_SAL-A00430"	USA	turkey	3.11.26	food	ground turkey	environmental/other			SAMN02782482	2004	aac(3)-VIa=COMPLETE,aadA1=COMPLETE,aph(3'')-Ib=PARTIAL,aph(3'')-Ib=PARTIAL_END_OF_CONTIG,blaTEM-1=COMPLETE,fosA7.2=COMPLETE,mdsA=COMPLETE,mdsB=COMPLETE,sul1=COMPLETE,sul2=COMPLETE,tet(A)=COMPLETE	arsB=COMPLETE,arsC=COMPLETE,arsD=COMPLETE,arsD=HMM,arsR=COMPLETE,asr=HMM,golS=COMPLETE,golT=COMPLETE,pcoA=COMPLETE,pcoR=COMPLETE,qacEdelta1=COMPLETE,silA=COMPLETE,silP=COMPLETE,silR=COMPLETE	SRR1544207	Agona
WAPHL_SAL-A00439	CVM N631,"SRS679283","WAPHL_SAL-A00439"	USA	chicken	3.11.26	food	chicken breast	environmental/other			SAMN02782491	2004	fosA7=COMPLETE,mdsA=COMPLETE,mdsB=COMPLETE	arsR=COMPLETE,asr=HMM,golS=COMPLETE,golT=COMPLETE,pcoA=COMPLETE,pcoB=COMPLETE,pcoC=COMPLETE,pcoD=COMPLETE,pcoE=COMPLETE,pcoR=COMPLETE,pcoS=COMPLETE,silA=COMPLETE,silB=COMPLETE,silC=COMPLETE,silE=COMPLETE,silF=COMPLETE,silP=COMPLETE,silR=COMPLETE,silS=COMPLETE	SRR1544145	Heidelberg
WAPHL_SAL-A00441	CVM N633,"SRS679345","WAPHL_SAL-A00441"	USA	chicken	3.11.26	food	chicken breast	environmental/other			SAMN02782493	2004	aph(3'')-Ib=COMPLETE,aph(3'')-Ib=PARTIAL_END_OF_CONTIG,aph(6)-Id=COMPLETE,blaCMY-2=COMPLETE,floR=COMPLETE,fosA7=COMPLETE,mdsA=COMPLETE,mdsB=COMPLETE,sul2=COMPLETE,tet(A)=COMPLETE	arsR=COMPLETE,asr=HMM,golS=COMPLETE,golT=COMPLETE,merA=COMPLETE,merB=COMPLETE,merD=COMPLETE,merE=COMPLETE,merP=COMPLETE,merR=COMPLETE,merT=COMPLETE,pcoA=COMPLETE,pcoB=COMPLETE,pcoC=COMPLETE,pcoD=COMPLETE,pcoE=COMPLETE,pcoR=COMPLETE,pcoS=COMPLETE,silA=COMPLETE,silB=COMPLETE,silC=COMPLETE,silE=COMPLETE,silF=COMPLETE,silP=COMPLETE,silR=COMPLETE,silS=COMPLETE	SRR1544231	Heidelberg
WAPHL_SAL-A00444	CVM N636,"SRS679299","WAPHL_SAL-A00444"	USA	chicken	3.11.26	food	chicken breast	environmental/other			SAMN02782496	2004	fosA7=COMPLETE,mdsA=COMPLETE,mdsB=COMPLETE	arsR=COMPLETE,asr=HMM,golS=COMPLETE,golT=COMPLETE,pcoA=COMPLETE,pcoB=COMPLETE,pcoC=COMPLETE,pcoD=COMPLETE,pcoE=COMPLETE,pcoR=COMPLETE,pcoS=COMPLETE,silA=COMPLETE,silB=COMPLETE,silC=COMPLETE,silE=COMPLETE,silF=COMPLETE,silP=COMPLETE,silR=COMPLETE,silS=COMPLETE	SRR1544174	Heidelberg
FDA196271	CFSAN013874,"FDA00000309","FDA196271","SRS679353"	USA	fish	3.11.26	food	frozen kingfish	environmental/other	Taiwan		SAMN02843694	2002-09-30	mdsA=COMPLETE,mdsB=COMPLETE	arsD=HMM,asr=HMM,golS=COMPLETE,golT=COMPLETE,pcoA=COMPLETE,pcoB=COMPLETE,pcoC=COMPLETE,pcoD=COMPLETE,pcoE=COMPLETE,pcoR=COMPLETE,pcoS=COMPLETE,silA=COMPLETE,silB=COMPLETE,silC=COMPLETE,silE=COMPLETE,silF=COMPLETE,silP=COMPLETE,silR=COMPLETE,silS=COMPLETE	SRR1544240	- 1,3,19:g,s,t:-
FSF0150	FSF0150,"SRS679333"	USA	environmental-factory/production facility	3.11.26	environmental	environmental swab sponge	environmental/other	USA		SAMN02698112	2009-07-15	aph(3'')-Ib=COMPLETE,aph(6)-Id=COMPLETE,floR=COMPLETE,mcr-9.1=COMPLETE,mdsA=COMPLETE,mdsB=COMPLETE,sul2=COMPLETE,tet(A)=COMPLETE	arsD=HMM,asr=HMM,golS=COMPLETE,golT=COMPLETE,merA=HMM,merC=HMM,merD=COMPLETE,merE=COMPLETE,merP=COMPLETE,merR=COMPLETE,merT=COMPLETE,pcoA=COMPLETE,pcoB=COMPLETE,pcoC=COMPLETE,pcoD=COMPLETE,pcoE=COMPLETE,pcoR=COMPLETE,pcoS=COMPLETE,silA=COMPLETE,silB=COMPLETE,silC=COMPLETE,silE=COMPLETE,silF=COMPLETE,silP=COMPLETE,silR=COMPLETE,silS=PARTIAL_END_OF_CONTIG,terD=COMPLETE,terW=COMPLETE,terZ=COMPLETE	SRR1821276	Senftenberg
MDH-2014-00398	MDH-2014-00398,"SRS679305"	USA	veterinary clinical/research| pig	3.11.26	animal	porcine tissue	environmental/other			SAMN02699564	2003-02-04	aph(3'')-Ib=PARTIAL,aph(3'')-Ib=PARTIAL_END_OF_CONTIG,mdsA=COMPLETE,mdsB=COMPLETE,sul2=COMPLETE,tet(A)=COMPLETE	asr=HMM,golS=COMPLETE,golT=COMPLETE,pcoA=COMPLETE,pcoB=COMPLETE,pcoC=COMPLETE,pcoD=COMPLETE,pcoE=COMPLETE,pcoR=COMPLETE,pcoS=COMPLETE,silA=COMPLETE,silB=COMPLETE,silC=COMPLETE,silE=COMPLETE,silF=COMPLETE,silP=COMPLETE,silR=COMPLETE,silS=COMPLETE	SRR1544181	Schwarzengrund
MDH-2014-00402	MDH-2014-00402,"SRS679298"	USA	veterinary clinical/research| pig	3.11.26	animal	porcine tissue	environmental/other			SAMN02699568	2003-02-07	blaOXA-2=COMPLETE,mdsA=COMPLETE,mdsB=COMPLETE,sul1=COMPLETE,tet(C)=COMPLETE	arsA=COMPLETE,arsB=COMPLETE,arsC=COMPLETE,arsD=COMPLETE,arsR=COMPLETE,asr=HMM,golS=COMPLETE,golT=COMPLETE,pcoA=COMPLETE,pcoB=COMPLETE,pcoC=COMPLETE,pcoD=COMPLETE,pcoE=COMPLETE,pcoR=COMPLETE,pcoS=COMPLETE,qacEdelta1=COMPLETE,silA=COMPLETE,silB=COMPLETE,silC=COMPLETE,silE=COMPLETE,silF=COMPLETE,silP=COMPLETE,silR=COMPLETE,silS=COMPLETE	SRR1544173	Typhimurium
MDH-2014-00405	MDH-2014-00405,"SRS679312"	USA	veterinary clinical/research| pig	3.11.26	animal	porcine tissue	environmental/other			SAMN02699571	2003-02-14	aadA1=COMPLETE,aadA1=PARTIAL_END_OF_CONTIG,aadA2=COMPLETE,cmlA1=COMPLETE,mdsA=COMPLETE,mdsB=COMPLETE,sul1=COMPLETE,tet(B)=COMPLETE	asr=HMM,golS=COMPLETE,golT=COMPLETE,merA=COMPLETE,merC=HMM,merD=COMPLETE,merE=COMPLETE,merP=HMM,merR=COMPLETE,merT=COMPLETE,pcoA=COMPLETE,pcoB=COMPLETE,pcoC=COMPLETE,pcoD=COMPLETE,pcoE=COMPLETE,pcoR=COMPLETE,pcoS=COMPLETE,qacEdelta1=COMPLETE,silA=COMPLETE,silB=COMPLETE,silC=COMPLETE,silE=COMPLETE,silF=COMPLETE,silP=COMPLETE,silR=COMPLETE,silS=COMPLETE,terD=COMPLETE,terW=COMPLETE,terZ=COMPLETE	SRR1544190	Saintpaul
MDH-2014-00406	MDH-2014-00406,"SRS679356"	USA	veterinary clinical/research| pig	3.11.26	animal	porcine tissue	environmental/other			SAMN02699572	2003-02-17	aadA1=COMPLETE,aadA2=COMPLETE,aadA2=PARTIAL_END_OF_CONTIG,ant(2'')-Ia=COMPLETE,aph(3'')-Ib=COMPLETE,aph(3')-IIa=COMPLETE,aph(3')-Ia=COMPLETE,aph(6)-Ic=COMPLETE,aph(6)-Id=COMPLETE,blaCMY-2=COMPLETE,blaTEM-1=COMPLETE,ble=COMPLETE,cmlA1=COMPLETE,cmlA1=PARTIAL_END_OF_CONTIG,cmlA5=COMPLETE,dfrA12=COMPLETE,floR=COMPLETE,fosA7=PARTIAL_END_OF_CONTIG,mdsA=COMPLETE,mdsB=COMPLETE,mph(A)=COMPLETE,sul1=COMPLE…	arsR=COMPLETE,asr=HMM,golS=COMPLETE,golT=COMPLETE,merA=COMPLETE,merB=COMPLETE,merD=COMPLETE,merD=HMM,merE=COMPLETE,merE=HMM,merP=COMPLETE,merR=COMPLETE,merT=COMPLETE,pcoA=COMPLETE,pcoB=COMPLETE,pcoC=COMPLETE,pcoD=COMPLETE,pcoE=COMPLETE,pcoR=COMPLETE,pcoS=COMPLETE,qacEdelta1=COMPLETE,qacL=COMPLETE,silA=COMPLETE,silB=COMPLETE,silC=COMPLETE,silE=COMPLETE,silF=COMPLETE,silP=COMPLETE,silR=COMPLETE,sil…	SRR1544244	Heidelberg
WAPHL_SAL-A00415	CVM N507,"SRS679399","WAPHL_SAL-A00415"	USA	turkey	3.11.26	food	ground turkey	environmental/other			SAMN02782467	2004	mcr-9.1=COMPLETE,mdsA=COMPLETE,mdsB=COMPLETE,tet(C)=COMPLETE	arsC=HMM,asr=HMM,golS=COMPLETE,golT=COMPLETE,merA=HMM,merC=HMM,merD=COMPLETE,merE=COMPLETE,merP=COMPLETE,merR=COMPLETE,merT=COMPLETE,pcoA=COMPLETE,pcoB=COMPLETE,pcoC=COMPLETE,pcoD=COMPLETE,pcoE=COMPLETE,pcoR=COMPLETE,pcoS=COMPLETE,pcoS=PARTIAL,silA=COMPLETE,silB=COMPLETE,silC=COMPLETE,silE=COMPLETE,silF=COMPLETE,silP=COMPLETE,silR=COMPLETE,silS=COMPLETE,terD=COMPLETE,terW=COMPLETE,terZ=COMPLETE	SRR1544295	Schwarzengrund
WAPHL_SAL-A00420	CVM N512,"SRS679497","WAPHL_SAL-A00420"	USA	turkey	3.11.26	food	ground turkey	environmental/other			SAMN02782472	2004	mcr-9.1=COMPLETE,mdsA=COMPLETE,mdsB=COMPLETE,tet(C)=COMPLETE	arsC=HMM,asr=HMM,golS=COMPLETE,golT=COMPLETE,merA=HMM,merC=HMM,merD=COMPLETE,merE=COMPLETE,merP=COMPLETE,merR=COMPLETE,merT=COMPLETE,pcoA=COMPLETE,pcoB=COMPLETE,pcoC=COMPLETE,pcoD=COMPLETE,pcoE=COMPLETE,pcoR=COMPLETE,pcoS=COMPLETE,pcoS=PARTIAL,silA=COMPLETE,silB=COMPLETE,silC=COMPLETE,silE=COMPLETE,silF=COMPLETE,silP=COMPLETE,silR=COMPLETE,silS=COMPLETE,terD=COMPLETE,terW=COMPLETE,terZ=COMPLETE	SRR1544433	I -:-:-
WAPHL_SAL-A00436	CVM N628,"SRS679490","WAPHL_SAL-A00436"	USA	chicken	3.11.26	food	chicken breast	environmental/other			SAMN02782488	2004	fosA7=COMPLETE,mdsA=COMPLETE,mdsB=COMPLETE	arsR=COMPLETE,asr=HMM,golS=COMPLETE,golT=COMPLETE,pcoA=COMPLETE,pcoB=COMPLETE,pcoC=COMPLETE,pcoD=COMPLETE,pcoE=COMPLETE,pcoR=COMPLETE,pcoS=COMPLETE,silA=COMPLETE,silB=COMPLETE,silC=COMPLETE,silE=COMPLETE,silF=COMPLETE,silP=COMPLETE,silR=COMPLETE,silS=COMPLETE	SRR1544424	Heidelberg
WAPHL_SAL-A00437	CVM N629,"SRS679406","WAPHL_SAL-A00437"	USA	chicken	3.11.26	food	chicken breast	environmental/other			SAMN02782489	2004	fosA7=COMPLETE,mdsA=COMPLETE,mdsB=COMPLETE	arsR=COMPLETE,asr=HMM,golS=COMPLETE,golT=COMPLETE,pcoA=COMPLETE,pcoB=COMPLETE,pcoC=COMPLETE,pcoD=COMPLETE,pcoE=COMPLETE,pcoR=COMPLETE,pcoS=COMPLETE,silA=COMPLETE,silB=COMPLETE,silC=COMPLETE,silE=COMPLETE,silF=COMPLETE,silP=COMPLETE,silR=COMPLETE,silS=COMPLETE	SRR1544305	Heidelberg
WAPHL_SAL-A00445	CVM N637,"SRS679468","WAPHL_SAL-A00445"	USA	chicken	3.11.26	food	chicken breast	environmental/other			SAMN02782497	2004	fosA7=COMPLETE,mdsA=COMPLETE,mdsB=COMPLETE	arsR=COMPLETE,asr=HMM,golS=COMPLETE,golT=COMPLETE,pcoA=COMPLETE,pcoB=COMPLETE,pcoC=COMPLETE,pcoD=COMPLETE,pcoE=COMPLETE,pcoR=COMPLETE,pcoS=COMPLETE,silA=COMPLETE,silB=COMPLETE,silC=COMPLETE,silE=COMPLETE,silF=COMPLETE,silP=COMPLETE,silR=COMPLETE,silS=COMPLETE	SRR1544392	Heidelberg
WAPHL_SAL-A00446	CVM N638,"SRS679481","WAPHL_SAL-A00446"	USA	chicken	3.11.26	food	chicken breast	environmental/other			SAMN02782498	2004	fosA7=COMPLETE,mdsA=COMPLETE,mdsB=COMPLETE	arsR=COMPLETE,asr=HMM,golS=COMPLETE,golT=COMPLETE,pcoA=COMPLETE,pcoB=COMPLETE,pcoC=COMPLETE,pcoD=COMPLETE,pcoE=COMPLETE,pcoR=COMPLETE,pcoS=COMPLETE,silA=COMPLETE,silB=COMPLETE,silC=COMPLETE,silE=COMPLETE,silF=COMPLETE,silP=COMPLETE,silR=COMPLETE,silS=COMPLETE	SRR1544414	Heidelberg
FSF0140	FSF0140,"SRS679495"	USA	environmental	3.11.26	environmental	environmental swab	environmental/other	USA		SAMN02698102	2009-06-11	mdsA=COMPLETE,mdsB=COMPLETE	arsC=COMPLETE,arsC=HMM,arsD=HMM,asr=HMM,golS=COMPLETE,golT=COMPLETE,pcoA=COMPLETE,pcoB=COMPLETE,pcoC=COMPLETE,pcoD=COMPLETE,pcoE=COMPLETE,pcoR=COMPLETE,pcoS=COMPLETE,silA=COMPLETE,silB=COMPLETE,silC=COMPLETE,silE=COMPLETE,silF=COMPLETE,silP=COMPLETE,silR=COMPLETE,silS=COMPLETE,terD=COMPLETE,terW=COMPLETE,terZ=COMPLETE	SRR1544429	Oranienburg
CFSAN022526	CFSAN022526,"SRS679415"	USA	veterinary clinical/research| other animal	3.11.26	animal	moose necropsy	environmental/other	USA	Moose	SAMN02902766	2007-01-09	mdsA=COMPLETE,mdsB=COMPLETE	arsC=HMM,asr=HMM,golS=COMPLETE,golT=COMPLETE,pcoA=COMPLETE,pcoB=COMPLETE,pcoC=COMPLETE,pcoD=COMPLETE,pcoE=COMPLETE,pcoR=COMPLETE,pcoS=COMPLETE,silA=COMPLETE,silB=COMPLETE,silC=COMPLETE,silE=COMPLETE,silF=COMPLETE,silP=COMPLETE,silR=COMPLETE,silS=COMPLETE	SRR1544320	Schwarzengrund
MDH-2014-00397	MDH-2014-00397,"SRS679398"	USA	veterinary clinical/research| pig	3.11.26	animal	porcine tissue	environmental/other			SAMN02699563	2003-02-04	aph(3'')-Ib=COMPLETE,aph(6)-Id=COMPLETE,bleO=COMPLETE,fosA7.3=COMPLETE,mdsA=COMPLETE,mdsB=COMPLETE,sul2=COMPLETE,tet(A)=COMPLETE	arsD=HMM,asr=HMM,golS=COMPLETE,golT=COMPLETE,silA=COMPLETE,silB=COMPLETE,silC=COMPLETE,silE=COMPLETE,silF=COMPLETE,silP=COMPLETE,silR=COMPLETE,silS=COMPLETE	SRR1544298	Derby
MOD1-Sal_902	M10012240001A,"MOD1-Sal_902","SRS682305"	USA	turkey	3.12.8	food	ground turkey	environmental/other	USA		SAMN02645788	2010-06-07	aac(3)-VIa=COMPLETE,aadA1=COMPLETE,fosA7.3=COMPLETE,mdsA=COMPLETE,mdsB=COMPLETE,sul1=COMPLETE,tet(A)=COMPLETE	arsC=HMM,arsD=HMM,asr=HMM,golS=COMPLETE,golT=COMPLETE,pcoA=COMPLETE,pcoB=COMPLETE,pcoC=COMPLETE,pcoD=COMPLETE,pcoE=COMPLETE,pcoR=COMPLETE,pcoS=COMPLETE,qacEdelta1=COMPLETE,silA=COMPLETE,silB=COMPLETE,silC=COMPLETE,silE=COMPLETE,silF=COMPLETE,silP=COMPLETE,silR=COMPLETE,silS=COMPLETE	SRR1548400	Derby
MOD1-Sal_911	M10002368001A,"MOD1-Sal_911","SRS682304"	USA	chicken	3.11.26	food	chicken breast	environmental/other	USA		SAMN02645797	2009-10-19	mdsA=COMPLETE,mdsB=COMPLETE	arsD=HMM,asr=HMM,golS=COMPLETE,golT=COMPLETE,pcoA=COMPLETE,pcoB=COMPLETE,pcoC=COMPLETE,pcoD=COMPLETE,pcoR=COMPLETE,pcoS=COMPLETE,silA=COMPLETE,silB=COMPLETE,silC=COMPLETE,silE=COMPLETE,silF=COMPLETE,silP=COMPLETE,silR=COMPLETE,silS=COMPLETE	SRR1548401	Kentucky
MOD1-Sal_912	M10025497001A,"MOD1-Sal_912","SRS682306"	USA	chicken	3.11.26	food	chicken breast	environmental/other	USA		SAMN02645798	2010-11-08	aph(3'')-Ib=COMPLETE,aph(6)-Id=COMPLETE,mdsA=COMPLETE,mdsB=COMPLETE,tet(B)=COMPLETE	arsD=HMM,asr=HMM,golS=COMPLETE,golT=COMPLETE,pcoA=COMPLETE,pcoB=COMPLETE,pcoC=COMPLETE,pcoD=COMPLETE,pcoR=COMPLETE,pcoS=COMPLETE,silA=COMPLETE,silB=COMPLETE,silC=COMPLETE,silE=COMPLETE,silF=COMPLETE,silP=COMPLETE,silR=COMPLETE,silS=COMPLETE	SRR1548402	Kentucky
MOD1-Sal_913	M12019264001A,"MOD1-Sal_913","SRS682314"	USA	pork	3.11.26	food	pork chop	environmental/other	USA		SAMN02645799	2012-10-01	aph(3'')-Ib=COMPLETE,aph(6)-Id=COMPLETE,mdsA=COMPLETE,mdsB=PARTIAL_END_OF_CONTIG	arsD=HMM,asr=HMM,golS=COMPLETE,golT=COMPLETE,pcoA=COMPLETE,pcoB=COMPLETE,pcoC=COMPLETE,pcoD=COMPLETE,pcoE=COMPLETE,pcoR=COMPLETE,pcoS=COMPLETE,silA=COMPLETE,silB=COMPLETE,silC=COMPLETE,silE=COMPLETE,silF=COMPLETE,silP=COMPLETE,silR=COMPLETE,silS=COMPLETE,terD=COMPLETE,terW=COMPLETE,terZ=COMPLETE	SRR1548411	Kentucky
MOD1-Sal_920	M10002362001A,"MOD1-Sal_920","SRS682307"	USA	beef	3.11.26	food	ground beef	environmental/other	USA		SAMN02645806	2009-09-22	mcr-9.1=COMPLETE,mdsA=MISTRANSLATION,mdsB=COMPLETE,tet(B)=COMPLETE	asr=HMM,golS=COMPLETE,golT=COMPLETE,pcoS=PARTIAL_END_OF_CONTIG,terD=COMPLETE,terW=COMPLETE,terZ=COMPLETE	SRR1548403	Saintpaul
MOD1-Sal_922	M10002370001A,"MOD1-Sal_922","SRS682315"	USA	turkey	3.11.26	food	ground turkey	environmental/other	USA		SAMN02645808	2009-12-15	aph(3'')-Ib=PARTIAL,aph(3'')-Ib=PARTIAL_END_OF_CONTIG,mdsA=COMPLETE,mdsB=COMPLETE,sul2=COMPLETE,tet(A)=COMPLETE	asr=HMM,golS=COMPLETE,golT=COMPLETE,pcoA=COMPLETE,pcoB=COMPLETE,pcoC=COMPLETE,pcoD=COMPLETE,pcoE=COMPLETE,pcoR=COMPLETE,pcoS=COMPLETE,silA=COMPLETE,silB=COMPLETE,silC=COMPLETE,silE=COMPLETE,silF=COMPLETE,silP=COMPLETE,silR=COMPLETE,silS=COMPLETE	SRR1548412	Schwarzengrund
MOD1-Sal_924	M13001551001A,"MOD1-Sal_924","SRS682308"	USA	chicken	3.11.26	food	chicken breast	environmental/other	USA		SAMN02645810	2013-01-22	mdsA=COMPLETE,mdsB=COMPLETE	arsC=HMM,asr=HMM,golS=COMPLETE,golT=COMPLETE,pcoA=COMPLETE,pcoB=COMPLETE,pcoC=COMPLETE,pcoD=COMPLETE,pcoE=COMPLETE,pcoR=COMPLETE,pcoS=COMPLETE,silA=COMPLETE,silB=COMPLETE,silC=COMPLETE,silE=COMPLETE,silF=COMPLETE,silP=COMPLETE,silR=COMPLETE,silS=COMPLETE	SRR1548404	Schwarzengrund
MOD1_Sal_880	M11007355001A,"MOD1_Sal_880","SRS682303"	USA	clinical/research| human	3.11.26	human	stool	clinical	USA	Homo sapiens	SAMN02645766	2011-03-09	mdsA=COMPLETE,mdsB=COMPLETE	arsA=COMPLETE,arsB=COMPLETE,arsC=COMPLETE,arsD=COMPLETE,arsD=HMM,arsR=COMPLETE,asr=HMM,golS=COMPLETE,golT=COMPLETE,pcoA=COMPLETE,pcoC=COMPLETE,pcoD=COMPLETE,pcoR=COMPLETE,pcoS=COMPLETE,silA=COMPLETE,silB=COMPLETE,silC=COMPLETE,silE=COMPLETE,silF=COMPLETE,silP=COMPLETE,silR=COMPLETE,silS=COMPLETE	SRR1548398	Soerenga
MOD1-Sal_898	M11014429001A,"MOD1-Sal_898","SRS682342"	USA	chicken	3.11.26	food	chicken breast	environmental/other	USA		SAMN02645784	2011-06-02	mdsA=COMPLETE,mdsB=COMPLETE	arsC=HMM,arsD=HMM,asr=HMM,golS=COMPLETE,golT=COMPLETE,pcoA=COMPLETE,pcoB=COMPLETE,pcoC=COMPLETE,pcoD=COMPLETE,pcoE=COMPLETE,pcoR=COMPLETE,pcoS=COMPLETE,silA=COMPLETE,silB=COMPLETE,silC=COMPLETE,silE=COMPLETE,silF=COMPLETE,silP=COMPLETE,silR=COMPLETE,silS=COMPLETE	SRR1548440	Anatum
MOD1-Sal_907	M10002356001A,"MOD1-Sal_907","SRS682367"	USA	turkey	3.11.26	food	ground turkey	environmental/other	USA		SAMN02645793	2009-08-18	aac(3)-IId=COMPLETE,aadA1=COMPLETE,aph(3')-IIa=COMPLETE,aph(6)-Ic=COMPLETE,aph(6)-Id=COMPLETE,blaTEM-1=COMPLETE,ble=COMPLETE,fosA7=COMPLETE,mdsA=COMPLETE,mdsB=COMPLETE,tet(A)=COMPLETE,tet(B)=COMPLETE	arsR=COMPLETE,asr=HMM,golS=COMPLETE,golT=COMPLETE,pcoA=COMPLETE,pcoB=COMPLETE,pcoC=COMPLETE,pcoD=COMPLETE,pcoE=COMPLETE,pcoR=COMPLETE,pcoS=COMPLETE,silA=COMPLETE,silB=COMPLETE,silC=COMPLETE,silE=COMPLETE,silF=COMPLETE,silP=COMPLETE,silR=COMPLETE,silS=COMPLETE,terD=COMPLETE,terW=COMPLETE,terZ=COMPLETE	SRR1548463	Heidelberg
MOD1-Sal_908	M11004984001A,"MOD1-Sal_908","SRS682368"	USA	turkey	3.11.26	food	ground turkey	environmental/other	USA		SAMN02645794	2011-02-17	aac(3)-IId=COMPLETE,aac(3)-VIa=COMPLETE,aadA1=COMPLETE,blaTEM-1=COMPLETE,fosA7=COMPLETE,grdA=COMPLETE,mcr-9.1=COMPLETE,mdsA=COMPLETE,mdsB=COMPLETE,sul1=COMPLETE,tet(A)=COMPLETE	arsC=COMPLETE,arsR=COMPLETE,asr=HMM,golS=COMPLETE,golT=COMPLETE,pcoS=COMPLETE,qacEdelta1=COMPLETE,terD=COMPLETE,terW=COMPLETE,terZ=COMPLETE	SRR1548464	Heidelberg
MOD1-Sal_918	M10002360001A,"MOD1-Sal_918","SRS682344"	USA	turkey	3.11.26	food	ground turkey	environmental/other	USA		SAMN02645804	2009-09-22	mcr-9.1=COMPLETE,mdsA=MISTRANSLATION,mdsB=COMPLETE,tet(B)=COMPLETE	asr=HMM,golS=COMPLETE,golT=COMPLETE,pcoS=PARTIAL_END_OF_CONTIG,terD=COMPLETE,terW=COMPLETE,terZ=COMPLETE	SRR1548436	Saintpaul
MOD1-Sal_919	M10002361001A,"MOD1-Sal_919","SRS682333"	USA	turkey	3.11.26	food	ground turkey	environmental/other	USA		SAMN02645805	2009-09-29	mcr-9.1=COMPLETE,mdsA=MISTRANSLATION,mdsB=COMPLETE,tet(B)=COMPLETE	asr=HMM,golS=COMPLETE,golT=COMPLETE,pcoS=PARTIAL_END_OF_CONTIG,terD=COMPLETE,terW=COMPLETE,terZ=COMPLETE	SRR1548429	Saintpaul
MOD1-Sal_923	M12019267001A,"MOD1-Sal_923","SRS682363"	USA	turkey	3.11.26	food	ground turkey	environmental/other	USA		SAMN02645809	2012-10-01	aph(3')-Ia=COMPLETE,blaCMY-2=COMPLETE,mdsA=COMPLETE,mdsB=COMPLETE	arsC=HMM,asr=HMM,golS=COMPLETE,golT=COMPLETE,pcoA=COMPLETE,pcoB=COMPLETE,pcoC=COMPLETE,pcoD=COMPLETE,pcoE=COMPLETE,pcoR=COMPLETE,pcoS=COMPLETE,silA=COMPLETE,silB=COMPLETE,silC=COMPLETE,silE=COMPLETE,silF=COMPLETE,silP=COMPLETE,silR=COMPLETE,silS=COMPLETE	SRR1548459	Schwarzengrund
MOD1-Sal_925	M10004563001A,"MOD1-Sal_925","SRS682364"	USA	chicken	3.11.26	food	chicken breast	environmental/other	USA		SAMN02645811	2010-03-01	mdsA=COMPLETE,mdsB=COMPLETE	arsD=HMM,asr=HMM,golS=COMPLETE,golT=COMPLETE,pcoA=COMPLETE,pcoB=COMPLETE,pcoC=COMPLETE,pcoD=COMPLETE,pcoE=COMPLETE,pcoR=COMPLETE,pcoS=COMPLETE,silA=COMPLETE,silB=COMPLETE,silC=COMPLETE,silE=COMPLETE,silF=COMPLETE,silP=COMPLETE,silR=COMPLETE,silS=COMPLETE	SRR1548460	Senftenberg
MOD1-Sal_928	M10008744001A,"MOD1-Sal_928","SRS682369"	USA	turkey	3.11.26	food	ground turkey	environmental/other	USA		SAMN02645814	2010-04-19	dfrI=COMPLETE,lnu(G)=COMPLETE,mdsA=COMPLETE,mdsB=COMPLETE,tet(C)=COMPLETE	arsC=HMM,arsD=HMM,asr=HMM,golS=COMPLETE,golT=COMPLETE,pcoA=COMPLETE,pcoB=COMPLETE,pcoC=COMPLETE,pcoD=COMPLETE,pcoE=COMPLETE,pcoR=COMPLETE,pcoS=COMPLETE,silA=COMPLETE,silB=COMPLETE,silC=COMPLETE,silE=COMPLETE,silF=COMPLETE,silP=COMPLETE,silR=COMPLETE,silS=COMPLETE	SRR1548466	Worthington
MOD1_SALC_71	MOD1_SALC_71,"NY6F1 rv-1","SRS682360"	USA	herbs	3.11.26	food	cilantro	environmental/other	USA		SAMN01907436	2011-12-21	mdsA=COMPLETE,mdsB=COMPLETE	arsD=HMM,asr=HMM,golS=COMPLETE,golT=COMPLETE,pcoA=COMPLETE,pcoB=COMPLETE,pcoC=COMPLETE,pcoD=COMPLETE,pcoE=COMPLETE,pcoR=COMPLETE,pcoS=COMPLETE,silA=COMPLETE,silB=COMPLETE,silC=COMPLETE,silE=COMPLETE,silF=COMPLETE,silP=COMPLETE,silR=COMPLETE,silS=COMPLETE	SRR1548456	Tennessee
CFSAN022579	CFSAN022579,"SRS686476"	USA	veterinary clinical/research| other animal	3.11.26	animal	feces equine	environmental/other	USA	Equus sp.	SAMN02902819	2007-01-09	mdsA=COMPLETE,mdsB=COMPLETE,tet(C)=COMPLETE	arsD=HMM,asr=HMM,golS=COMPLETE,golT=COMPLETE,pcoA=COMPLETE,pcoB=COMPLETE,pcoC=COMPLETE,pcoD=COMPLETE,pcoE=COMPLETE,pcoR=COMPLETE,pcoS=COMPLETE,silA=COMPLETE,silB=COMPLETE,silC=COMPLETE,silE=COMPLETE,silF=COMPLETE,silP=COMPLETE,silR=COMPLETE,silS=COMPLETE	SRR1553724	Lille
MDH-2014-00430	MDH-2014-00430,"SRS686479"	USA	veterinary clinical/research| pig	3.11.26	animal	porcine tissue	environmental/other			SAMN02699596	2003-03-21	aadA2=COMPLETE,dfrA12=COMPLETE,mdsA=COMPLETE,mdsB=COMPLETE,sul1=COMPLETE,tet(A)=COMPLETE	arsD=HMM,asr=HMM,golS=COMPLETE,golT=COMPLETE,pcoA=COMPLETE,pcoC=COMPLETE,pcoD=COMPLETE,pcoE=COMPLETE,pcoR=COMPLETE,pcoS=COMPLETE,qacEdelta1=COMPLETE,silA=COMPLETE,silB=COMPLETE,silC=COMPLETE,silE=COMPLETE,silF=COMPLETE,silP=COMPLETE,silR=COMPLETE,silS=COMPLETE	SRR1553727	Mbandaka
WAPHL_SAL-A00491	CVM N1528,"SRS686524","WAPHL_SAL-A00491"	USA	turkey	3.11.26	food	ground turkey	environmental/other			SAMN02782543	2004	mcr-9.1=COMPLETE,mdsA=MISTRANSLATION,mdsB=COMPLETE,tet(B)=COMPLETE	asr=HMM,golS=COMPLETE,golT=COMPLETE,pcoS=PARTIAL_END_OF_CONTIG,terD=COMPLETE,terW=COMPLETE,terZ=COMPLETE	SRR1553781	Saintpaul
WAPHL_SAL-A00492	CVM N1529,"SRS686586","WAPHL_SAL-A00492"	USA	turkey	3.11.26	food	ground turkey	environmental/other			SAMN02782544	2004	aac(3)-VIa=COMPLETE,aadA1=COMPLETE,aph(3'')-Ib=COMPLETE,aph(3')-IIa=COMPLETE,aph(6)-Ic=COMPLETE,aph(6)-Id=COMPLETE,ble=COMPLETE,fosA7=COMPLETE,mdsA=COMPLETE,mdsB=COMPLETE,sul1=COMPLETE,tet(B)=COMPLETE	arsR=COMPLETE,asr=HMM,golS=COMPLETE,golT=COMPLETE,pcoA=COMPLETE,pcoB=COMPLETE,pcoC=COMPLETE,pcoD=COMPLETE,pcoE=COMPLETE,pcoR=COMPLETE,pcoS=COMPLETE,qacEdelta1=COMPLETE,silA=COMPLETE,silB=COMPLETE,silC=COMPLETE,silE=COMPLETE,silF=COMPLETE,silP=COMPLETE,silR=COMPLETE,silS=COMPLETE,terD=COMPLETE,terW=COMPLETE,terZ=COMPLETE	SRR1553846	Heidelberg
WAPHL_SAL-A00493	CVM N1530,"SRS686513","WAPHL_SAL-A00493"	USA	turkey	3.11.26	food	ground turkey	environmental/other			SAMN02782545	2004	aac(3)-VIa=COMPLETE,aadA1=COMPLETE,aph(3'')-Ib=COMPLETE,aph(3')-IIa=COMPLETE,aph(6)-Ic=COMPLETE,aph(6)-Id=COMPLETE,ble=COMPLETE,fosA7=COMPLETE,mdsA=COMPLETE,mdsB=COMPLETE,sul1=COMPLETE,tet(B)=COMPLETE	arsR=COMPLETE,asr=HMM,golS=COMPLETE,golT=COMPLETE,pcoA=COMPLETE,pcoB=COMPLETE,pcoC=COMPLETE,pcoD=COMPLETE,pcoE=COMPLETE,pcoR=COMPLETE,pcoS=COMPLETE,qacEdelta1=COMPLETE,silA=COMPLETE,silB=COMPLETE,silC=COMPLETE,silE=COMPLETE,silF=COMPLETE,silP=COMPLETE,silR=COMPLETE,silS=COMPLETE,terD=COMPLETE,terW=COMPLETE,terZ=COMPLETE	SRR1553769	Heidelberg
WAPHL_SAL-A00494	CVM N1531,"SRS686532","WAPHL_SAL-A00494"	USA	turkey	3.11.26	food	ground turkey	environmental/other			SAMN02782546	2004	mcr-9.1=COMPLETE,mdsA=MISTRANSLATION,mdsB=COMPLETE,tet(B)=COMPLETE	asr=HMM,golS=COMPLETE,golT=COMPLETE,pcoS=PARTIAL_END_OF_CONTIG,terD=COMPLETE,terW=COMPLETE,terZ=COMPLETE	SRR1553789	Saintpaul
WAPHL_SAL-A00495	CVM N1532,"SRS686497","WAPHL_SAL-A00495"	USA	turkey	3.11.26	food	ground turkey	environmental/other			SAMN02782547	2004	mcr-9.1=COMPLETE,mdsA=COMPLETE,mdsB=COMPLETE,tet(C)=COMPLETE	arsC=HMM,asr=HMM,golS=COMPLETE,golT=COMPLETE,merA=HMM,merC=HMM,merD=COMPLETE,merE=COMPLETE,merP=COMPLETE,merR=COMPLETE,merT=COMPLETE,pcoA=COMPLETE,pcoB=COMPLETE,pcoC=COMPLETE,pcoD=COMPLETE,pcoE=COMPLETE,pcoR=COMPLETE,pcoS=COMPLETE,pcoS=PARTIAL,silA=COMPLETE,silB=COMPLETE,silC=COMPLETE,silE=COMPLETE,silF=COMPLETE,silP=COMPLETE,silR=COMPLETE,silS=COMPLETE,terD=COMPLETE,terW=COMPLETE,terZ=COMPLETE	SRR1553749	Schwarzengrund
WAPHL_SAL-A00499	CVM N1537,"SRS686519","WAPHL_SAL-A00499"	USA	turkey	3.11.26	food	ground turkey	environmental/other			SAMN02782551	2004	mcr-9.1=COMPLETE,mdsA=MISTRANSLATION,mdsB=COMPLETE,tet(B)=COMPLETE	asr=HMM,golS=COMPLETE,golT=COMPLETE,pcoS=PARTIAL_END_OF_CONTIG,terD=COMPLETE,terW=COMPLETE,terZ=COMPLETE	SRR1553777	Saintpaul
WAPHL_SAL-A00501	CVM N1539,"SRS686584","WAPHL_SAL-A00501"	USA	turkey	3.11.26	food	ground turkey	environmental/other			SAMN02782553	2004	fosA7.3=COMPLETE,mdsA=COMPLETE,mdsB=COMPLETE,tet(A)=COMPLETE	arsC=HMM,arsD=HMM,asr=HMM,golS=COMPLETE,golT=COMPLETE,pcoA=COMPLETE,pcoB=COMPLETE,pcoC=COMPLETE,pcoD=COMPLETE,pcoE=COMPLETE,pcoR=COMPLETE,pcoS=COMPLETE,silA=COMPLETE,silB=COMPLETE,silC=COMPLETE,silE=COMPLETE,silF=COMPLETE,silP=COMPLETE,silR=COMPLETE,silS=COMPLETE	SRR1553843	Derby
WAPHL_SAL-A00504	CVM N1542,"SRS686631","WAPHL_SAL-A00504"	USA	turkey	3.11.26	food	ground turkey	environmental/other			SAMN02782556	2004	aac(3)-VIa=COMPLETE,aac(6')-Ib4=COMPLETE,aadA1=COMPLETE,mdsA=COMPLETE,mdsB=COMPLETE	arsD=HMM,asr=HMM,clpK=COMPLETE,golS=COMPLETE,golT=COMPLETE,hdeD-GI=COMPLETE,hsp20=COMPLETE,kefB-GI=COMPLETE,merA=HMM,merC=COMPLETE,merD=HMM,merE=HMM,merP=COMPLETE,merR=COMPLETE,merT=COMPLETE,pcoA=COMPLETE,pcoB=COMPLETE,pcoC=COMPLETE,pcoD=COMPLETE,pcoE=COMPLETE,pcoR=COMPLETE,pcoS=COMPLETE,psi-GI=COMPLETE,shsP=COMPLETE,silA=COMPLETE,silB=COMPLETE,silC=COMPLETE,silE=COMPLETE,silF=COMPLETE,silP=COMPL…	SRR1553905	Montevideo
FDN0200	FDN0200,"SRS686554"	USA	environmental	3.11.26	environmental	environmental swab	environmental/other	USA		SAMN02678714	2009-06-09	mdsA=COMPLETE,mdsB=COMPLETE,tet(B)=COMPLETE	arsD=HMM,asr=HMM,golS=COMPLETE,golT=COMPLETE,pcoA=COMPLETE,pcoB=COMPLETE,pcoC=COMPLETE,pcoD=COMPLETE,pcoE=COMPLETE,pcoR=COMPLETE,pcoS=COMPLETE,silA=COMPLETE,silB=COMPLETE,silC=COMPLETE,silE=COMPLETE,silF=COMPLETE,silP=COMPLETE,silR=COMPLETE,silS=COMPLETE,terD=COMPLETE,terW=COMPLETE,terZ=COMPLETE	SRR1553811	Montevideo
CFSAN022566	CFSAN022566,"SRS686578"	USA	animal feed	3.11.26	environmental	bovine wheat feed	environmental/other	USA		SAMN02902806	2007-01-09	fosA7=PARTIAL,mcr-9.1=COMPLETE,mdsA=COMPLETE,mdsB=COMPLETE	arsD=HMM,asr=HMM,golS=COMPLETE,golT=COMPLETE,merA=HMM,merC=HMM,merD=COMPLETE,merE=COMPLETE,merP=COMPLETE,merR=COMPLETE,merT=COMPLETE,pcoS=COMPLETE,silA=COMPLETE,silB=COMPLETE,silC=COMPLETE,silE=COMPLETE,silF=COMPLETE,silP=COMPLETE,silR=COMPLETE,silS=COMPLETE,terD=COMPLETE,terW=COMPLETE,terZ=COMPLETE	SRR1553837	Montevideo
CFSAN022581	CFSAN022581,"SRS686526"	USA	veterinary clinical/research| other animal	3.11.26	animal	feces equine	environmental/other	USA	Equus sp.	SAMN02902821	2007-01-09	mdsA=COMPLETE,mdsB=COMPLETE,tet(C)=COMPLETE	arsD=HMM,asr=HMM,golS=COMPLETE,golT=COMPLETE,pcoA=COMPLETE,pcoB=COMPLETE,pcoC=COMPLETE,pcoD=COMPLETE,pcoE=COMPLETE,pcoR=COMPLETE,pcoS=COMPLETE,silA=COMPLETE,silB=COMPLETE,silC=COMPLETE,silE=COMPLETE,silF=COMPLETE,silP=COMPLETE,silR=COMPLETE,silS=COMPLETE	SRR1553783	Lille
MDH-2014-00427	MDH-2014-00427,"SRS686551"	USA	veterinary clinical/research| pig	3.11.26	animal	porcine lung	environmental/other			SAMN02699593	2003-03-19	acrB_R717L=POINT,aph(3'')-Ib=PARTIAL,aph(3'')-Ib=PARTIAL_END_OF_CONTIG,aph(6)-Id=COMPLETE,blaTEM-1=COMPLETE,dfrA14=COMPLETE,mdsA=COMPLETE,mdsB=COMPLETE,sul2=COMPLETE,tet(B)=COMPLETE	asr=HMM,golS=COMPLETE,golT=COMPLETE,pcoA=COMPLETE,pcoB=COMPLETE,pcoC=COMPLETE,pcoD=COMPLETE,pcoE=COMPLETE,pcoR=COMPLETE,pcoS=COMPLETE,silA=COMPLETE,silB=COMPLETE,silC=COMPLETE,silE=COMPLETE,silF=COMPLETE,silP=COMPLETE,silR=COMPLETE,silS=COMPLETE,terD=COMPLETE,terW=COMPLETE,terZ=COMPLETE	SRR1553808	Typhimurium
MDH-2014-00431	MDH-2014-00431,"SRS686515"	USA	veterinary clinical/research| pig	3.11.26	animal	porcine lung	environmental/other			SAMN02699597	2003-03-27	fosA7.3=COMPLETE,mdsA=COMPLETE,mdsB=COMPLETE	arsD=HMM,asr=HMM,golS=COMPLETE,golT=COMPLETE,pcoA=COMPLETE,pcoB=COMPLETE,pcoC=COMPLETE,pcoD=COMPLETE,pcoE=COMPLETE,pcoR=COMPLETE,pcoS=COMPLETE,silA=COMPLETE,silB=COMPLETE,silC=COMPLETE,silE=COMPLETE,silF=COMPLETE,silP=COMPLETE,silR=COMPLETE,silS=COMPLETE	SRR1553770	Derby
VA-WGS-00263	SRS687596,"VA-WGS-00263"	USA	beef	3.11.26	food	raw ground beef	environmental/other	Not Provided		SAMN02767982	2012-10-11	mdsA=COMPLETE,mdsB=COMPLETE	asr=HMM,golS=COMPLETE,golT=COMPLETE,pcoA=COMPLETE,pcoB=COMPLETE,pcoC=COMPLETE,pcoD=COMPLETE,pcoE=COMPLETE,pcoR=COMPLETE,pcoS=COMPLETE,silA=COMPLETE,silB=COMPLETE,silC=COMPLETE,silE=COMPLETE,silF=COMPLETE,silP=COMPLETE,silR=COMPLETE,silS=COMPLETE	SRR1555366	Cerro
WAPHL_SAL-A00508	CVM N1547,"SRS688132","WAPHL_SAL-A00508"	USA	turkey	3.11.26	food	ground turkey	environmental/other			SAMN02782560	2004	mdsA=COMPLETE,mdsB=COMPLETE	arsD=HMM,asr=HMM,golS=COMPLETE,golT=COMPLETE,pcoA=COMPLETE,pcoB=COMPLETE,pcoC=COMPLETE,pcoD=COMPLETE,pcoE=COMPLETE,pcoR=COMPLETE,pcoS=COMPLETE,silA=COMPLETE,silB=COMPLETE,silC=COMPLETE,silE=COMPLETE,silF=COMPLETE,silP=COMPLETE,silR=COMPLETE,silS=COMPLETE	SRR1556115	Senftenberg
WAPHL_SAL-A00511	CVM N1550,"SRS688112","WAPHL_SAL-A00511"	USA	turkey	3.11.26	food	ground turkey	environmental/other			SAMN02782563	2004	aph(3'')-Ib=COMPLETE,aph(3')-IIa=COMPLETE,aph(6)-Ic=COMPLETE,aph(6)-Id=COMPLETE,ble=COMPLETE,fosA7=COMPLETE,mdsA=COMPLETE,mdsB=COMPLETE,tet(B)=COMPLETE	arsR=COMPLETE,asr=HMM,golS=COMPLETE,golT=COMPLETE,pcoA=COMPLETE,pcoB=COMPLETE,pcoC=COMPLETE,pcoD=COMPLETE,pcoE=COMPLETE,pcoR=COMPLETE,pcoS=COMPLETE,silA=COMPLETE,silB=COMPLETE,silC=COMPLETE,silE=COMPLETE,silF=COMPLETE,silP=COMPLETE,silR=COMPLETE,silS=COMPLETE,terD=COMPLETE,terW=COMPLETE,terZ=COMPLETE	SRR1556088	Heidelberg
WAPHL_SAL-A00512	CVM N1551,"SRS688117","WAPHL_SAL-A00512"	USA	turkey	3.11.26	food	ground turkey	environmental/other			SAMN02782564	2004	aac(3)-VIa=COMPLETE,aadA1=COMPLETE,aph(3'')-Ib=COMPLETE,aph(3')-IIa=COMPLETE,aph(6)-Ic=COMPLETE,aph(6)-Id=COMPLETE,blaTEM-1=COMPLETE,ble=COMPLETE,fosA7=COMPLETE,mdsA=COMPLETE,mdsB=COMPLETE,sul1=COMPLETE,tet(B)=COMPLETE	arsR=COMPLETE,asr=HMM,golS=COMPLETE,golT=COMPLETE,merA=HMM,merC=COMPLETE,merD=HMM,merE=HMM,merP=COMPLETE,merR=COMPLETE,merT=COMPLETE,pcoA=COMPLETE,pcoB=COMPLETE,pcoC=COMPLETE,pcoD=COMPLETE,pcoE=COMPLETE,pcoR=COMPLETE,pcoS=COMPLETE,qacEdelta1=COMPLETE,silA=COMPLETE,silB=COMPLETE,silC=COMPLETE,silE=COMPLETE,silF=COMPLETE,silP=COMPLETE,silR=COMPLETE,silS=COMPLETE,terD=COMPLETE,terW=COMPLETE,terZ=COM…	SRR1556095	Heidelberg
WAPHL_SAL-A00520	CVM N1559,"SRS688102","WAPHL_SAL-A00520"	USA	turkey	3.11.26	food	ground turkey	environmental/other			SAMN02782572	2004	mdsA=COMPLETE,mdsB=COMPLETE,tet(B)=COMPLETE	arsA=COMPLETE,arsB=COMPLETE,arsC=COMPLETE,arsD=COMPLETE,arsD=HMM,asr=HMM,golS=COMPLETE,golT=COMPLETE,pcoA=COMPLETE,pcoC=COMPLETE,pcoD=COMPLETE,pcoR=COMPLETE,pcoS=COMPLETE,silA=COMPLETE,silB=COMPLETE,silC=COMPLETE,silE=COMPLETE,silF=COMPLETE,silP=COMPLETE,silR=COMPLETE,silS=COMPLETE,terD=COMPLETE,terW=COMPLETE,terZ=COMPLETE	SRR1556078	I 4:d:-
MDH-2014-00437	MDH-2014-00437,"SRS688089"	USA	veterinary clinical/research| pig	3.11.26	animal	porcine tissue	environmental/other			SAMN02699603	2003-03-28	aadA1=COMPLETE,aadA2=COMPLETE,ant(2'')-Ia=COMPLETE,aph(3'')-Ib=COMPLETE,aph(3')-IIa=COMPLETE,aph(3')-Ia=COMPLETE,aph(6)-Ic=COMPLETE,aph(6)-Id=COMPLETE,blaCMY-2=COMPLETE,blaTEM-1=COMPLETE,ble=COMPLETE,cmlA1=COMPLETE,cmlA5=COMPLETE,dfrA12=COMPLETE,floR=COMPLETE,fosA7=PARTIAL,fosA7=PARTIAL_END_OF_CONTIG,mdsA=COMPLETE,mdsB=COMPLETE,mph(A)=COMPLETE,sul1=COMPLETE,sul1=PARTIAL_END_OF_CONTIG,sul2=COMPLET…	arsR=COMPLETE,asr=HMM,golS=COMPLETE,golT=COMPLETE,merA=COMPLETE,merB=COMPLETE,merD=COMPLETE,merD=HMM,merE=COMPLETE,merE=HMM,merP=COMPLETE,merR=COMPLETE,merT=COMPLETE,pcoA=COMPLETE,pcoB=COMPLETE,pcoC=COMPLETE,pcoD=COMPLETE,pcoE=COMPLETE,pcoR=COMPLETE,pcoS=COMPLETE,qacEdelta1=COMPLETE,qacL=COMPLETE,silA=COMPLETE,silB=COMPLETE,silC=COMPLETE,silE=COMPLETE,silF=COMPLETE,silP=COMPLETE,silR=COMPLETE,sil…	SRR1556061	Heidelberg
MDH-2014-00438	MDH-2014-00438,"SRS688127"	USA	veterinary clinical/research| pig	3.11.26	animal	porcine tissue	environmental/other			SAMN02699604	2003-03-28	blaCMY-2=COMPLETE,blaCMY=PARTIAL_END_OF_CONTIG,mdsA=COMPLETE,mdsB=COMPLETE,tet(C)=COMPLETE	arsC=HMM,arsD=HMM,asr=HMM,golS=COMPLETE,golT=COMPLETE,pcoA=COMPLETE,pcoB=COMPLETE,pcoC=COMPLETE,pcoD=COMPLETE,pcoE=COMPLETE,pcoR=COMPLETE,pcoS=COMPLETE,silA=COMPLETE,silB=COMPLETE,silC=COMPLETE,silE=COMPLETE,silF=COMPLETE,silP=COMPLETE,silR=COMPLETE,silS=COMPLETE	SRR1556108	Worthington
MDH-2014-00439	MDH-2014-00439,"SRS688125"	USA	veterinary clinical/research| pig	3.11.26	animal	porcine lung	environmental/other			SAMN02699605	2003-03-28	aadA2=COMPLETE,ant(2'')-Ia=COMPLETE,aph(3'')-Ib=COMPLETE,aph(3')-IIa=COMPLETE,aph(3')-Ia=COMPLETE,aph(6)-Ic=COMPLETE,aph(6)-Id=COMPLETE,blaCMY-2=COMPLETE,blaTEM-1=COMPLETE,ble=COMPLETE,cmlA5=COMPLETE,dfrA12=COMPLETE,floR=COMPLETE,fosA7=PARTIAL_END_OF_CONTIG,mdsA=COMPLETE,mdsB=COMPLETE,mph(A)=COMPLETE,sul1=COMPLETE,sul1=PARTIAL_END_OF_CONTIG,sul2=COMPLETE,tet(A)=COMPLETE,tet(B)=COMPLETE	arsR=COMPLETE,asr=HMM,golS=COMPLETE,golT=COMPLETE,merA=COMPLETE,merB=COMPLETE,merD=COMPLETE,merD=HMM,merE=COMPLETE,merP=COMPLETE,merR=COMPLETE,merT=COMPLETE,pcoA=COMPLETE,pcoB=COMPLETE,pcoC=COMPLETE,pcoD=COMPLETE,pcoE=COMPLETE,pcoR=COMPLETE,pcoS=COMPLETE,qacEdelta1=COMPLETE,silA=COMPLETE,silB=COMPLETE,silC=COMPLETE,silE=COMPLETE,silF=COMPLETE,silP=COMPLETE,silR=COMPLETE,silS=COMPLETE,terD=COMPLET…	SRR1556106	Heidelberg
MDH-2014-00440	MDH-2014-00440,"SRS688120"	USA	veterinary clinical/research| pig	3.11.26	animal	porcine tissue	environmental/other			SAMN02699606	2003-04-04	aph(3'')-Ib=COMPLETE,aph(3')-IIa=COMPLETE,aph(6)-Ic=COMPLETE,aph(6)-Ic=PARTIAL_END_OF_CONTIG,aph(6)-Id=COMPLETE,aph(6)-Id=PARTIAL,ble=COMPLETE,fosA7=COMPLETE,mdsA=COMPLETE,mdsB=COMPLETE,tet(B)=COMPLETE	arsR=COMPLETE,asr=HMM,golS=COMPLETE,golT=COMPLETE,pcoA=COMPLETE,pcoB=COMPLETE,pcoC=COMPLETE,pcoD=COMPLETE,pcoE=COMPLETE,pcoR=COMPLETE,pcoS=COMPLETE,silA=COMPLETE,silB=COMPLETE,silC=COMPLETE,silE=COMPLETE,silF=COMPLETE,silP=COMPLETE,silR=COMPLETE,silS=COMPLETE,terD=COMPLETE,terW=COMPLETE,terZ=COMPLETE	SRR1556099	Heidelberg
MDH-2014-00446	MDH-2014-00446,"SRS688103"	USA	veterinary clinical/research| pig	3.11.26	animal	porcine feces	environmental/other			SAMN02699612	2003-04-16	aadA1=COMPLETE,aph(3'')-Ib=COMPLETE,aph(6)-Id=COMPLETE,mdsA=COMPLETE,mdsB=COMPLETE,sul1=COMPLETE,tet(A)=COMPLETE	asr=HMM,golS=COMPLETE,golT=COMPLETE,merA=HMM,merD=COMPLETE,merE=COMPLETE,merF=COMPLETE,merP=PARTIAL,merR=COMPLETE,merT=COMPLETE,pcoA=COMPLETE,pcoB=COMPLETE,pcoC=COMPLETE,pcoD=COMPLETE,pcoE=COMPLETE,pcoR=COMPLETE,pcoS=COMPLETE,qacEdelta1=COMPLETE,silA=COMPLETE,silB=COMPLETE,silC=COMPLETE,silE=COMPLETE,silF=COMPLETE,silP=COMPLETE,silR=COMPLETE,silS=COMPLETE	SRR1556077	Typhimurium
MDH-2014-00447	MDH-2014-00447,"SRS688108"	USA	veterinary clinical/research| cow	3.11.26	animal	feces (Bos taurus)	environmental/other		Bos taurus	SAMN02699613	2003-04-17	aac(3)-IVa=COMPLETE,aadA15=COMPLETE,aadA1=PARTIAL_END_OF_CONTIG,aadA2=COMPLETE,ant(2'')-Ia=COMPLETE,aph(3'')-Ib=COMPLETE,aph(3'')-Ib=PARTIAL_END_OF_CONTIG,aph(3')-Ia=COMPLETE,aph(4)-Ia=COMPLETE,aph(6)-Id=COMPLETE,blaCMY-2=COMPLETE,cmlA6=COMPLETE,cmlA=COMPLETE,dfrA14=COMPLETE,floR=COMPLETE,mdsA=COMPLETE,mdsB=COMPLETE,sul1=COMPLETE,sul2=COMPLETE,tet(A)=COMPLETE,tet(B)=COMPLETE	asr=HMM,golS=COMPLETE,golT=COMPLETE,merA=COMPLETE,merB=COMPLETE,merD=COMPLETE,merE=COMPLETE,merP=COMPLETE,merR=COMPLETE,merT=COMPLETE,pcoA=COMPLETE,pcoB=COMPLETE,pcoC=COMPLETE,pcoD=COMPLETE,pcoE=COMPLETE,pcoR=COMPLETE,pcoS=COMPLETE,qacEdelta1=COMPLETE,silA=COMPLETE,silB=COMPLETE,silC=COMPLETE,silE=COMPLETE,silF=COMPLETE,silP=COMPLETE,silR=COMPLETE,silS=COMPLETE,terD=COMPLETE,terW=COMPLETE,terZ=CO…	SRR1556083	Uganda
AZ-TG74772	AZ-TG74772,"CVM N6329","SRS688643"	USA	turkey	3.11.26	food	ground turkey	environmental/other	USA		SAMN02894011	2005	aph(3'')-Ib=COMPLETE,aph(6)-Id=COMPLETE,blaCMY-2=COMPLETE,mdsA=COMPLETE,mdsB=COMPLETE,sul2=COMPLETE,tet(A)=COMPLETE	asr=HMM,golS=COMPLETE,golT=PARTIAL,merA=COMPLETE,merB=COMPLETE,merD=COMPLETE,merE=COMPLETE,merP=COMPLETE,merR=COMPLETE,merT=COMPLETE,pcoA=COMPLETE,pcoB=COMPLETE,pcoC=COMPLETE,pcoD=COMPLETE,pcoE=COMPLETE,pcoR=COMPLETE,pcoS=COMPLETE,silA=COMPLETE,silB=COMPLETE,silC=COMPLETE,silE=COMPLETE,silF=COMPLETE,silP=COMPLETE,silR=COMPLETE,silS=COMPLETE	SRR1556959	Bredeney
AZ-TG74816	AZ-TG74816,"CVM N6369","SRS688656"	USA	chicken	3.11.26	food	chicken breast	environmental/other	USA		SAMN02894123	2005	mdsA=COMPLETE,mdsB=COMPLETE	arsD=HMM,asr=HMM,golS=COMPLETE,golT=COMPLETE,pcoA=COMPLETE,pcoB=COMPLETE,pcoC=COMPLETE,pcoD=COMPLETE,pcoR=COMPLETE,pcoS=COMPLETE,silA=COMPLETE,silB=COMPLETE,silC=COMPLETE,silE=COMPLETE,silF=COMPLETE,silP=COMPLETE,silR=COMPLETE,silS=COMPLETE	SRR1556973	Kentucky
AZ-TG74692	AZ-TG74692,"CVM N6309","SRS688663"	USA	chicken	3.11.26	food	chicken breast	environmental/other	USA		SAMN02894118	2005	aph(3'')-Ib=COMPLETE,aph(6)-Id=COMPLETE,mdsA=COMPLETE,mdsB=COMPLETE,tet(B)=COMPLETE	arsD=HMM,asr=HMM,golS=COMPLETE,golT=COMPLETE,silA=COMPLETE,silB=COMPLETE,silC=COMPLETE,silE=COMPLETE,silF=COMPLETE,silR=COMPLETE,silS=COMPLETE	SRR1556980	Kentucky
AZ-TG74756	AZ-TG74756,"CVM N6325","SRS688690"	USA	chicken	3.11.26	food	chicken breast	environmental/other	USA		SAMN02894008	2005	mdsA=COMPLETE,mdsB=COMPLETE	arsC=HMM,asr=HMM,golS=COMPLETE,golT=PARTIAL,pcoA=COMPLETE,pcoB=COMPLETE,pcoC=COMPLETE,pcoD=COMPLETE,pcoE=COMPLETE,pcoR=COMPLETE,pcoS=COMPLETE,silA=COMPLETE,silB=COMPLETE,silC=COMPLETE,silE=COMPLETE,silF=COMPLETE,silP=COMPLETE,silR=COMPLETE,silS=COMPLETE	SRR1557007	Bredeney
MDH-2014-00456	MDH-2014-00456,"SRS688647"	USA	veterinary clinical/research| pig	3.11.26	animal	porcine feces	environmental/other			SAMN02699622	2003-05-07	mdsA=COMPLETE,mdsB=COMPLETE	arsC=HMM,arsD=HMM,asr=HMM,golS=COMPLETE,golT=COMPLETE,pcoA=COMPLETE,pcoB=COMPLETE,pcoC=COMPLETE,pcoD=COMPLETE,pcoE=COMPLETE,pcoR=COMPLETE,pcoS=COMPLETE,silA=COMPLETE,silB=COMPLETE,silC=COMPLETE,silE=COMPLETE,silF=COMPLETE,silP=COMPLETE,silR=COMPLETE,silS=COMPLETE	SRR1556963	Worthington
MDH-2014-00460	MDH-2014-00460,"SRS688670"	USA	veterinary clinical/research| pig	3.11.26	animal	porcine tissue	environmental/other			SAMN02699626	2003-05-16	aph(3'')-Ib=COMPLETE,aph(3')-IIa=COMPLETE,aph(6)-Ic=COMPLETE,aph(6)-Id=COMPLETE,ble=COMPLETE,fosA7=COMPLETE,mdsA=COMPLETE,mdsB=COMPLETE,tet(B)=COMPLETE	arsR=COMPLETE,asr=HMM,golS=COMPLETE,golT=COMPLETE,pcoA=COMPLETE,pcoB=PARTIAL_END_OF_CONTIG,pcoC=COMPLETE,pcoD=COMPLETE,pcoE=COMPLETE,pcoR=COMPLETE,pcoS=COMPLETE,silA=COMPLETE,silB=COMPLETE,silC=COMPLETE,silE=COMPLETE,silF=COMPLETE,silP=COMPLETE,silR=COMPLETE,silS=COMPLETE,terD=COMPLETE,terW=COMPLETE,terZ=COMPLETE	SRR1556987	Heidelberg
VA-WGS-00268	SRS688662,"VA-WGS-00268"	USA	beef	3.11.26	food	raw ground beef	environmental/other	Not Provided		SAMN02797531	2011-08-09	aadA1=COMPLETE,floR=COMPLETE,mdsA=COMPLETE,mdsB=COMPLETE,tet(A)=COMPLETE	arsC=HMM,asr=HMM,golS=COMPLETE,golT=COMPLETE,merA=HMM,merD=HMM,merE=HMM,pcoA=COMPLETE,pcoB=COMPLETE,pcoC=COMPLETE,pcoD=COMPLETE,pcoE=COMPLETE,pcoR=COMPLETE,pcoS=COMPLETE,silA=COMPLETE,silB=COMPLETE,silC=COMPLETE,silE=COMPLETE,silF=COMPLETE,silP=COMPLETE,silR=COMPLETE,silS=COMPLETE	SRR1556979	Ouakam
CFSAN023166	CFSAN023166,"SRS690215"	USA	veterinary clinical/research| companion animal	3.11.26	animal	canine feces	environmental/other	USA	canine	SAMN02952752	2007-01-09	mdsA=COMPLETE,mdsB=COMPLETE	arsD=HMM,asr=HMM,golS=COMPLETE,golT=COMPLETE,ncrA=COMPLETE,ncrB=COMPLETE,ncrC=COMPLETE,pcoA=COMPLETE,pcoB=COMPLETE,pcoC=COMPLETE,pcoD=COMPLETE,pcoE=COMPLETE,pcoR=COMPLETE,pcoS=COMPLETE,silA=COMPLETE,silB=COMPLETE,silC=COMPLETE,silE=COMPLETE,silF=COMPLETE,silP=COMPLETE,silR=COMPLETE,silS=COMPLETE	SRR1559018	Senftenberg
FNE0152	FNE0152,"SRS691514"	USA	fish	3.11.26	food	individually quick frozen pompano	environmental/other	China		SAMN02698320	2013-05-17	mdsA=COMPLETE,mdsB=COMPLETE	arsC=HMM,asr=HMM,golS=COMPLETE,golT=COMPLETE,pcoA=COMPLETE,pcoB=COMPLETE,pcoC=COMPLETE,pcoD=COMPLETE,pcoE=COMPLETE,pcoR=COMPLETE,pcoS=COMPLETE,silA=COMPLETE,silB=COMPLETE,silC=COMPLETE,silE=COMPLETE,silF=COMPLETE,silP=COMPLETE,silR=COMPLETE,silS=COMPLETE	SRR1560605	Liverpool
OSF023173	CFSAN023173,"OSF023173","SRS691485"	USA	veterinary clinical/research| cow	3.11.26	animal	feces bovine	environmental/other	USA	bovine	SAMN02952759	2007-01-09	mdsA=COMPLETE,mdsB=COMPLETE	arsD=HMM,asr=HMM,golS=COMPLETE,golT=COMPLETE,pcoA=COMPLETE,pcoB=COMPLETE,pcoC=COMPLETE,pcoD=COMPLETE,pcoE=COMPLETE,pcoR=COMPLETE,pcoS=COMPLETE,silA=COMPLETE,silB=COMPLETE,silC=COMPLETE,silE=COMPLETE,silF=COMPLETE,silP=COMPLETE,silR=COMPLETE,silS=COMPLETE	SRR1560576	Senftenberg
CFSAN023176	CFSAN023176,"SRS691496"	USA	veterinary clinical/research| cow	3.11.26	animal	feces bovine	environmental/other	USA	bovine	SAMN02952762	2007-01-09	mdsA=COMPLETE,mdsB=COMPLETE	arsB=PARTIAL_END_OF_CONTIG,arsC=COMPLETE,arsC=HMM,arsD=HMM,asr=HMM,golS=COMPLETE,golT=COMPLETE,merA=COMPLETE,merD=COMPLETE,merE=COMPLETE,merP=COMPLETE,merR=COMPLETE,merT=COMPLETE,ncrA=COMPLETE,ncrB=COMPLETE,ncrC=COMPLETE,ncrY=COMPLETE,pcoE=COMPLETE,terB=COMPLETE,terC=COMPLETE,terD=COMPLETE,terE=COMPLETE	SRR1560587	Ohio
CFSAN023183	CFSAN023183,"SRS691501"	USA	veterinary clinical/research| cow	3.11.26	animal	feces bovine	environmental/other	USA	bovine	SAMN02952769	2007-01-09	aph(3'')-Ib=COMPLETE,aph(6)-Id=COMPLETE,fosA7.8=COMPLETE,mdsA=COMPLETE,mdsB=COMPLETE,sul2=COMPLETE,tet(A)=COMPLETE	arsC=HMM,arsD=HMM,asr=HMM,golS=COMPLETE,golT=COMPLETE,pcoA=COMPLETE,pcoB=COMPLETE,pcoC=COMPLETE,pcoD=COMPLETE,pcoE=COMPLETE,pcoR=COMPLETE,pcoS=COMPLETE,silA=COMPLETE,silB=COMPLETE,silC=COMPLETE,silE=COMPLETE,silF=COMPLETE,silP=COMPLETE,silR=COMPLETE,silS=COMPLETE	SRR1560592	Alachua
FCC0215	FCC0215,"SRS692026"	USA	multi-ingredient	3.11.26	food	hot spicy fried indian snack	environmental/other	India		SAMN02678603	2008-09-10	mdsA=COMPLETE,mdsB=COMPLETE	arsD=HMM,asr=HMM,golS=COMPLETE,golT=COMPLETE,pcoA=COMPLETE,pcoB=COMPLETE,pcoC=COMPLETE,pcoD=COMPLETE,pcoE=COMPLETE,pcoR=COMPLETE,pcoS=COMPLETE,silA=COMPLETE,silB=COMPLETE,silC=COMPLETE,silE=COMPLETE,silF=COMPLETE,silP=COMPLETE,silR=COMPLETE,silS=COMPLETE	SRR1561177	Senftenberg
OSF023189	CFSAN023189,"OSF023189","SRS692511"	USA	veterinary clinical/research| cow	3.11.26	animal	feces bovine	environmental/other	USA	bovine	SAMN02952775	2007-01-09	mdsA=COMPLETE,mdsB=COMPLETE	arsD=HMM,asr=HMM,golS=COMPLETE,golT=COMPLETE,pcoA=COMPLETE,pcoB=COMPLETE,pcoC=COMPLETE,pcoD=COMPLETE,pcoE=COMPLETE,pcoR=COMPLETE,pcoS=COMPLETE,silA=COMPLETE,silB=COMPLETE,silC=COMPLETE,silE=COMPLETE,silF=COMPLETE,silP=COMPLETE,silR=COMPLETE,silS=COMPLETE	SRR1561692	Senftenberg
CFSAN023196	CFSAN023196,"SRS692527"	USA	animal feed	3.11.26	environmental	bovine feed fishmeal	environmental/other	USA		SAMN02952782	2007-01-09	mdsA=COMPLETE,mdsB=COMPLETE	arsD=HMM,asr=HMM,golS=COMPLETE,golT=COMPLETE,pcoA=COMPLETE,pcoB=COMPLETE,pcoC=COMPLETE,pcoD=COMPLETE,pcoE=COMPLETE,pcoR=COMPLETE,pcoS=COMPLETE,silA=COMPLETE,silB=COMPLETE,silC=COMPLETE,silE=COMPLETE,silF=COMPLETE,silP=COMPLETE,silR=COMPLETE,silS=COMPLETE	SRR1561708	Tennessee
CFSAN023198	CFSAN023198,"SRS692534"	USA	animal feed	3.11.26	environmental	bovine feed fishmeal	environmental/other	USA		SAMN02952784	2007-01-09	mdsA=COMPLETE,mdsB=COMPLETE	arsD=HMM,asr=HMM,golS=COMPLETE,golT=COMPLETE,pcoA=COMPLETE,pcoB=COMPLETE,pcoC=COMPLETE,pcoD=COMPLETE,pcoE=COMPLETE,pcoR=COMPLETE,pcoS=COMPLETE,silA=COMPLETE,silB=COMPLETE,silC=COMPLETE,silE=COMPLETE,silF=COMPLETE,silP=COMPLETE,silR=COMPLETE,silS=COMPLETE	SRR1561715	Senftenberg
CFSAN023200	CFSAN023200,"SRS692514"	USA	animal feed	3.11.26	environmental	feed fishmeal	environmental/other	USA		SAMN02952786	2007-01-09	mdsA=COMPLETE,mdsB=COMPLETE	arsD=HMM,asr=HMM,golS=COMPLETE,golT=COMPLETE,pcoA=COMPLETE,pcoB=COMPLETE,pcoC=COMPLETE,pcoD=COMPLETE,pcoE=COMPLETE,pcoR=COMPLETE,pcoS=COMPLETE,silA=COMPLETE,silB=COMPLETE,silC=COMPLETE,silE=COMPLETE,silF=COMPLETE,silP=COMPLETE,silR=COMPLETE,silS=COMPLETE	SRR1561695	Senftenberg
OSF023204	CFSAN023204,"OSF023204","SRS692521"	USA	veterinary clinical/research| cow	3.11.26	animal	feces bovine	environmental/other	USA	bovine	SAMN02952790	2007-01-09	mdsA=COMPLETE,mdsB=COMPLETE	arsD=HMM,asr=HMM,golS=COMPLETE,golT=COMPLETE,pcoA=COMPLETE,pcoB=COMPLETE,pcoC=COMPLETE,pcoD=COMPLETE,pcoE=COMPLETE,pcoR=COMPLETE,pcoS=COMPLETE,silA=COMPLETE,silB=COMPLETE,silC=COMPLETE,silE=COMPLETE,silF=COMPLETE,silP=COMPLETE,silR=COMPLETE,silS=COMPLETE	SRR1561702	Senftenberg
MDH-2014-00463	MDH-2014-00463,"SRS692505"	USA	veterinary clinical/research| pig	3.11.26	animal	porcine tissue	environmental/other			SAMN02699629	2003-05-23	aadA12=COMPLETE,aph(3'')-Ib=COMPLETE,aph(3')-Ia=COMPLETE,aph(6)-Id=COMPLETE,blaCMY-2=COMPLETE,blaTEM-1=COMPLETE,floR=COMPLETE,mdsA=COMPLETE,mdsB=COMPLETE,sul1=COMPLETE,sul2=COMPLETE,tet(A)=COMPLETE	asr=HMM,golS=COMPLETE,golT=COMPLETE,merA=COMPLETE,merB=COMPLETE,merC=COMPLETE,merD=HMM,merD=PARTIAL,merE=HMM,merP=COMPLETE,merR=COMPLETE,merT=COMPLETE,pcoA=COMPLETE,pcoB=COMPLETE,pcoC=COMPLETE,pcoD=COMPLETE,pcoE=COMPLETE,pcoR=COMPLETE,pcoS=COMPLETE,qacEdelta1=COMPLETE,silA=COMPLETE,silB=COMPLETE,silC=COMPLETE,silE=COMPLETE,silF=COMPLETE,silP=COMPLETE,silR=COMPLETE,silS=COMPLETE	SRR1561684	Typhimurium
MDH-2014-00465	MDH-2014-00465,"SRS692531"	USA	veterinary clinical/research| pig	3.11.26	animal	porcine tissue	environmental/other			SAMN02699631	2003-05-21	ant(2'')-Ia=COMPLETE,aph(3'')-Ib=COMPLETE,aph(3')-IIa=COMPLETE,aph(3')-Ia=COMPLETE,aph(6)-Ic=COMPLETE,aph(6)-Id=COMPLETE,blaCMY-2=COMPLETE,blaTEM-1=COMPLETE,ble=COMPLETE,cmlA5=COMPLETE,floR=COMPLETE,fosA7=PARTIAL,fosA7=PARTIAL_END_OF_CONTIG,mdsA=COMPLETE,mdsB=COMPLETE,sul2=COMPLETE,tet(A)=COMPLETE,tet(B)=COMPLETE	arsR=COMPLETE,asr=HMM,golS=COMPLETE,golT=COMPLETE,merA=COMPLETE,merB=COMPLETE,merD=COMPLETE,merD=HMM,merE=COMPLETE,merE=HMM,merP=COMPLETE,merR=COMPLETE,merT=COMPLETE,pcoA=COMPLETE,pcoB=COMPLETE,pcoC=COMPLETE,pcoD=COMPLETE,pcoE=COMPLETE,pcoR=COMPLETE,pcoS=COMPLETE,qacEdelta1=COMPLETE,silA=COMPLETE,silB=COMPLETE,silC=COMPLETE,silE=COMPLETE,silF=COMPLETE,silP=COMPLETE,silR=COMPLETE,silS=COMPLETE,ter…	SRR1561713	Heidelberg
MDH-2014-00466	MDH-2014-00466,"SRS692539"	USA	veterinary clinical/research| pig	3.11.26	animal	porcine tissue	environmental/other			SAMN02699632	2003-05-22	blaTEM-1=COMPLETE,mdsA=COMPLETE,mdsB=COMPLETE,tet(B)=COMPLETE	asr=HMM,golS=COMPLETE,golT=COMPLETE,pcoA=COMPLETE,pcoB=COMPLETE,pcoC=COMPLETE,pcoD=COMPLETE,pcoE=COMPLETE,pcoR=COMPLETE,pcoS=PARTIAL_END_OF_CONTIG,silA=COMPLETE,silB=COMPLETE,silC=COMPLETE,silE=COMPLETE,silF=COMPLETE,silP=COMPLETE,silR=COMPLETE,silS=COMPLETE	SRR1561718	Typhimurium
MDH-2014-00469	MDH-2014-00469,"SRS692518"	USA	veterinary clinical/research| pig	3.11.26	animal	porcine tissue	environmental/other			SAMN02699635	2003-05-22	aac(3)-IVa=COMPLETE,aac(3)-IVa=PARTIAL_END_OF_CONTIG,aadA7=COMPLETE,aph(3')-Ia=COMPLETE,aph(4)-Ia=COMPLETE,blaTEM-1=COMPLETE,bleO=COMPLETE,mdsA=COMPLETE,mdsB=COMPLETE,sul1=COMPLETE,tet(B)=COMPLETE	arsC=HMM,arsD=HMM,asr=HMM,golS=COMPLETE,golT=COMPLETE,qacE=PARTIAL_END_OF_CONTIG,qacEdelta1=COMPLETE,silA=COMPLETE,silB=COMPLETE,silC=COMPLETE,silE=COMPLETE,silF=COMPLETE,silP=COMPLETE,silR=COMPLETE,silS=COMPLETE,terD=COMPLETE,terW=COMPLETE,terZ=COMPLETE	SRR1561699	Havana
WAPHL_SAL-A00528	CVM N1567,"SRS693340","WAPHL_SAL-A00528"	USA	turkey	3.11.26	food	ground turkey	environmental/other			SAMN02782580	2004	mcr-9.1=COMPLETE,mdsA=COMPLETE,mdsB=COMPLETE,tet(A)=COMPLETE,tet(C)=COMPLETE	arsC=HMM,asr=HMM,golS=COMPLETE,golT=COMPLETE,merA=HMM,merC=HMM,merD=COMPLETE,merE=COMPLETE,merP=COMPLETE,merR=COMPLETE,merT=COMPLETE,pcoA=COMPLETE,pcoB=COMPLETE,pcoC=COMPLETE,pcoD=COMPLETE,pcoE=COMPLETE,pcoR=COMPLETE,pcoS=COMPLETE,pcoS=PARTIAL,silA=COMPLETE,silB=COMPLETE,silC=COMPLETE,silE=COMPLETE,silF=COMPLETE,silP=COMPLETE,silR=COMPLETE,silS=COMPLETE,terD=COMPLETE,terW=COMPLETE,terZ=COMPLETE	SRR1562600	Schwarzengrund
WAPHL_SAL-A00533	CVM N1572,"SRS693341","WAPHL_SAL-A00533"	USA	turkey	3.11.26	food	ground turkey	environmental/other			SAMN02782585	2004	blaCMY-2=COMPLETE,fosA7.3=COMPLETE,mdsA=COMPLETE,mdsB=COMPLETE,tet(A)=COMPLETE	arsC=HMM,arsD=HMM,asr=HMM,golS=COMPLETE,golT=COMPLETE,pcoA=COMPLETE,pcoB=COMPLETE,pcoC=COMPLETE,pcoD=COMPLETE,pcoE=COMPLETE,pcoR=COMPLETE,pcoS=COMPLETE,silA=COMPLETE,silB=COMPLETE,silC=COMPLETE,silE=COMPLETE,silF=COMPLETE,silP=COMPLETE,silR=COMPLETE,silS=COMPLETE	SRR1562601	Derby
WAPHL_SAL-A00496	CVM N1533,"SRS693347","WAPHL_SAL-A00496"	USA	turkey	3.11.26	food	ground turkey	environmental/other			SAMN02782548	2004	mcr-9.1=COMPLETE,mdsA=COMPLETE,mdsB=COMPLETE,tet(C)=COMPLETE	arsC=HMM,asr=HMM,golS=COMPLETE,golT=COMPLETE,merA=HMM,merC=HMM,merD=COMPLETE,merE=COMPLETE,merP=COMPLETE,merR=COMPLETE,merT=COMPLETE,pcoA=COMPLETE,pcoB=COMPLETE,pcoC=COMPLETE,pcoD=COMPLETE,pcoE=COMPLETE,pcoR=COMPLETE,pcoS=COMPLETE,pcoS=PARTIAL,silA=PARTIAL_END_OF_CONTIG,silB=COMPLETE,silC=COMPLETE,silE=COMPLETE,silF=COMPLETE,silP=COMPLETE,silR=COMPLETE,silS=COMPLETE,terD=COMPLETE,terW=COMPLETE,te…	SRR1562607	Schwarzengrund
WAPHL_SAL-A00532	CVM N1571,"SRS693349","WAPHL_SAL-A00532"	USA	turkey	3.11.26	food	ground turkey	environmental/other			SAMN02782584	2004	blaCMY-2=COMPLETE,fosA7.3=COMPLETE,mdsA=COMPLETE,mdsB=COMPLETE,tet(A)=COMPLETE	arsC=HMM,arsD=HMM,asr=HMM,golS=COMPLETE,golT=COMPLETE,pcoA=COMPLETE,pcoB=COMPLETE,pcoC=COMPLETE,pcoD=COMPLETE,pcoE=COMPLETE,pcoR=COMPLETE,pcoS=COMPLETE,silA=COMPLETE,silB=COMPLETE,silC=COMPLETE,silE=COMPLETE,silF=COMPLETE,silP=COMPLETE,silR=COMPLETE,silS=COMPLETE	SRR1562608	Derby
CFSAN023213	CFSAN023213,"SRS693321"	USA	animal feed	3.11.26	environmental	bovine feed fishmeal	environmental/other	USA		SAMN02952799	2007-01-09	mdsA=COMPLETE,mdsB=COMPLETE	arsD=HMM,asr=HMM,golS=COMPLETE,golT=COMPLETE,pcoA=COMPLETE,pcoB=COMPLETE,pcoC=COMPLETE,pcoD=COMPLETE,pcoE=COMPLETE,pcoR=COMPLETE,pcoS=COMPLETE,silA=COMPLETE,silB=COMPLETE,silC=COMPLETE,silE=COMPLETE,silF=COMPLETE,silP=COMPLETE,silR=COMPLETE,silS=COMPLETE	SRR1562581	Tennessee
CFSAN023216	CFSAN023216,"SRS693328"	USA	animal feed	3.11.26	environmental	bovine feed fishmeal	environmental/other	USA		SAMN02952802	2007-01-09	mdsA=COMPLETE,mdsB=COMPLETE	arsD=HMM,asr=HMM,golS=COMPLETE,golT=COMPLETE,pcoA=COMPLETE,pcoB=COMPLETE,pcoC=COMPLETE,pcoD=COMPLETE,pcoE=COMPLETE,pcoR=COMPLETE,pcoS=COMPLETE,silA=COMPLETE,silB=COMPLETE,silC=COMPLETE,silE=COMPLETE,silF=COMPLETE,silP=COMPLETE,silR=COMPLETE,silS=COMPLETE	SRR1562588	Senftenberg
CFSAN023217	CFSAN023217,"SRS693329"	USA	veterinary clinical/research| cow	3.11.26	animal	feces bovine	environmental/other	USA	bovine	SAMN02952803	2007-01-09	mdsA=COMPLETE,mdsB=COMPLETE	arsD=HMM,asr=HMM,golS=COMPLETE,golT=COMPLETE,pcoA=COMPLETE,pcoB=COMPLETE,pcoC=COMPLETE,pcoD=COMPLETE,pcoE=COMPLETE,pcoR=COMPLETE,pcoS=COMPLETE,silA=COMPLETE,silB=COMPLETE,silC=COMPLETE,silE=COMPLETE,silF=COMPLETE,silP=COMPLETE,silR=COMPLETE,silS=COMPLETE	SRR1562589	Tennessee
CFSAN023214	CFSAN023214,"SRS693335"	USA	animal feed	3.11.26	environmental	bovine feed fishmeal	environmental/other	USA		SAMN02952800	2007-01-09	mdsA=COMPLETE,mdsB=COMPLETE	arsD=HMM,asr=HMM,golS=COMPLETE,golT=COMPLETE,pcoA=COMPLETE,pcoB=COMPLETE,pcoC=COMPLETE,pcoD=COMPLETE,pcoE=COMPLETE,pcoR=COMPLETE,pcoS=COMPLETE,silA=COMPLETE,silB=COMPLETE,silC=COMPLETE,silE=COMPLETE,silF=COMPLETE,silP=COMPLETE,silR=COMPLETE,silS=COMPLETE	SRR1562595	Senftenberg
CFSAN023210	CFSAN023210,"SRS693351"	USA	animal feed	3.11.26	environmental	bovine feed fishmeal	environmental/other	USA		SAMN02952796	2007-01-09	mdsA=COMPLETE,mdsB=COMPLETE	arsD=HMM,asr=HMM,golS=COMPLETE,golT=COMPLETE,pcoA=COMPLETE,pcoB=COMPLETE,pcoC=COMPLETE,pcoD=COMPLETE,pcoE=COMPLETE,pcoR=COMPLETE,pcoS=COMPLETE,silA=COMPLETE,silB=COMPLETE,silC=COMPLETE,silE=COMPLETE,silF=COMPLETE,silP=COMPLETE,silR=COMPLETE,silS=COMPLETE	SRR1562610	Tennessee
OSF023209	CFSAN023209,"OSF023209","SRS693359"	USA	animal feed	3.11.26	food	bovine feed blood meal	environmental/other	USA		SAMN02952795	2007-01-09	mdsA=COMPLETE,mdsB=COMPLETE	arsD=HMM,asr=HMM,golS=COMPLETE,golT=COMPLETE,pcoA=COMPLETE,pcoB=COMPLETE,pcoC=COMPLETE,pcoD=COMPLETE,pcoE=COMPLETE,pcoR=COMPLETE,pcoS=COMPLETE,silA=COMPLETE,silB=COMPLETE,silC=COMPLETE,silE=COMPLETE,silF=COMPLETE,silP=COMPLETE,silR=COMPLETE,silS=COMPLETE	SRR1562620	Senftenberg
MDH-2014-00472	MDH-2014-00472,"SRS693331"	USA	veterinary clinical/research| pig	3.11.26	animal	porcine tissue	environmental/other			SAMN02699638	2003-05-29	aph(3'')-Ib=COMPLETE,aph(3')-IIa=COMPLETE,aph(6)-Ic=COMPLETE,aph(6)-Id=COMPLETE,ble=COMPLETE,fosA7=COMPLETE,mdsA=COMPLETE,mdsB=COMPLETE,tet(B)=COMPLETE	arsR=COMPLETE,asr=HMM,golS=COMPLETE,golT=COMPLETE,pcoA=COMPLETE,pcoB=COMPLETE,pcoC=COMPLETE,pcoD=COMPLETE,pcoE=COMPLETE,pcoR=COMPLETE,pcoS=COMPLETE,silA=COMPLETE,silB=COMPLETE,silC=COMPLETE,silE=COMPLETE,silF=COMPLETE,silP=COMPLETE,silR=COMPLETE,silS=COMPLETE,terD=COMPLETE,terW=COMPLETE,terZ=COMPLETE	SRR1562591	Heidelberg
[truncated: 61,031 more rows]

## Sheet: PD-Clinical
#Strain	Isolate identifiers	Location	IFSAC category	AMRFinderPlus version	Source type	Isolation source	Isolation type	Food origin	Host	BioSample	Collection date	AMR genotypes	Stress genotypes	Run	Serotype	ST
[truncated: 27,941 more rows]

[truncated: 3 more sheets: PD-Environmental-Other, Source-Serovar Breakdowns, Reference Genomes]
